# Supplementary material for: Transcriptomic diversity in seedling roots of European flint maize in response to cold
Source: BMC Genomics. 2020 Apr 15;21:300. doi: 10.1186/s12864-020-6682-1 (PMC7158136; doi:10.1186/s12864-020-6682-1)
Supplement: Supplementary file 2 — Additional file 2: Table S1: Overview of the sample distribution within genotype, treatment, biological replication, RNA-Seq output, and mapping results. [file 12864_2020_6682_MOESM2_ESM.xlsx]

## Sheet: Sheet1
Table S1: Overview of the sample distribution within genotype, treatment, biological replication, RNA-Seq output, and mapping results.
Genotype	Treatment	Rep	sample	Lane	Position	Raw clean Reads	Trimmed reads			Mapping of read pairs*
							Paired	Unpaired	Total	Total input	Aligned**	Aligned	Aligned to no feature	Aligned to no feature
PE0002	cold	1	A12	A	12	45968224	43125280	1261527	44386807	22909470	17625826	0.769369	843388	0.0368139
PE0002	cold	2	D04	D	4	36621430	34371708	1018513	35390221	18284003	14188974	0.776032	952030	0.052069
PE0002	cold	3	G12	G	12	43179962	40338938	1314893	41653831	21563780	13077753	0.606468	873127	0.0404904
PE0002	cold	4	L04	L	4	38496152	37252570	571651	37824221	19295366	14762767	0.765094	908097	0.047063
PE0002	control	1	A11	A	11	41385284	39256486	946964	40203450	20668856	15494268	0.749643	792656	0.0383503
PE0002	control	2	D03	D	3	37856550	35927716	871770	36799486	18923097	14566064	0.769751	658898	0.0348198
PE0002	control	3	G11	G	11	47015478	44244544	1279842	45524386	23497216	17965294	0.764571	729548	0.0310483
PE0002	control	4	L03	L	3	36798136	35396782	641114	36037896	18423844	11602989	0.629781	676220	0.0367035
PE0019	cold	1	A04	A	4	38916156	37083302	818312	37901614	19453256	14491178	0.744923	589567	0.0303069
PE0019	cold	2	C14	C	14	34353168	32766948	724969	33491917	17166279	12906250	0.751837	694591	0.0404625
PE0019	cold	3	J02	J	2	35565306	33569296	882111	34451407	17747520	13530362	0.76238	998933	0.0562858
PE0019	cold	4	J14	J	14	36231810	34225124	889021	35114145	18092110	13742790	0.759601	1004884	0.0555427
PE0019	control	1	A03	A	3	36555672	34806602	781361	35587963	18276382	13471803	0.737115	625805	0.0342412
PE0019	control	2	C13	C	13	34874972	33338070	702058	34040128	17458777	12836753	0.735261	690744	0.0395643
PE0019	control	3	J01	J	1	38283766	36281790	887220	37169010	19121939	14129617	0.738922	795863	0.0416204
PE0019	control	4	J13	J	13	43733214	41224826	1109915	42334741	21837057	16461549	0.753836	784386	0.03592
PE0022	cold	1	B10b	B	10	29828014	28424306	633830	29058136	14916886	9538797	0.639463	923782	0.0619286
PE0022	cold	2	E02	E	2	38367372	36304626	935521	37240147	19170749	14641404	0.763737	691911	0.036092
PE0022	cold	3	H02	H	2	27121644	25551944	687860	26239804	13521386	10520985	0.7781	1536837	0.11366
PE0022	cold	4	K14	K	14	48106760	46686480	651696	47338176	24081049	18417819	0.764826	752727	0.0312581
PE0022	control	1	B09	B	9	34895970	33249578	740828	33990406	17446804	11334358	0.649652	756512	0.0433611
PE0022	control	2	E01	E	1	39992402	37891930	951520	38843450	19989335	15486653	0.774746	763208	0.0381808
PE0022	control	3	H01	H	1	40038670	38060136	895881	38956017	19998820	12517591	0.625916	875162	0.0437607
PE0022	control	4	K13	K	13	35960344	34730722	564428	35295150	18011897	13651201	0.757899	853843	0.0474044
PE0026	cold	1	A14	A	14	34475768	32492292	880885	33373177	17182902	13118750	0.763477	969850	0.0564427
PE0026	cold	2	E10	E	10	31077890	29331770	791259	30123029	15522620	11890897	0.766037	793907	0.0511452
PE0026	cold	3	H10	H	10	35335050	33658682	762726	34421408	17670206	12933618	0.731945	1167417	0.066067
PE0026	cold	4	K10	K	10	32943190	31771950	533767	32305717	16485658	12648377	0.767235	831493	0.0504374
PE0026	control	1	A13	A	13	32154488	30466884	750097	31216981	16039014	12126130	0.75604	689893	0.0430134
PE0026	control	2	E09	E	9	32721930	31089952	738882	31828834	16351137	12783523	0.781812	688041	0.0420791
PE0026	control	3	H09	H	9	35351202	33656244	769163	34425407	17682220	13628400	0.77074	705004	0.0398708
PE0026	control	4	K09	K	9	37500436	36121484	631796	36753280	18789354	13591742	0.723375	785981	0.0418312
PE0040	cold	1	B08	B	8	36738384	35138436	722155	35860591	18374984	13917103	0.757394	683453	0.0371948
PE0040	cold	2	D14	D	14	41855372	39660300	993631	40653931	20895741	16192377	0.774913	662131	0.0316874
PE0040	cold	3	G08	G	8	39413362	36794462	1207719	38002181	19670727	15012418	0.763186	797206	0.0405275
PE0040	cold	4	J12	J	12	39968694	38071184	842676	38913860	19979149	15633529	0.782492	726717	0.0363738
PE0040	control	1	B07	B	7	40431724	38686072	786557	39472629	20212866	15433969	0.763572	886902	0.0438781
PE0040	control	2	D13	D	13	36601832	34593612	908842	35502454	18271439	14168321	0.775435	828288	0.0453324
PE0040	control	3	G07	G	7	33592650	31606922	917263	32524185	16801257	12997196	0.773585	808226	0.0481051
PE0040	control	4	J11	J	11	44752348	42567338	970315	43537653	22365987	17213092	0.76961	675538	0.0302038
PE0055	cold	1	A16	A	16	33612878	31332252	970534	32302786	16692498	12135691	0.727015	855061	0.0512243
PE0055	cold	2	D02	D	2	28099044	26600266	678411	27278677	14044112	10709070	0.762531	946886	0.0674223
PE0055	cold	3	H16	H	16	37832302	35664734	982128	36646862	18886276	13791908	0.730261	849598	0.0449849
PE0055	cold	4	L08	L	8	50053026	47620482	1123178	48743660	25042974	19381038	0.773911	753268	0.030079
PE0055	control	1	A15	A	15	41076964	38939792	951670	39891462	20502238	15783987	0.769867	780723	0.0380799
PE0055	control	2	D01	D	1	32609170	30862642	791572	31654214	16292099	12478823	0.765943	740131	0.0454288
PE0055	control	3	H15	H	15	37377220	35534186	839130	36373316	18682146	13894470	0.74373	662165	0.0354437
PE0055	control	4	L07	L	7	46618774	44975158	754607	45729765	23361156	18103373	0.774935	636081	0.0272281
PE0075	cold	1	C04	C	4	32508772	31008408	672083	31680491	16228690	12269765	0.756054	803710	0.049524
PE0075	cold	2	E12	E	12	34008222	31881686	933560	32815246	16953585	12932418	0.762813	707325	0.0417213
PE0075	cold	3	F16	F	16	35715764	33895234	835474	34730708	17854444	11555505	0.647206	751772	0.0421056
PE0075	cold	4	J08	J	8	30181722	28415896	782156	29198052	15067375	11542698	0.766072	579827	0.0384823
PE0075	control	1	C03	C	3	35119442	33870218	570981	34441199	17577051	13214484	0.751803	658990	0.0374915
PE0075	control	2	E11	E	11	35997466	34192764	818779	35011543	18002977	14028870	0.779253	677234	0.0376179
PE0075	control	3	F15	F	15	43791014	41734742	948119	42682861	21932682	16791153	0.765577	684946	0.0312295
PE0075	control	4	J07	J	7	37145270	35221788	854243	36076031	18570210	14196749	0.76449	567674	0.0305691
PE0099	cold	1	B16	B	16	32966962	31232142	775177	32007319	16453810	12319384	0.748725	611393	0.0371581
PE0099	cold	2	D12	D	12	25739866	24317436	643603	24961039	12864720	10060417	0.782016	505459	0.0392903
PE0099	cold	3	H08	H	8	42797838	40895928	868404	41764332	21405702	14864311	0.694409	696231	0.0325255
PE0099	cold	4	K16	K	16	40848502	39639430	556912	40196342	20456702	15718300	0.768369	819551	0.0400627
PE0099	control	1	B15	B	15	33392008	31829182	702987	32532169	16685504	12723452	0.762545	803735	0.0481697
PE0099	control	2	D11	D	11	33118602	31544930	711951	32256881	16568663	13083642	0.789662	855441	0.0516301
PE0099	control	3	H07	H	7	45685232	43593318	957311	44550629	22856809	17675628	0.77332	872677	0.0381802
PE0099	control	4	K15	K	15	44546282	43124570	655115	43779685	22295931	17285056	0.775256	666365	0.0298873
PE0100	cold	1	A08	A	8	31745568	30119782	724375	30844157	15859017	12226105	0.770925	588040	0.0370792
PE0100	cold	2	F08	F	8	39962150	37850016	968681	38818697	19977005	15542111	0.778	576709	0.0288686
PE0100	cold	3	H04	H	4	33196678	31632216	711737	32343953	16611180	12404902	0.74678	679505	0.0409065
PE0100	cold	4	J10	J	10	39068892	37066474	884135	37950609	19497573	15165471	0.777813	779627	0.0399858
PE0100	control	1	A07b	A	7	34226354	32371820	822882	33194702	17079747	13140321	0.769351	573585	0.0335828
PE0100	control	2	F07	F	7	46660452	44427248	1025957	45453205	23328877	18101685	0.775935	596547	0.0255712
PE0100	control	3	H03	H	3	41318222	39471372	841135	40312507	20672474	15914408	0.769836	686580	0.0332123
PE0100	control	4	J09	J	9	35501462	33560478	859811	34420289	17733270	12985836	0.732287	708708	0.0399649
PE0159	cold	1	A10	A	10	34875116	32991878	837270	33829148	17394189	10445625	0.600524	685723	0.0394225
PE0159	cold	2	E14	E	14	32485170	30236352	986841	31223193	16148393	11024608	0.682706	645207	0.0399549
PE0159	cold	3	G10	G	10	31614162	29651448	907353	30558801	15810344	12033624	0.761123	678563	0.0429189
PE0159	cold	4	J06	J	6	36013394	33447102	1088670	34535772	17880574	13536359	0.757043	603362	0.033744
PE0159	control	1	A09	A	9	26783208	25317832	653549	25971381	13369020	9637251	0.720864	857136	0.0641136
PE0159	control	2	E13	E	13	37793754	35565938	1008548	36574486	18880701	14825024	0.785195	722604	0.0382721
PE0159	control	3	G09	G	9	31356864	29465554	875589	30341143	15676817	11982711	0.764359	818450	0.0522077
PE0159	control	4	J05	J	5	31803100	30041764	776494	30818258	15876985	11771246	0.741403	702902	0.0442718
PE0161	cold	1	B04	B	4	27440100	26144310	585006	26729316	13735057	9895470	0.720454	656488	0.0477965
PE0161	cold	2	E04	E	4	31536846	29978644	705169	30683813	15746419	9682398	0.614895	736354	0.0467633
PE0161	cold	3	F14	F	14	38314964	35480582	1231576	36712158	19022851	14641577	0.769684	882160	0.0463737
PE0161	cold	4	L12	L	12	36909588	35448168	658680	36106848	18462585	14162627	0.767099	791464	0.0428685
PE0161	control	1	B03	B	3	59411576	56874990	1142045	58017035	29700628	20751018	0.698673	799591	0.0269217
PE0161	control	2	E03	E	3	36271900	34377690	858349	35236039	18135372	13636108	0.751907	748851	0.0412923
PE0161	control	3	F13	F	13	38615078	36659258	898522	37557780	19341101	14600627	0.754902	947889	0.0490091
PE0161	control	4	L11	L	11	38915150	37652720	579924	38232644	19514163	14741030	0.755402	820165	0.0420292
PE0265	cold	1	C10	C	10	38678240	37255730	649970	37905700	19346130	14260364	0.737117	948982	0.0490528
PE0265	cold	2	E16	E	16	32736882	30724292	910329	31634621	16317625	12780693	0.783245	741313	0.0454302
PE0265	cold	3	G04	G	4	37660484	35498144	999861	36498005	18833257	14438768	0.766663	688958	0.036582
PE0265	cold	4	K04	K	4	36853098	34997522	854650	35852172	18424605	14454086	0.784499	822912	0.0446638
PE0265	control	1	C09	C	9	35577264	34192608	633464	34826072	17801944	12492025	0.701723	878867	0.0493692
PE0265	control	2	E15	E	15	36699166	34859428	833205	35692633	18348559	14395514	0.784558	806752	0.0439681
PE0265	control	3	G03	G	3	43166566	40641734	1170633	41812367	21604525	16607598	0.768709	773800	0.0358166
PE0265	control	4	K03	K	3	36420458	35180370	568066	35748436	18228171	13965591	0.766154	714689	0.0392079
PE0323	cold	1	B12	B	12	36922626	35199050	774925	35973975	18441947	13964660	0.757223	698157	0.037857
PE0323	cold	2	D06	D	6	29652018	28043330	725973	28769303	14805100	11567978	0.781351	849373	0.0573703
PE0323	cold	3	H12	H	12	36934010	35232274	774669	36006943	18480704	13785953	0.745965	660142	0.0357206
PE0323	cold	4	L10	L	10	30633360	29529834	506466	30036300	15349143	11900314	0.775308	689009	0.0448891
PE0323	control	1	B11	B	11	42958576	41017704	873506	41891210	21477513	15554663	0.72423	1016575	0.0473321
PE0323	control	2	D05	D	5	39572040	37536580	920706	38457286	19746096	10470041	0.530233	879964	0.0445639
PE0323	control	3	H11	H	11	33805846	32179724	738839	32918563	16905628	12465233	0.737342	598947	0.0354289
PE0323	control	4	L09	L	9	32039786	30995244	479392	31474636	16038684	11750597	0.732641	791821	0.0493694
PE0328	cold	1	B02	B	2	28661428	26883850	763477	27647327	14251642	8489650	0.595696	760441	0.0533581
PE0328	cold	2	D08	D	8	33051354	30869332	944938	31814270	16426628	12416680	0.755887	693431	0.0422138
PE0328	cold	3	J04	J	4	36795228	34335864	1037185	35373049	18280857	13996452	0.765634	863441	0.047232
PE0328	cold	4	L02	L	2	31915014	30793598	514521	31308119	15997737	12178884	0.761288	547532	0.0342256
PE0328	control	1	B01	B	1	33951910	32337716	723872	33061588	16967266	10985602	0.647459	830440	0.0489437
PE0328	control	2	D07	D	7	33395732	31797394	723242	32520636	16695138	12936693	0.774878	664905	0.0398263
PE0328	control	3	J03	J	3	38396970	36424668	872324	37296992	19162060	14739565	0.769206	776955	0.0405465
PE0328	control	4	L01	L	1	39172240	37646212	699103	38345315	19621847	14222098	0.724809	1048409	0.0534307
PE0334	cold	1	A06	A	6	28010466	26481034	681234	27162268	13986515	10282941	0.735204	945819	0.0676236
PE0334	cold	2	F06	F	6	33922408	32158232	812257	32970489	16975061	13042951	0.76836	912996	0.0537845
PE0334	cold	3	G02	G	2	39802268	37350352	1132803	38483155	19870656	15286716	0.769311	703745	0.0354163
PE0334	cold	4	K02	K	2	30553964	29512912	478796	29991708	15301200	11736381	0.767024	758749	0.0495875
PE0334	control	1	A05	A	5	34111028	32177140	860103	33037243	17025604	12209590	0.717131	764459	0.0449006
PE0334	control	2	F05	F	5	34272716	32575014	783287	33358301	17168591	13346469	0.777377	770830	0.0448977
PE0334	control	3	G01	G	1	37139634	34789664	1085112	35874776	18532961	14460178	0.780241	728947	0.0393325
PE0334	control	4	K01	K	1	31450990	30369484	496924	30866408	15746989	11847173	0.752345	636398	0.0404139
PE0345	cold	1	B06	B	6	36117008	34523866	716752	35240618	18048287	13797679	0.764487	752371	0.0416866
PE0345	cold	2	F04	F	4	32466394	30959616	694709	31654325	16267891	12652839	0.77778	864008	0.0531112
PE0345	cold	3	F10	F	10	37580334	35679080	874284	36553364	18808933	14694320	0.781242	868941	0.0461983
PE0345	cold	4	K12	K	12	37882846	36508252	629911	37138163	18970662	14613123	0.770301	800922	0.042219
PE0345	control	1	B05	B	5	30377508	28929900	650695	29580595	15167938	10754252	0.709012	836226	0.0551312
PE0345	control	2	F03	F	3	41055684	39111242	893837	40005079	20557705	16049259	0.780693	831539	0.040449
PE0345	control	3	F09	F	9	37179804	35444968	799281	36244249	18617430	14391824	0.77303	720920	0.0387229
PE0345	control	4	K11	K	11	39246912	38073938	538824	38612762	19667268	15299028	0.777893	777156	0.0395152
PE0349	cold	1	C06	C	6	34931654	33278502	745991	34024493	17460602	13119945	0.751403	829727	0.04752
PE0349	cold	2	F02	F	2	33183094	31522160	763540	32285700	16614913	12784738	0.769474	681253	0.0410025
PE0349	cold	3	H06	H	6	46200190	44222180	899954	45122134	23099411	17505650	0.75784	723578	0.0313245
PE0349	cold	4	L14	L	14	37448090	35963662	669916	36633578	18727426	14242465	0.760514	693044	0.0370069
PE0349	control	1	C05	C	5	36951678	35298266	754191	36052457	18489136	13278638	0.718186	957664	0.051796
PE0349	control	2	F01	F	1	41848606	39807372	935851	40743223	20939613	16280019	0.777475	786375	0.0375544
PE0349	control	3	H05	H	5	40116078	38275528	835444	39110972	20057711	15622827	0.778894	974220	0.0485708
PE0349	control	4	L13	L	13	42894328	41312804	722531	42035335	21485105	15904222	0.740244	812840	0.0378327
PE0359	cold	1	C08	C	8	28846016	27573392	580838	28154230	14421889	10830456	0.750973	652150	0.0452195
PE0359	cold	2	C16	C	16	35307350	33893828	643898	34537726	17640622	13462791	0.76317	650524	0.0368765
PE0359	cold	3	G16	G	16	33321534	30273426	1331872	31605298	16504703	12643613	0.766061	773151	0.0468443
PE0359	cold	4	L16	L	16	36105620	34710984	638414	35349398	18077349	13801376	0.763462	689543	0.038144
PE0359	control	1	C07	C	7	34625254	33331152	591123	33922275	17350157	13161754	0.758596	601367	0.0346606
PE0359	control	2	C15	C	15	35357548	33681544	762029	34443573	17676505	13476782	0.762412	781219	0.0441953
PE0359	control	3	G15	G	15	36244822	34101492	992582	35094074	18129095	13918002	0.767716	746799	0.0411934
PE0359	control	4	L15	L	15	42994488	41640472	619906	42260378	21529562	16627162	0.772294	711581	0.0330513
PE0420	cold	1	C02	C	2	30695584	29425534	580615	30006149	15374245	11738025	0.763486	794298	0.0516642
PE0420	cold	2	D10	D	10	30002046	27974158	887900	28862058	14945211	11664015	0.780452	681352	0.04559
PE0420	cold	3	H14	H	14	32505042	30888900	734343	31623243	16238704	12131984	0.747103	792288	0.0487901
PE0420	cold	4	K06	K	6	37975884	36652870	608015	37260885	19018883	14627806	0.76912	789470	0.0415098
PE0420	control	1	C01	C	1	30037310	28948030	498976	29447006	15033727	10637388	0.707568	786089	0.0522884
PE0420	control	2	D09	D	9	40112442	37942148	978953	38921101	20030389	15783144	0.78796	1048099	0.0523254
PE0420	control	3	H13	H	13	39561550	37569896	909047	38478943	19795546	15010066	0.758255	903997	0.0456667
PE0420	control	4	K05	K	5	33890472	32763060	517867	33280927	16957844	13079585	0.7713	871254	0.0513776
PE0440	cold	1	A02	A	2	43063290	40855464	983327	41838791	21510648	16150910	0.750833	935387	0.0434848
PE0440	cold	2	E06	E	6	31421638	29517056	861516	30378572	15666456	12103165	0.772553	759245	0.0484631
PE0440	cold	3	G06	G	6	34983686	32602968	1099687	33702655	17465044	13264332	0.759479	728060	0.0416867
PE0440	cold	4	L06	L	6	31103524	30005970	503168	30509138	15567471	11883288	0.763341	856294	0.0550053
PE0440	control	1	A01	A	1	37657494	35493276	964267	36457543	18786213	13299395	0.707934	720512	0.0383532
PE0440	control	2	E05	E	5	27628194	26103032	693769	26796801	13808117	10470670	0.758298	674415	0.0488419
PE0440	control	3	G05	G	5	39187182	36475828	1250087	37725915	19550264	14879696	0.761099	975506	0.0498973
PE0440	control	4	L05	L	5	31708324	30574806	521717	31096523	15891299	11716715	0.737304	999005	0.0628649
PE0485	cold	1	B14	B	14	30348866	28784836	702040	29486876	15137277	11206254	0.740308	728947	0.0481558
PE0485	cold	2	E08	E	8	35769112	33714594	931402	34645996	17869595	13519402	0.756559	654595	0.0366318
PE0485	cold	3	G14	G	14	37611142	35394530	1025666	36420196	18805153	14380993	0.764737	937631	0.0498603
PE0485	cold	4	K08	K	8	35590904	34250534	607955	34858489	17792172	13653575	0.767392	831035	0.0467079
PE0485	control	1	B13	B	13	31151908	29614916	691181	30306097	15545373	11269920	0.724969	1005731	0.0646965
PE0485	control	2	E07	E	7	36264886	34344970	871012	35215982	18125795	14132312	0.77968	838353	0.0462519
PE0485	control	3	G13	G	13	28663078	27006816	766744	27773560	14338757	10966305	0.764802	876497	0.0611278
PE0485	control	4	K07	K	7	41028152	39729028	597833	40326861	20543958	15904078	0.774149	825349	0.0401748
Sum						6108881186	5807914988	136078213	5943993201	3053152272	2289058709		130743504
Average						3.63624e+07	3.45709e+07	809989	3.53809e+07	1.81735e+07	1.36253e+07	0.749365	778235	0.0436155
* Read pairs in case of paired reads, reads in case of unpaired reads
** Reads which unambiguously aligned to exons with alignment quality value >10
