# Supplementary material for: Transcriptomic diversity in seedling roots of European flint maize in response to cold
Source: BMC Genomics. 2020 Apr 15;21:300. doi: 10.1186/s12864-020-6682-1 (PMC7158136; doi:10.1186/s12864-020-6682-1)
Supplement: Supplementary file 3 — Additional file 3: Table S2: Characteristics of the 148 genes differentially expressed between cold and control conditions (see Fig. 3). [file 12864_2020_6682_MOESM3_ESM.xlsx]

## Sheet: Sheet1
Table S2: Characteristics of the 148 genes differentially expressed between cold and control conditions. In grey 27 genes also differencially expressed with cold tolerance (Table S5)
Gene ID	Gene symbol	Description	Average reads	Log2 fold change (cold vs control)	Standard error (log2 fold change)
Zm00001d003059	Zm00001d003059	Probable low-specificity L-threonine aldolase 1	6.22867	-4.18368	1.10444
ENSRNA049478999	LSU_rRNA_eukarya	Eukaryotic large subunit ribosomal RNA	15.5302	-3.78692	0.892264
Zm00001d053843	Zm00001d053843	Wound induced protein	10.4811	-2.83444	0.60433
Zm00001d028051	Zm00001d028051	ARM-repeat/Tetratricopeptide repeat (TPR)-like protein	5.43547	-2.17165	0.706808
Zm00001d009160	Zm00001d009160	sequence-specific DNA binding transcription factors	51.078	-2.12846	0.652672
Zm00001d024392	Zm00001d024392	Probable xyloglucan endotransglucosylase/hydrolase protein 21	8.49714	-2.00696	0.396839
Zm00001d003709	Zm00001d003709	Cell wall / vacuolar inhibitor of fructosidase 2	20.3595	-1.91684	0.37504
Zm00001d018076	Zm00001d018076	Zm00001d018076	24.6749	-1.83869	0.362449
Zm00001d039166	Zm00001d039166	Plant cysteine oxidase 2	290.598	-1.77905	0.184988
Zm00001d048229	bHLH-transcription factor 21	Putative HLH DNA-binding domain superfamily protein	16.0265	-1.70496	0.316143
Zm00001d044541	Zm00001d044541	SPX domain-containing protein 3	61.4734	-1.66678	0.463655
Zm00001d035343	Zm00001d035343	OSJNBa0016N04.12 protein	23.5941	-1.66531	0.437971
Zm00001d054074	Zm00001d054074	Zm00001d054074	5.13024	-1.63306	0.502078
Zm00001d044110	Zm00001d044110	Polygalacturonase	16.0157	-1.54737	0.434037
Zm00001d022116	GRAS-transcription factor 81	Scarecrow-like protein 29	5.29964	-1.53444	0.492223
Zm00001d014493	Zm00001d014493	Wound-responsive family protein	126.774	-1.50547	0.282421
Zm00001d025400	Zm00001d025400	monooxygenase 1	67.1784	-1.49314	0.212541
Zm00001d013875	Zm00001d013875	Zm00001d013875	45.5763	-1.47302	0.214396
Zm00001d005657	Zm00001d005657	Zm00001d005657	4.87745	-1.43426	0.455557
Zm00001d037008	Zm00001d037008	Putative FAD-binding Berberine family protein	229.945	-1.40086	0.258678
Zm00001d051384	Zm00001d051384	Cortical cell-delineating protein	95.3669	-1.39777	0.362903
Zm00001d007971	Zm00001d007971	OSJNBb0004G23.8 protein%3B OSJNBb0085F13.3 protein	31.3118	-1.3421	0.388587
Zm00001d051456	GRF-transcription factor 9	Growth-regulating factor	21.6931	-1.28568	0.2898
Zm00001d029078	IDP1489	DNA binding protein [Source:UniProtKB/TrEMBL%3BAcc:B4FLH1]	133.689	-1.27577	0.350341
Zm00001d029506	LBD-transcription factor 5	LOB domain-containing protein 42	91.4918	-1.27281	0.397197
Zm00001d045402	Zm00001d045402	Putative lectin-domain receptor-like protein kinase family protein	6.72804	-1.26823	0.333975
Zm00001d017375	Zm00001d017375	CBS domain-containing protein CBSX5	100.724	-1.25913	0.406776
Zm00001d017677	bHLH-transcription factor 53	Transcription factor bHLH71	18.9549	-1.23833	0.266774
Zm00001d003272	Zm00001d003272	Nucleotide binding protein	28.2535	-1.23206	0.272911
Zm00001d042826	Zm00001d042826	AER	31.2744	-1.21916	0.34609
Zm00001d003104	Zm00001d003104	Protein binding protein	89.0591	-1.19059	0.243873
Zm00001d017270	phosphoenolpyruvate carboxylase kinase3	Phosphoenolpyruvate carboxylase kinase 3	23.3382	-1.1884	0.385239
Zm00001d010422	Zm00001d010422	Pollen-specific protein-like	24.3809	-1.17791	0.267745
Zm00001d020317	Zm00001d020317	Zm00001d020317	12.0075	-1.17768	0.322765
Zm00001d038717	LBD-transcription factor 33	Seed specific protein Bn15D17A	92.9928	-1.1518	0.374482
Zm00001d027283	beta expansin3	Expansin-B4	31.5159	-1.14557	0.253758
Zm00001d010751	LBD-transcription factor 38	Seed specific protein Bn15D17A	167.568	-1.14457	0.250124
Zm00001d020008	Zm00001d020008	Indole-3-glycerol phosphate synthase chloroplastic	38.8932	-1.14328	0.272416
Zm00001d046234	Zm00001d046234	Inositol oxygenase 2	677.39	-1.13028	0.366887
Zm00001d027370	Zm00001d027370	Zm00001d027370	15.9912	-1.12927	0.306806
Zm00001d017138	Zm00001d017138	Transcription factor bHLH128	228.515	-1.11542	0.244051
ENSRNA049475237	snoU83	Small nucleolar RNA U83	8.58591	-1.10925	0.25558
Zm00001d003927	Zm00001d003927	Grx_C8-glutaredoxin subgroup III	17.4538	-1.09381	0.319062
Zm00001d003617	Zm00001d003617	Probable pectinesterase/pectinesterase inhibitor 51	11.6636	-1.08625	0.260821
Zm00001d049059	alcohol dehydrogenase2	alcohol dehydrogenase2	876.354	-1.07637	0.320175
Zm00001d011620	Zm00001d011620	DUF1639 family protein	10.1293	-1.07544	0.249415
Zm00001d047124	Zm00001d047124	Proline oxidase	682.097	-1.07524	0.237462
Zm00001d053254	Zm00001d053254	Zm00001d053254	6.35236	-1.06002	0.343391
Zm00001d031882	Zm00001d031882	LOB domain-containing protein 29	25.7817	-1.05762	0.277429
Zm00001d009631	Zm00001d009631	CTP synthase family protein	243.206	-1.05553	0.189921
Zm00001d050063	Zm00001d050063	RING-H2 finger protein ATL13	12.7466	-1.05116	0.25341
Zm00001d021745	Zm00001d021745	CYCD6	93.5499	-1.04532	0.166259
Zm00001d017590	Zm00001d017590	Protein DETOXIFICATION 49	19.8436	-1.0417	0.349095
Zm00001d035978	Zm00001d035978	Zm00001d035978	14.9722	-1.03869	0.347969
Zm00001d000238	GRF-transcription factor 12	Growth-regulating factor 6	38.3808	-1.03767	0.257418
Zm00001d038251	Zm00001d038251	Adenine nucleotide alpha hydrolases-like superfamily protein	41.2936	-1.02617	0.254526
Zm00001d040578	Zm00001d040578	Peroxidase 64	13.7961	-1.01697	0.335418
Zm00001d027639	Zm00001d027639	Xyloglucan galactosyltransferase MUR3	38.0016	-1.00345	0.212848
Zm00001d039524	Zm00001d039524	Transposon protein CACTA%252C En/Spm sub-class	33.4918	1.00269	0.295378
Zm00001d000508	Zm00001d000508	Zm00001d000508	13.4111	1.03663	0.340088
Zm00001d034107	Zm00001d034107	cytochrome P450 family 81 subfamily D polypeptide 8	863.713	1.03752	0.340337
Zm00001d005600	Zm00001d005600	Zm00001d005600	76.4693	1.06777	0.350669
Zm00001d045334	Zm00001d045334	Zm00001d045334	10.4586	1.06976	0.323144
Zm00001d040839	Zm00001d040839	Heavy metal transport/detoxification superfamily protein	22.4753	1.06988	0.274959
Zm00001d002372	Zm00001d002372	evolutionarily conserved C-terminal region 10	118.337	1.07663	0.345636
Zm00001d011819	Zm00001d011819	Chlorophyllide a oxygenase chloroplastic	51.5214	1.08063	0.205869
Zm00001d011144	Zm00001d011144	DCD (Development and Cell Death) domain protein	194.827	1.08981	0.258242
Zm00001d026240	GRF-transcription factor 5	Growth-regulating factor	34.9585	1.09903	0.32232
Zm00001d021596	adenosine 5'-phosphosulfate reductase-like1	adenosine 5'-phosphosulfate reductase-like1	156.154	1.10534	0.355508
Zm00001d045125	Zm00001d045125	RING/U-box superfamily protein	2527.71	1.1143	0.255999
Zm00001d027449	Zm00001d027449	Zm00001d027449	18.5487	1.11603	0.353014
Zm00001d052206	Zm00001d052206	Protein EXORDIUM	77.666	1.12592	0.353443
Zm00001d049561	Zm00001d049561	Zm00001d049561	4.79857	1.13375	0.377891
Zm00001d051056	Zm00001d051056	S-adenosylmethionine decarboxylase proenzyme	1255.17	1.13394	0.272808
Zm00001d012378	Zm00001d012378	SOUL heme-binding family protein	454.111	1.14253	0.333643
Zm00001d014623	Zm00001d014623	AAA-ATPase ASD mitochondrial	107.962	1.14317	0.36037
Zm00001d024465	Zm00001d024465	V-type proton ATPase subunit D	16.6777	1.14707	0.33842
Zm00001d020631	Zm00001d020631	root-specific kinase 1	94.0838	1.15379	0.310699
Zm00001d050308	Zm00001d050308	U-box domain-containing protein 18	29.6661	1.16251	0.371381
Zm00001d053117	Zm00001d053117	Expressed protein%3B protein	36.9282	1.1812	0.326848
Zm00001d050039	NAC-transcription factor 92	Putative NAC domain transcription factor superfamily protein	62.057	1.20056	0.306106
Zm00001d039487	1-aminocyclopropane-1-carboxylate synthase1	1-aminocyclopropane-1-carboxylate synthase1	133.638	1.2056	0.406627
Zm00001d037943	Zm00001d037943	Putative RING zinc finger domain superfamily protein	47.1462	1.20751	0.304509
Zm00001d003742	Zm00001d003742	Protein phosphatase type 2A regulator/ signal transducer	40.0564	1.21414	0.39367
ENSRNA049460733	snoR86	Small nucleolar RNA snoR86	14.0076	1.21865	0.327064
Zm00001d007827	early light inducible protein1	early light inducible protein1	24.2655	1.21903	0.407809
Zm00001d006881	Zm00001d006881	Zm00001d006881	126.997	1.22711	0.286418
Zm00001d005315	Zm00001d005315	Calcium-dependent lipid-binding (CaLB domain) family protein	577.245	1.23208	0.187088
Zm00001d014007	Zm00001d014007	senescence regulator	51.408	1.23644	0.304486
Zm00001d033254	Zm00001d033254	Patatin-like protein 6	114.664	1.24654	0.351436
Zm00001d018414	Aux/IAA-transcription factor 24	IAA9-auxin-responsive Aux/IAA family member	37.8644	1.25191	0.355722
Zm00001d046935	Zm00001d046935	cryptochrome 3	31.6289	1.26512	0.297432
Zm00001d031068	barren inflorescence2	Protein kinase PINOID	6.70049	1.27131	0.426491
Zm00001d051018	double B-box zinc finger protein4	B-box zinc finger protein 24	51.7476	1.27486	0.412458
Zm00001d017412	double B-box zinc finger protein7	B-box zinc finger protein 20	19.6633	1.27879	0.356396
Zm00001d022133	Zm00001d022133	Zm00001d022133	10.5179	1.29092	0.344449
Zm00001d053213	Zm00001d053213	Chaperone protein dnaJ 11 chloroplastic	17.5924	1.30504	0.425718
Zm00001d006467	adenosine 5'-phosphosulfate reductase-like2	adenosine 5'-phosphosulfate reductase-like2	32.0326	1.35546	0.405609
Zm00001d035581	Zm00001d035581	Zm00001d035581	16.2267	1.36577	0.216344
Zm00001d046888	GRMZM2G085218	B-box zinc finger family protein%253B Putative B-box type zinc finger family protein	15.3345	1.37579	0.327717
Zm00001d008587	Zm00001d008587	Class I glutamine amidotransferase-like superfamily protein	157.758	1.37905	0.304278
Zm00001d015743	bZIP-transcription factor 61	Transcription factor HY5	16.5276	1.39169	0.389702
ENSRNA049459026	SNORD25	Small nucleolar RNA SNORD25	53.7441	1.39993	0.242278
Zm00001d011428	Zm00001d011428	urophorphyrin methylase 1	29.7431	1.422	0.288721
Zm00001d034641	Zm00001d034641	ZFP16-2	43.2975	1.42356	0.396952
Zm00001d012246	Zm00001d012246	Zm00001d012246	193.237	1.43683	0.288206
Zm00001d020043	AP2-EREBP-transcription factor 94	Ethylene-responsive transcription factor ERF117	53.5305	1.45263	0.479097
Zm00001d022126	Zm00001d022126	root-specific kinase 1	19.3897	1.45403	0.394841
Zm00001d011527	WRKY-transcription factor 42	Probable WRKY transcription factor 71	12.9292	1.45593	0.398894
Zm00001d008968	AP2-EREBP-transcription factor 96	Putative AP2/EREBP transcription factor superfamily protein	24.9972	1.46391	0.379877
Zm00001d033300	GRMZM2G043191	Type IV inositol polyphosphate 5-phosphatase 11	23.8794	1.46523	0.474434
Zm00001d038925	Zm00001d038925	Zm00001d038925	43.6172	1.49421	0.217486
Zm00001d013099	Zm00001d013099	Probable carboxylesterase 15	98.0243	1.49928	0.423979
Zm00001d022277	Zm00001d022277	tolB protein-related	195.193	1.5158	0.509229
Zm00001d001820	protochlorophyllide reductase1	protochlorophyllide reductase1	6.81513	1.5174	0.492664
Zm00001d002434	alternative oxidase3	alternative oxidase3	123.25	1.56446	0.478316
Zm00001d043612	Zm00001d043612	Protein MARD1	91.088	1.60036	0.406645
Zm00001d047993	Zm00001d047993	Probable inactive poly [ADP-ribose] polymerase SRO1	303.839	1.60996	0.293078
Zm00001d022092	Zm00001d022092	Cytosolic sulfotransferase 17	383.453	1.62709	0.435561
Zm00001d053995	Zm00001d053995	Zm00001d053995	11.6414	1.65048	0.475657
Zm00001d028574	Zm00001d028574	Protein phosphatase 2C 37	32.1142	1.69507	0.352813
Zm00001d043536	Zm00001d043536	Heat stress transcription factor C-1	6.80232	1.70202	0.513976
Zm00001d042239	Zm00001d042239	Protein LURP-one-related 2	8.2752	1.71637	0.391062
Zm00001d052435	Zm00001d052435	Probable peptide/nitrate transporter	166.583	1.73977	0.537609
Zm00001d025055	protein phosphatase homolog11	protein phosphatase homolog11	6.53559	1.76112	0.595331
Zm00001d048991	AP2-EREBP-transcription factor 106	Putative AP2/EREBP transcription factor superfamily protein	42.4771	1.77911	0.424721
Zm00001d005208	NAC-transcription factor 5	NAC domain-containing protein 2	263.422	1.82128	0.250781
Zm00001d020100	protein phosphatase homolog6	protein phosphatase homolog6	34.0159	1.82396	0.313618
Zm00001d037266	Zm00001d037266	O-fucosyltransferase family protein [Source:UniProtKB/TrEMBL%3BAcc:B4FNG4]	6.80698	1.82443	0.464824
Zm00001d044409	MYB-related-transcription factor 17	MYB-related transcription factor	29.8827	1.91345	0.494351
Zm00001d012736	Zm00001d012736	Zm00001d012736	15.2937	1.92981	0.481517
Zm00001d047981	Zm00001d047981	Glutamate decarboxylase 1	324.726	1.93318	0.423011
Zm00001d011420	Zm00001d011420	Putative cytochrome P450 superfamily protein	300.503	1.94565	0.531088
Zm00001d016255	HSF-transcription factor 18	Heat stress transcription factor C-1	107.474	1.98717	0.338595
Zm00001d039241	Zm00001d039241	S-type anion channel SLAH1	119.92	2.00478	0.273125
Zm00001d015912	sugars will eventually be exported transporter4c	sugars will eventually be exported transporter4c	9.72537	2.0842	0.41918
Zm00001d011183	thiamine biosynthesis1	thiamine biosynthesis1	31.7755	2.12921	0.633005
Zm00001d036761	Zm00001d036761	Ubiquitin system component Cue protein	142.019	2.14699	0.500064
Zm00001d030550	Zm00001d030550	Zm00001d030550	55.3105	2.16269	0.332915
Zm00001d022002	Zm00001d022002	Zinc finger protein AZF2	8.76598	2.18725	0.649806
Zm00001d028548	Zm00001d028548	maternal effect embryo arrest 59	6.89937	2.28831	0.491232
Zm00001d013956	tonoplast intrinsic protein3	tonoplast intrinsic protein3	5.47785	2.3143	0.584854
Zm00001d018206	Zm00001d018206	Nitrate reductase [NADH] 2	100.025	2.35867	0.409287
Zm00001d028307	Zm00001d028307	Probable inactive poly [ADP-ribose] polymerase SRO1	157.524	2.36243	0.468027
Zm00001d021324	Zm00001d021324	Spermidine hydroxycinnamoyl transferase	7.10088	2.3888	0.655108
Zm00001d009084	Zm00001d009084	S-adenosyl-L-methionine-dependent methyltransferases superfamily protein	77.1666	2.51775	0.683315
Zm00001d017008	Zm00001d017008	Zm00001d017008	4.833	3.02924	0.76204
Zm00001d017199	Zm00001d017199	Temperature-induced lipocalin-1	32.3814	3.33637	0.716233
