# Supplementary material for: Transcriptomic diversity in seedling roots of European flint maize in response to cold
Source: BMC Genomics. 2020 Apr 15;21:300. doi: 10.1186/s12864-020-6682-1 (PMC7158136; doi:10.1186/s12864-020-6682-1)
Supplement: Supplementary file 4 — Additional file 4: Table S3: Up- (1) or down regulated (− 1) genes differentially expressed between cold and control conditions in the 21 genotypes. No differential expression is depicted as 0. Sum indicates the sum of differential expression scores (1, 0, − 1) across genotypes, sum tolerant lines and sum susceptible lines are the sums of all genotypes in the respective class. [file 12864_2020_6682_MOESM4_ESM.xlsx]

## Sheet: All
Table S3: Up- (1) or down regulated (-1) genes differentially expressed between cold and control conditions in the 21 genotypes. No differential expression is depicted as 0. Sum indicates the sum of differential expression scores (1, 0, -1) across genotypes, sum tolerant lines and sum susceptible lines are the sums of all genotypes in the respective class.
Gene ID	Gene symbol	Gene description	Susceptible genotypes										Tolerant genotypes
			PE0440	PE0159	PE0026	PE0420	PE0345	PE0334	PE0019	PE0022	PE0349	PE0323	PE0265	PE0359	PE0075	PE0100	PE0040	PE0485	PE0055	PE0099	PE0002	PE0328	PE0161	Sum total	Sum tolerants	Sum susceptibles
Zm00001d039166	Zm00001d039166	Plant cysteine oxidase 2	-1	-1	-1	-1	-1	-1	-1	-1	-1	-1	-1	-1	-1	0	0	-1	-1	-1	-1	-1	-1	-19	-9	-10
Zm00001d025400	Zm00001d025400	monooxygenase 1	0	-1	-1	-1	0	-1	-1	-1	-1	-1	-1	-1	-1	-1	-1	-1	-1	-1	-1	-1	0	-18	-10	-8
Zm00001d013875	Zm00001d013875	Zm00001d013875	-1	-1	-1	-1	0	-1	0	-1	-1	-1	-1	-1	-1	0	-1	0	-1	-1	-1	-1	-1	-17	-9	-8
Zm00001d014493	Zm00001d014493	Wound-responsive family protein	0	0	-1	-1	-1	-1	-1	-1	-1	-1	-1	-1	-1	0	0	-1	-1	-1	-1	-1	-1	-17	-9	-8
Zm00001d046937	bZIP-transcription factor 17	Basic leucine zipper 9	0	-1	-1	-1	-1	-1	-1	-1	-1	-1	-1	-1	0	0	-1	-1	-1	-1	0	-1	-1	-17	-8	-9
Zm00001d018076	Zm00001d018076	Zm00001d018076	0	0	-1	-1	-1	-1	-1	-1	0	-1	-1	-1	-1	0	-1	-1	-1	-1	0	-1	-1	-16	-9	-7
Zm00001d029506	LBD-transcription factor 5	LOB domain-containing protein 42	0	0	-1	-1	-1	-1	-1	-1	-1	-1	-1	-1	0	-1	0	0	-1	-1	-1	-1	-1	-16	-8	-8
Zm00001d051384	Zm00001d051384	Cortical cell-delineating protein	-1	0	-1	0	0	-1	-1	-1	-1	-1	0	-1	-1	-1	-1	-1	-1	-1	0	-1	0	-15	-8	-7
Zm00001d035343	Zm00001d035343	OSJNBa0016N04.12 protein	0	0	-1	-1	-1	-1	-1	-1	-1	-1	0	-1	-1	0	-1	-1	-1	-1	-1	0	0	-15	-7	-8
Zm00001d038717	LBD-transcription factor 33	Seed specific protein Bn15D17A	0	-1	-1	-1	-1	-1	-1	-1	-1	-1	-1	-1	0	0	0	0	-1	-1	-1	0	-1	-15	-6	-9
Zm00001d009160	Zm00001d009160	sequence-specific DNA binding transcription factors	0	0	-1	-1	0	-1	-1	-1	-1	-1	-1	-1	0	-1	0	0	-1	0	-1	-1	-1	-14	-7	-7
Zm00001d046234	Zm00001d046234	Inositol oxygenase 2	0	-1	-1	0	0	-1	-1	-1	-1	-1	0	-1	0	0	-1	-1	-1	-1	-1	-1	0	-14	-7	-7
Zm00001d029078	IDP1489	DNA binding protein [Source:UniProtKB/TrEMBL%3BAcc:B4FLH1]	-1	-1	-1	0	-1	-1	0	-1	-1	-1	-1	-1	-1	0	0	0	-1	0	-1	0	-1	-14	-6	-8
Zm00001d038251	Zm00001d038251	Adenine nucleotide alpha hydrolases-like superfamily protein	0	0	-1	-1	-1	-1	-1	0	0	0	0	-1	-1	0	-1	-1	-1	0	-1	-1	-1	-13	-8	-5
Zm00001d017375	Zm00001d017375	CBS domain-containing protein CBSX5	0	-1	-1	-1	-1	-1	0	0	0	-1	0	-1	0	0	-1	-1	0	-1	-1	-1	-1	-13	-7	-6
Zm00001d044024	ustilago maydis induced8	ustilago maydis induced8	0	0	-1	-1	-1	0	0	-1	-1	-1	0	-1	-1	0	-1	0	-1	-1	-1	0	-1	-13	-7	-6
Zm00001d005146	csu337	PVR3-like protein	0	0	-1	-1	-1	-1	-1	0	-1	-1	-1	-1	0	0	0	-1	0	-1	-1	0	-1	-13	-6	-7
Zm00001d010751	LBD-transcription factor 38	Seed specific protein Bn15D17A	0	-1	0	-1	-1	-1	0	-1	-1	-1	-1	-1	0	0	0	0	-1	-1	0	-1	-1	-13	-6	-7
Zm00001d043938	Zm00001d043938	Peroxidase 19	-1	-1	-1	0	-1	0	-1	0	-1	-1	0	-1	0	-1	0	0	0	-1	-1	-1	-1	-13	-6	-7
Zm00001d047124	Zm00001d047124	Proline oxidase	0	0	-1	-1	0	-1	-1	-1	-1	-1	0	-1	0	0	-1	-1	-1	-1	0	-1	0	-13	-6	-7
Zm00001d049059	alcohol dehydrogenase2	alcohol dehydrogenase2	-1	-1	-1	0	0	0	-1	-1	-1	0	-1	-1	-1	0	0	-1	-1	-1	0	0	0	-12	-6	-6
Zm00001d002159	Zm00001d002159	Wound induced protein	0	0	-1	-1	-1	-1	-1	-1	0	-1	-1	-1	0	-1	0	0	-1	-1	0	0	0	-12	-5	-7
Zm00001d023859	Zm00001d023859	Respiratory burst oxidase homolog protein B	0	0	-1	-1	0	-1	-1	-1	-1	-1	-1	-1	0	-1	0	0	0	0	-1	0	-1	-12	-5	-7
Zm00001d037008	Zm00001d037008	Putative FAD-binding Berberine family protein	0	-1	-1	-1	-1	-1	-1	0	0	-1	0	-1	-1	0	0	-1	-1	0	-1	0	0	-12	-5	-7
Zm00001d043587	Zm00001d043587	Transferase%252C transferring glycosyl groups	0	-1	-1	-1	-1	0	-1	-1	-1	0	0	0	0	0	-1	-1	0	-1	0	-1	-1	-12	-5	-7
Zm00001d041725	LIM-transcription factor 7	Pollen-specific protein SF3	0	0	-1	-1	0	0	0	-1	-1	0	-1	-1	0	0	-1	-1	-1	-1	0	-1	0	-11	-7	-4
Zm00001d017590	Zm00001d017590	Protein DETOXIFICATION 49	0	0	-1	0	-1	-1	-1	0	-1	0	-1	-1	-1	0	-1	0	0	-1	0	0	-1	-11	-6	-5
Zm00001d023680	Zm00001d023680	Pollen Ole e 1 allergen and extensin family protein	-1	-1	0	-1	0	0	0	-1	-1	0	-1	-1	0	0	-1	0	-1	-1	0	-1	0	-11	-6	-5
Zm00001d006581	Zm00001d006581	Zm00001d006581	0	0	-1	0	-1	-1	-1	-1	0	-1	-1	-1	0	0	-1	0	0	0	0	-1	-1	-11	-5	-6
Zm00001d020008	Zm00001d020008	Indole-3-glycerol phosphate synthase chloroplastic	-1	0	0	-1	0	-1	-1	0	-1	-1	0	-1	-1	0	0	0	-1	-1	-1	0	0	-11	-5	-6
Zm00001d005767	Zm00001d005767	DNA glycosylase superfamily protein	0	0	0	-1	-1	-1	0	0	-1	0	-1	-1	0	0	0	0	-1	-1	0	-1	-1	-10	-6	-4
Zm00001d003104	Zm00001d003104	Protein binding protein	0	-1	-1	0	0	0	0	-1	-1	-1	0	-1	0	0	-1	-1	-1	0	-1	0	0	-10	-5	-5
Zm00001d009103	AP2-EREBP-transcription factor 148	Ethylene-responsive factor-like protein 1%253B Putative AP2/EREBP transcription factor superfamily protein	-1	0	0	0	0	-1	-1	0	-1	-1	0	-1	0	0	0	-1	0	0	-1	-1	-1	-10	-5	-5
Zm00001d048229	bHLH-transcription factor 21	Putative HLH DNA-binding domain superfamily protein	-1	0	0	-1	-1	0	-1	0	0	-1	0	-1	0	0	-1	-1	0	-1	0	0	-1	-10	-5	-5
Zm00001d017402	Zm00001d017402	Vacuolar iron transporter homolog 1	0	0	0	0	0	-1	0	0	-1	0	0	-1	-1	0	0	-1	-1	-1	-1	-1	0	-9	-7	-2
Zm00001d031127	Zm00001d031127	Cupin%252C RmlC-type	0	0	-1	0	0	0	-1	0	0	-1	-1	-1	0	0	0	-1	0	-1	-1	0	-1	-9	-6	-3
Zm00001d042307	Zm00001d042307	Zm00001d042307	0	0	-1	0	0	-1	0	0	0	-1	-1	-1	0	-1	-1	0	-1	-1	0	0	0	-9	-6	-3
Zm00001d001944	Zm00001d001944	Beta-fructofuranosidase insoluble isoenzyme CWINV3	0	-1	0	-1	0	0	0	-1	-1	0	0	0	0	0	0	-1	0	-1	-1	-1	-1	-9	-5	-4
Zm00001d027987	bHLH-transcription factor 160	Transcription factor bHLH99	-1	0	0	-1	0	-1	0	-1	0	0	-1	-1	-1	0	0	0	0	0	0	-1	-1	-9	-5	-4
Zm00001d045679	Zm00001d045679	Probable acyl-activating enzyme 5 peroxisomal	0	0	-1	-1	0	0	-1	0	-1	0	-1	-1	-1	0	0	0	-1	-1	0	0	0	-9	-5	-4
Zm00001d051653	Zm00001d051653	Putative uncharacterized protein [Source:UniProtKB/TrEMBL%3BAcc:B6U056]	0	-1	0	0	-1	-1	0	0	-1	0	-1	0	-1	0	-1	0	-1	-1	0	0	0	-9	-5	-4
Zm00001d020954	C3H-transcription factor 340	Splicing factor U2af small subunit A	0	0	0	-1	0	-1	-1	0	-1	-1	0	0	0	0	-1	0	0	0	-1	-1	-1	-9	-4	-5
Zm00001d025943	Zm00001d025943	Acid beta-fructofuranosidase 3 vacuolar	0	0	-1	0	-1	-1	0	-1	0	-1	0	-1	0	0	-1	0	-1	0	0	-1	0	-9	-4	-5
Zm00001d052016	Zm00001d052016	Zm00001d052016	0	0	0	0	0	-1	0	0	0	0	-1	-1	-1	0	-1	0	0	-1	-1	0	-1	-8	-7	-1
Zm00001d040004	LBD-transcription factor 17	LOB domain-containing protein 42	0	0	0	0	-1	0	0	0	-1	0	-1	-1	0	0	0	-1	-1	-1	-1	0	0	-8	-6	-2
Zm00001d003709	Zm00001d003709	Cell wall / vacuolar inhibitor of fructosidase 2	0	0	-1	0	0	-1	-1	0	0	0	-1	-1	-1	0	-1	0	0	-1	0	0	0	-8	-5	-3
Zm00001d039118	Zm00001d039118	Putative MYB DNA-binding domain superfamily protein%253B RADIALIS	0	0	0	-1	0	0	0	-1	0	-1	0	0	-1	0	0	0	0	-1	-1	-1	-1	-8	-5	-3
Zm00001d048843	math-btb9	TRAF transcription factor [Source:UniProtKB/TrEMBL%3BAcc:K7TUR7]	0	-1	-1	0	0	0	-1	0	0	0	0	-1	-1	0	-1	0	-1	0	0	-1	0	-8	-5	-3
Zm00001d017138	Zm00001d017138	Transcription factor bHLH128	-1	0	-1	0	0	0	0	-1	0	-1	-1	-1	0	0	0	-1	-1	0	0	0	0	-8	-4	-4
Zm00001d019259	Zm00001d019259	UDP-glycosyltransferase 76C1	0	0	-1	-1	0	-1	0	0	-1	0	0	-1	0	0	-1	-1	0	0	0	0	-1	-8	-4	-4
Zm00001d025247	Zm00001d025247	Beta-13-N-Acetylglucosaminyltransferase family protein	0	-1	-1	-1	0	-1	0	0	0	0	-1	-1	-1	0	0	0	0	-1	0	0	0	-8	-4	-4
Zm00001d044110	Zm00001d044110	Polygalacturonase	0	-1	0	0	-1	0	0	-1	0	-1	0	-1	0	0	-1	0	0	-1	-1	0	0	-8	-4	-4
Zm00001d041827	Zm00001d041827	Peroxidase superfamily protein	-1	0	-1	0	-1	0	-1	0	-1	0	0	-1	-1	0	0	0	0	-1	0	0	0	-8	-3	-5
Zm00001d051080	Zm00001d051080	Adenine phosphoribosyltransferase 2	0	0	-1	-1	0	0	-1	0	-1	-1	-1	0	0	0	0	0	0	-1	0	-1	0	-8	-3	-5
Zm00001d029853	Zm00001d029853	Proline oxidase	0	0	-1	0	0	0	0	-1	0	0	0	-1	0	0	-1	0	-1	-1	0	-1	0	-7	-5	-2
Zm00001d040308	Zm00001d040308	phosphoadenosine phosphosulfate (PAPS) reductase family protein	0	0	0	0	-1	0	0	0	-1	0	0	-1	-1	0	0	-1	0	-1	-1	0	0	-7	-5	-2
Zm00001d053843	Zm00001d053843	Wound induced protein	-1	0	0	0	0	0	-1	0	0	0	-1	-1	0	0	0	-1	0	-1	0	0	-1	-7	-5	-2
Zm00001d002158	Zm00001d002158	Wound-responsive family protein	0	0	-1	0	-1	0	0	0	0	-1	-1	-1	0	0	0	0	0	-1	-1	0	0	-7	-4	-3
Zm00001d012208	Zm00001d012208	Cysteine-rich receptor-like protein kinase 40	0	0	0	-1	0	0	-1	0	0	-1	-1	0	0	0	0	0	-1	-1	0	0	-1	-7	-4	-3
Zm00001d015853	Zm00001d015853	Leucine-rich repeat receptor protein kinase EMS1	0	0	0	0	-1	0	-1	0	0	-1	-1	-1	0	0	0	0	0	0	-1	0	-1	-7	-4	-3
Zm00001d021745	Zm00001d021745	CYCD6	-1	0	-1	0	0	0	0	0	0	-1	-1	0	-1	0	-1	0	-1	0	0	0	0	-7	-4	-3
Zm00001d022518	Zm00001d022518	Thioredoxin-like 1-1 chloroplastic	0	0	-1	0	-1	0	0	-1	0	0	-1	0	0	0	0	0	0	-1	0	-1	-1	-7	-4	-3
Zm00001d026029	Zm00001d026029	OSJNBa0013K16.16 protein%3B protein	0	0	0	0	0	-1	0	-1	-1	0	0	0	0	0	-1	0	-1	0	0	-1	-1	-7	-4	-3
Zm00001d031882	Zm00001d031882	LOB domain-containing protein 29	-1	0	0	0	-1	0	-1	0	0	0	-1	-1	0	0	0	-1	0	0	0	0	-1	-7	-4	-3
Zm00001d003272	Zm00001d003272	Nucleotide binding protein	0	0	-1	0	0	0	-1	0	-1	-1	0	-1	0	0	-1	0	0	0	0	-1	0	-7	-3	-4
Zm00001d011499	AP2-EREBP-transcription factor 80	Ethylene-responsive transcription factor CRF4	-1	-1	0	-1	0	0	0	0	-1	0	-1	-1	0	0	0	0	0	0	0	-1	0	-7	-3	-4
Zm00001d042826	Zm00001d042826	AER	0	-1	0	-1	0	-1	0	0	-1	0	0	-1	0	0	0	0	-1	0	0	-1	0	-7	-3	-4
Zm00001d051456	GRF-transcription factor 9	Growth-regulating factor	0	-1	-1	-1	0	0	0	0	0	-1	0	0	0	0	-1	-1	0	-1	0	0	0	-7	-3	-4
Zm00001d021781	Zm00001d021781	Organic cation/carnitine transporter 3	0	0	-1	0	0	-1	0	-1	-1	-1	0	-1	0	0	0	0	0	0	0	-1	0	-7	-2	-5
Zm00001d019951	Zm00001d019951	ABC transporter G family member 34	0	0	0	0	0	0	-1	0	0	0	-1	-1	0	0	0	0	0	-1	-1	-1	0	-6	-5	-1
Zm00001d037631	Zm00001d037631	Zm00001d037631	0	0	0	0	0	0	0	0	-1	0	-1	-1	0	0	0	0	-1	0	0	-1	-1	-6	-5	-1
Zm00001d017494	Zm00001d017494	Expansin-B4	0	0	0	-1	-1	0	0	0	0	0	0	-1	0	0	0	-1	0	-1	0	-1	0	-6	-4	-2
Zm00001d018037	NOD26-like membrane intrinsic protein2	NOD26-like membrane intrinsic protein2	-1	-1	0	0	0	0	0	0	0	0	0	-1	0	0	-1	0	0	0	-1	0	-1	-6	-4	-2
Zm00001d025901	Zm00001d025901	FIP1	0	0	-1	0	0	-1	0	0	0	0	-1	-1	0	0	-1	0	0	-1	0	0	0	-6	-4	-2
Zm00001d044092	Zm00001d044092	Zm00001d044092	0	0	0	0	-1	0	0	0	0	-1	0	-1	-1	0	0	0	0	0	-1	0	-1	-6	-4	-2
Zm00001d045478	Zm00001d045478	Histone H1%253B Putative histone H1/H5 domain family protein	0	0	-1	0	0	0	0	0	0	-1	0	-1	0	0	0	0	0	-1	-1	0	-1	-6	-4	-2
Zm00001d050988	Zm00001d050988	Ubiquitin-like superfamily protein	0	0	0	-1	0	0	0	0	-1	0	-1	-1	0	0	-1	0	0	0	0	0	-1	-6	-4	-2
Zm00001d007971	Zm00001d007971	OSJNBb0004G23.8 protein%3B OSJNBb0085F13.3 protein	0	0	-1	0	0	0	0	-1	-1	0	0	0	-1	0	0	-1	0	-1	0	0	0	-6	-3	-3
Zm00001d009631	Zm00001d009631	CTP synthase family protein	0	-1	0	-1	-1	0	0	0	0	0	-1	0	0	0	0	0	-1	-1	0	0	0	-6	-3	-3
Zm00001d010422	Zm00001d010422	Pollen-specific protein-like	0	0	0	0	0	0	-1	-1	0	-1	-1	0	-1	0	0	0	0	0	0	0	-1	-6	-3	-3
Zm00001d024365	Zm00001d024365	F-box/kelch-repeat protein	0	0	0	0	0	0	-1	-1	0	-1	0	-1	0	0	0	0	0	-1	0	-1	0	-6	-3	-3
Zm00001d038229	Zm00001d038229	UDP-glucuronate:xylan alpha-glucuronosyltransferase 1	-1	-1	0	0	0	0	0	0	-1	0	-1	0	0	0	-1	0	0	0	0	0	-1	-6	-3	-3
Zm00001d046758	Zm00001d046758	Putative cytochrome P450 superfamily protein	0	0	-1	0	0	0	0	0	-1	-1	0	0	0	0	0	-1	0	0	-1	0	-1	-6	-3	-3
Zm00001d047231	Zm00001d047231	Zm00001d047231	-1	0	0	0	0	-1	0	0	-1	0	0	0	-1	0	0	0	-1	0	0	-1	0	-6	-3	-3
Zm00001d047663	Zm00001d047663	Acetate/butyrate--CoA ligase AAE7 peroxisomal	-1	0	0	0	0	0	0	0	-1	-1	0	-1	0	-1	0	0	-1	0	0	0	0	-6	-3	-3
Zm00001d032410	Zm00001d032410	Zm00001d032410	0	0	-1	0	0	-1	0	-1	0	-1	0	0	-1	0	0	0	0	0	0	-1	0	-6	-2	-4
Zm00001d045987	Zm00001d045987	NEP-interacting protein 1	0	0	0	0	0	-1	-1	-1	0	-1	0	0	-1	0	-1	0	0	0	0	0	0	-6	-2	-4
Zm00001d043300	Zm00001d043300	Zm00001d043300	0	-1	0	0	0	0	0	0	0	1	-1	-1	0	0	0	0	0	-1	0	-1	-1	-5	-5	0
Zm00001d002535	Zm00001d002535	RING-H2 finger protein ATL80	0	0	0	0	0	0	0	0	0	-1	0	-1	0	0	-1	-1	0	0	-1	0	0	-5	-4	-1
Zm00001d009037	Zm00001d009037	ABC transporter G family member 34	0	-1	0	0	0	0	0	0	0	0	0	-1	0	0	-1	0	-1	0	0	0	-1	-5	-4	-1
Zm00001d017057	Zm00001d017057	Zm00001d017057	0	0	-1	0	0	0	0	0	0	0	-1	0	0	0	0	0	0	-1	-1	-1	0	-5	-4	-1
Zm00001d018445	phosphate transporter3	phosphate transporter3	0	0	-1	0	0	0	0	0	0	0	0	-1	0	0	-1	0	-1	0	0	-1	0	-5	-4	-1
Zm00001d021698	Zm00001d021698	Receptor-like protein kinase RK20-1	0	-1	0	0	0	0	0	0	0	0	0	0	0	0	0	-1	0	-1	-1	-1	0	-5	-4	-1
Zm00001d031300	Zm00001d031300	Probable galactinol--sucrose galactosyltransferase 1	0	-1	0	0	0	0	0	0	0	0	0	-1	-1	0	0	0	-1	-1	0	0	0	-5	-4	-1
Zm00001d048718	Zm00001d048718	Galactose oxidase/kelch repeat superfamily protein	0	-1	0	0	0	0	0	0	0	0	-1	-1	-1	0	0	0	0	0	0	0	-1	-5	-4	-1
Zm00001d049789	Zm00001d049789	auxin-responsive family protein	0	0	0	0	0	0	-1	0	0	0	0	-1	0	0	-1	-1	0	-1	0	0	0	-5	-4	-1
Zm00001d002160	Zm00001d002160	Wound-responsive family protein	0	0	0	0	0	0	-1	-1	0	0	-1	-1	0	0	0	0	0	-1	0	0	0	-5	-3	-2
Zm00001d005456	Zm00001d005456	UDP-glycosyltransferase 76C1	0	0	-1	0	0	0	0	0	0	-1	-1	0	0	0	0	0	0	0	-1	0	-1	-5	-3	-2
Zm00001d005658	trehalose-6-phosphate phosphatase2	trehalose-6-phosphate phosphatase2	0	0	0	0	0	0	-1	0	-1	0	0	0	0	0	-1	0	-1	0	-1	0	0	-5	-3	-2
Zm00001d009494	Zm00001d009494	Putative MATE efflux family protein	-1	0	0	-1	0	0	0	0	0	0	-1	0	0	0	0	0	-1	0	0	0	-1	-5	-3	-2
Zm00001d009904	Zm00001d009904	Zm00001d009904	0	0	-1	0	0	0	0	0	0	-1	0	-1	0	0	-1	0	0	0	0	0	-1	-5	-3	-2
Zm00001d017455	Zm00001d017455	Uclacyanin-3	0	0	0	0	0	0	-1	-1	0	0	-1	0	0	0	0	-1	-1	0	0	0	0	-5	-3	-2
Zm00001d017602	GRF-transcription factor 13	Zm00001d017602	0	0	0	0	0	-1	0	0	0	-1	0	-1	0	0	-1	0	0	-1	0	0	0	-5	-3	-2
Zm00001d017677	bHLH-transcription factor 53	Transcription factor bHLH71	0	0	-1	-1	0	0	0	0	0	0	0	-1	-1	0	0	0	-1	0	0	0	0	-5	-3	-2
Zm00001d025682	Zm00001d025682	Serine/arginine-rich splicing factor RS2Z32	0	-1	0	0	-1	0	0	0	0	0	0	0	0	0	-1	0	0	-1	-1	0	0	-5	-3	-2
Zm00001d043374	Zm00001d043374	Peptide transporter PTR2	0	-1	0	0	0	0	0	0	0	-1	0	0	0	0	-1	-1	0	-1	0	0	0	-5	-3	-2
Zm00001d045846	Zm00001d045846	Peroxidase 1	0	-1	0	-1	0	0	0	0	0	0	0	-1	0	0	0	-1	0	-1	0	0	0	-5	-3	-2
Zm00001d021731	Zm00001d021731	Cellulose synthase-like protein D3	0	0	0	-1	-1	0	0	0	0	-1	-1	-1	0	0	0	0	0	0	0	0	0	-5	-2	-3
Zm00001d040035	Zm00001d040035	Multicopper oxidase LPR2	0	0	0	-1	0	0	0	-1	0	-1	0	0	0	0	-1	0	0	0	0	-1	0	-5	-2	-3
Zm00001d045703	Zm00001d045703	NHL domain-containing protein	0	-1	0	0	-1	0	-1	0	0	0	-1	0	-1	0	0	0	0	0	0	0	0	-5	-2	-3
Zm00001d002052	Zm00001d002052	Probable isoaspartyl peptidase/L-asparaginase 2	-1	0	-1	-1	0	0	0	0	0	-1	0	0	-1	0	0	0	0	0	0	0	0	-5	-1	-4
Zm00001d006254	Zm00001d006254	Serine/threonine protein phosphatase 2A 59 kDa regulatory subunit B' zeta isoform	0	0	0	0	0	-1	-1	0	-1	-1	0	0	0	0	0	0	0	0	0	0	-1	-5	-1	-4
Zm00001d027639	Zm00001d027639	Xyloglucan galactosyltransferase MUR3	0	-1	0	-1	-1	0	0	0	0	-1	0	0	-1	0	0	0	0	0	0	0	0	-5	-1	-4
Zm00001d035336	Zm00001d035336	Peroxidase superfamily protein	-1	0	0	0	-1	0	-1	0	0	-1	0	-1	0	0	0	0	0	0	0	0	0	-5	-1	-4
Zm00001d025355	invertase cell wall3	Invertase cell wall3	0	0	0	0	0	0	0	0	0	0	0	-1	-1	0	-1	0	0	-1	0	0	0	-4	-4	0
Zm00001d040634	Zm00001d040634	Binding protein	0	0	0	0	0	0	0	0	0	0	-1	-1	0	0	0	0	0	-1	0	0	-1	-4	-4	0
Zm00001d003277	Zm00001d003277	Stachyose synthase	0	0	0	-1	0	0	0	0	0	0	0	-1	0	0	-1	0	-1	0	0	0	0	-4	-3	-1
Zm00001d004509	Zm00001d004509	terpene synthase17	0	0	0	0	0	0	0	0	-1	0	0	-1	0	0	0	0	0	0	0	-1	-1	-4	-3	-1
Zm00001d007341	Zm00001d007341	HVA22-like protein e	0	0	0	0	0	0	0	0	-1	0	-1	-1	0	0	0	0	0	-1	0	0	0	-4	-3	-1
Zm00001d008695	MYB-transcription factor 76	Putative MYB DNA-binding domain superfamily protein	0	0	0	0	0	0	0	0	0	-1	0	-1	0	0	0	0	0	-1	0	-1	0	-4	-3	-1
Zm00001d020317	Zm00001d020317	Zm00001d020317	0	0	-1	0	0	0	0	0	0	0	0	-1	0	0	-1	0	-1	0	0	0	0	-4	-3	-1
Zm00001d021689	Zm00001d021689	Receptor-like protein kinase RK20-1	0	0	0	0	-1	0	0	0	0	0	0	-1	0	0	0	0	-1	0	0	-1	0	-4	-3	-1
Zm00001d037338	Zm00001d037338	Endoglucanase 8	0	0	0	0	0	0	0	0	0	-1	0	-1	0	0	0	0	0	0	-1	0	-1	-4	-3	-1
Zm00001d046655	Zm00001d046655	Putative STRUBBELIG family receptor protein kinase	0	-1	0	0	0	0	0	0	0	0	-1	-1	0	0	0	0	0	-1	0	0	0	-4	-3	-1
Zm00001d007785	Zm00001d007785	Nitrate and chloride transporter	0	0	-1	0	0	0	0	0	0	-1	0	-1	0	0	0	0	0	0	0	0	-1	-4	-2	-2
Zm00001d008299	Zm00001d008299	Peroxidase 72	0	0	0	0	0	0	0	-1	-1	0	0	0	0	0	0	-1	0	-1	0	0	0	-4	-2	-2
Zm00001d010007	Zm00001d010007	Lachrymatory factor synthase	0	0	-1	0	0	0	0	-1	0	0	0	0	0	0	-1	0	0	0	0	0	-1	-4	-2	-2
Zm00001d013370	bHLH-transcription factor 18	Symbiotic ammonium transporter	0	0	0	0	0	0	0	-1	0	-1	0	-1	-1	0	0	0	0	0	0	0	0	-4	-2	-2
Zm00001d016811	Zm00001d016811	ACT domain-containing protein ACR3	0	0	0	0	0	-1	0	0	-1	0	0	0	0	0	-1	0	0	-1	0	0	0	-4	-2	-2
Zm00001d017107	Zm00001d017107	BCL-2 binding anthanogene-1	0	-1	-1	0	0	0	0	0	0	0	0	0	-1	0	0	0	0	0	-1	0	0	-4	-2	-2
Zm00001d021449	Zm00001d021449	Zm00001d021449	0	0	0	-1	0	0	0	0	-1	0	0	-1	0	0	0	0	-1	0	0	0	0	-4	-2	-2
Zm00001d024514	Zm00001d024514	Ent-kaur-16-ene synthase chloroplastic	0	0	0	0	0	0	0	-1	-1	0	0	0	0	-1	0	0	-1	0	0	0	0	-4	-2	-2
Zm00001d028362	Zm00001d028362	Zm00001d028362	0	-1	0	0	0	0	0	0	-1	0	0	0	0	0	0	0	0	0	-1	-1	0	-4	-2	-2
Zm00001d034340	Zm00001d034340	Patatin-like protein 6	0	0	0	0	-1	-1	0	0	0	0	-1	-1	0	0	0	0	0	0	0	0	0	-4	-2	-2
Zm00001d035408	Zm00001d035408	Transcription factor VOZ1	0	-1	0	0	0	0	0	0	-1	0	0	-1	0	0	-1	0	0	0	0	0	0	-4	-2	-2
Zm00001d038794	Zm00001d038794	Pectinesterase	0	0	0	0	0	0	-1	0	0	-1	0	0	-1	0	0	0	0	0	0	-1	0	-4	-2	-2
Zm00001d040479	Zm00001d040479	Type III polyketide synthase B	0	-1	0	0	0	0	-1	0	0	0	0	0	0	0	-1	0	-1	0	0	0	0	-4	-2	-2
Zm00001d043621	Zm00001d043621	Phosphatase phospho1	0	0	0	-1	0	0	0	0	-1	0	0	0	-1	0	0	-1	0	0	0	0	0	-4	-2	-2
Zm00001d046690	Zm00001d046690	Galactan beta-14-galactosyltransferase GALS1	0	0	0	0	0	0	-1	0	0	-1	-1	0	0	0	0	0	0	-1	0	0	0	-4	-2	-2
Zm00001d047064	Zm00001d047064	Peroxidase 44	0	-1	0	0	0	-1	0	0	0	0	0	0	0	0	0	0	-1	0	-1	0	0	-4	-2	-2
Zm00001d000238	GRF-transcription factor 12	Growth-regulating factor 6	0	0	0	-1	0	0	0	0	-1	-1	0	0	-1	0	0	0	0	0	0	0	0	-4	-1	-3
Zm00001d018857	Zm00001d018857	Probable carboxylesterase 15	0	0	0	-1	0	-1	0	0	0	-1	0	0	0	0	-1	0	0	0	0	0	0	-4	-1	-3
Zm00001d027283	beta expansin3	Expansin-B4	0	0	0	0	0	0	-1	0	-1	-1	0	0	0	0	0	0	0	0	0	0	-1	-4	-1	-3
Zm00001d029515	Zm00001d029515	ACT domain-containing protein ACR4	0	0	0	0	0	-1	0	0	-1	-1	0	0	0	0	0	0	-1	0	0	0	0	-4	-1	-3
Zm00001d035129	Zm00001d035129	Disease resistance RPP13-like protein 4	0	-1	0	0	0	-1	0	-1	0	0	0	0	0	0	0	-1	0	0	0	0	0	-4	-1	-3
Zm00001d040210	Zm00001d040210	Zm00001d040210	0	-1	0	0	0	-1	-1	-1	0	0	0	0	0	0	0	0	0	0	0	0	0	-4	0	-4
Zm00001d011486	Zm00001d011486	CTP synthase family protein	0	0	0	0	0	0	0	0	0	0	0	-1	-1	0	-1	0	0	0	0	0	0	-3	-3	0
Zm00001d020723	Zm00001d020723	Zm00001d020723	0	0	0	0	0	0	0	0	0	0	0	-1	-1	0	0	0	0	-1	0	0	0	-3	-3	0
Zm00001d024975	Zm00001d024975	Disease resistance protein RPM1	0	0	0	0	0	0	0	0	0	0	0	-1	0	0	0	0	0	0	-1	-1	0	-3	-3	0
Zm00001d029983	Zm00001d029983	Beta-amylase 3 chloroplastic	0	0	0	0	0	0	0	0	0	0	-1	-1	0	0	0	0	0	-1	0	0	0	-3	-3	0
Zm00001d032083	Zm00001d032083	OSJNBb0026E15.9 protein%3B protein	0	0	0	0	0	0	0	0	0	0	-1	-1	0	0	0	0	0	0	0	-1	0	-3	-3	0
Zm00001d035300	Zm00001d035300	Heptahelical transmembrane protein 5	0	0	0	0	0	0	0	0	0	0	0	-1	0	0	-1	0	0	-1	0	0	0	-3	-3	0
Zm00001d043912	Zm00001d043912	Adenine nucleotide alpha hydrolases-like superfamily protein	0	0	0	0	0	0	0	0	0	0	0	-1	0	0	-1	0	0	0	0	0	-1	-3	-3	0
Zm00001d047077	Zm00001d047077	Beta-amylase 3 chloroplastic	0	0	0	0	0	0	0	0	0	0	-1	0	0	0	0	0	0	0	-1	0	-1	-3	-3	0
Zm00001d048639	Zm00001d048639	Disease resistance protein RPM1	0	0	0	0	0	0	0	0	0	0	-1	-1	0	0	0	0	0	-1	0	0	0	-3	-3	0
Zm00001d050285	Zm00001d050285	Zm00001d050285	0	0	0	0	0	0	0	0	0	0	0	0	0	0	0	0	0	-1	0	-1	-1	-3	-3	0
Zm00001d053514	Zm00001d053514	Hydroquinone glucosyltransferase	0	0	0	0	0	0	0	0	0	0	0	-1	0	0	-1	0	0	-1	0	0	0	-3	-3	0
Zm00001d007160	Zm00001d007160	Peroxidase 66	0	0	0	0	0	0	0	0	-1	0	-1	0	0	0	0	0	-1	0	0	0	0	-3	-2	-1
Zm00001d007462	Zm00001d007462	tyrosine aminotransferase homolog1	0	0	0	0	-1	0	0	0	0	0	0	-1	0	0	0	0	0	0	0	0	-1	-3	-2	-1
Zm00001d008300	Zm00001d008300	Peroxidase 9	0	-1	0	0	0	0	0	0	0	0	0	-1	0	0	0	0	0	-1	0	0	0	-3	-2	-1
Zm00001d012337	MYB-transcription factor 79	MYB-type transcription factor	0	-1	0	0	0	0	0	0	0	0	0	-1	0	0	-1	0	0	0	0	0	0	-3	-2	-1
Zm00001d018323	Zm00001d018323	CAP (Cysteine-rich secretory proteins Antigen 5 and Pathogenesis-related 1 protein) superfamily protein	0	0	0	-1	0	0	0	0	0	0	0	-1	0	0	0	-1	0	0	0	0	0	-3	-2	-1
Zm00001d022225	Zm00001d022225	Amelogenin like protein	0	0	0	0	0	0	0	-1	0	0	0	-1	0	0	0	0	-1	0	0	0	0	-3	-2	-1
Zm00001d023769	Zm00001d023769	Delta(12)-fatty-acid desaturase	0	0	-1	0	0	0	0	0	0	0	0	-1	0	0	0	0	0	0	0	-1	0	-3	-2	-1
Zm00001d024199	Zm00001d024199	Probable receptor-like serine/threonine-protein kinase	0	-1	0	0	0	0	0	0	0	0	-1	0	0	0	0	0	0	-1	0	0	0	-3	-2	-1
Zm00001d024982	Zm00001d024982	Stress responsive protein	-1	0	0	0	0	0	0	0	0	0	0	0	-1	0	0	0	0	0	0	0	-1	-3	-2	-1
Zm00001d027925	AP2-EREBP-transcription factor 180	Ethylene-responsive transcription factor RAP2-3	0	0	0	0	0	0	0	-1	0	0	0	-1	0	0	0	0	-1	0	0	0	0	-3	-2	-1
Zm00001d032027	Zm00001d032027	THAUMATIN-LIKE PROTEIN 1	0	0	0	0	-1	0	0	0	0	0	0	-1	0	0	0	0	0	-1	0	0	0	-3	-2	-1
Zm00001d032636	Zm00001d032636	Putative GEM-like protein 8	0	0	-1	0	0	0	0	0	0	0	0	0	0	0	-1	0	0	0	0	0	-1	-3	-2	-1
Zm00001d037098	bHLH-transcription factor 5	Putative HLH DNA-binding domain superfamily protein isoform 1%253B Putative HLH DNA-binding domain superfamily protein isoform 2	0	0	0	-1	0	0	0	0	0	0	-1	-1	0	0	0	0	0	0	0	0	0	-3	-2	-1
Zm00001d039695	Zm00001d039695	S-adenosyl-L-methionine-dependent methyltransferases superfamily protein	0	0	0	0	0	0	0	-1	0	0	0	-1	0	0	0	0	-1	0	0	0	0	-3	-2	-1
Zm00001d043706	bHLH-transcription factor 57	DNA binding protein	0	0	0	-1	0	0	0	0	0	0	0	-1	0	0	0	-1	0	0	0	0	0	-3	-2	-1
Zm00001d045940	Zm00001d045940	Zm00001d045940	0	0	0	0	0	-1	0	0	0	0	0	0	0	0	0	0	-1	-1	0	0	0	-3	-2	-1
Zm00001d047512	Zm00001d047512	DNA binding protein [Source:UniProtKB/TrEMBL%3BAcc:B4FHQ5]	0	0	0	0	0	0	-1	0	0	0	0	-1	0	0	0	0	-1	0	0	0	0	-3	-2	-1
Zm00001d047512	Zm00001d047512	DNA binding protein [Source:UniProtKB/TrEMBL%3BAcc:B4FHQ5]	0	0	0	0	0	0	-1	0	0	0	0	-1	0	0	0	0	-1	0	0	0	0	-3	-2	-1
Zm00001d048208	AP2-EREBP-transcription factor 71	Ethylene-responsive transcription factor ERF055	0	0	0	0	0	-1	0	0	0	0	0	-1	0	0	0	0	0	-1	0	0	0	-3	-2	-1
Zm00001d048434	Zm00001d048434	Type IV inositol polyphosphate 5-phosphatase 7	0	0	0	0	0	0	0	0	0	-1	0	-1	0	0	-1	0	0	0	0	0	0	-3	-2	-1
Zm00001d048987	Zm00001d048987	Expressed protein%3B protein	0	0	0	0	0	0	0	0	-1	0	-1	0	0	0	0	0	0	0	0	0	-1	-3	-2	-1
Zm00001d052394	Zm00001d052394	Os01g0536600 protein	0	-1	0	0	0	0	0	0	0	0	0	-1	0	0	0	0	0	0	-1	0	0	-3	-2	-1
Zm00001d052937	Zm00001d052937	OSJNBb0045P24.5 protein	0	0	0	0	0	-1	0	0	0	0	0	0	0	0	0	-1	0	-1	0	0	0	-3	-2	-1
Zm00001d000204	Zm00001d000204	Probable sulfate transporter 3.4	0	0	0	-1	0	0	0	0	0	-1	0	0	0	0	0	0	-1	0	0	0	0	-3	-1	-2
Zm00001d002714	Zm00001d002714	Actin-depolymerizing factor	0	0	0	0	0	0	-1	0	0	-1	0	0	0	0	0	0	-1	0	0	0	0	-3	-1	-2
Zm00001d003927	Zm00001d003927	Grx_C8-glutaredoxin subgroup III	0	0	-1	0	-1	0	0	0	0	0	0	-1	0	0	0	0	0	0	0	0	0	-3	-1	-2
Zm00001d006293	NLP-transcription factor 17	NIN-like protein 1	0	0	0	0	0	0	-1	0	0	-1	0	0	0	0	0	0	0	0	0	-1	0	-3	-1	-2
Zm00001d010061	Zm00001d010061	Zm00001d010061	0	0	0	0	0	0	0	-1	0	-1	0	0	0	0	0	0	0	0	0	-1	0	-3	-1	-2
Zm00001d012282	OVATE-transcription factor 35	Transcription repressor OFP6	0	-1	0	0	0	0	0	-1	0	0	0	0	0	-1	0	0	0	0	0	0	0	-3	-1	-2
Zm00001d015905	sugars will eventually be exported transporter4a	sugars will eventually be exported transporter4a	0	0	0	0	-1	0	0	-1	0	0	-1	0	0	0	0	0	0	0	0	0	0	-3	-1	-2
Zm00001d016135	Zm00001d016135	Zm00001d016135	0	0	0	-1	0	0	0	0	-1	0	0	0	0	0	-1	0	0	0	0	0	0	-3	-1	-2
Zm00001d023804	Zm00001d023804	Zm00001d023804	0	0	0	0	0	0	0	0	-1	-1	0	0	0	0	0	0	-1	0	0	0	0	-3	-1	-2
Zm00001d030267	Zm00001d030267	Zm00001d030267	0	0	0	-1	0	0	0	0	-1	0	0	-1	0	0	0	0	0	0	0	0	0	-3	-1	-2
Zm00001d031287	Zm00001d031287	Oligopeptide transporter 5	0	0	0	0	0	0	0	-1	0	-1	0	0	-1	0	0	0	0	0	0	0	0	-3	-1	-2
Zm00001d031814	Zm00001d031814	Patatin class 1	0	0	0	0	0	-1	0	0	-1	0	-1	0	0	0	0	0	0	0	0	0	0	-3	-1	-2
Zm00001d042256	Zm00001d042256	Protein kinase superfamily protein	0	-1	0	0	0	0	0	0	-1	0	0	-1	0	0	0	0	0	0	0	0	0	-3	-1	-2
Zm00001d043361	Zm00001d043361	PLASMODESMATA CALLOSE-BINDING PROTEIN 2	0	0	0	0	0	-1	0	0	0	-1	0	0	0	0	0	0	-1	0	0	0	0	-3	-1	-2
Zm00001d052910	Zm00001d052910	Zm00001d052910	0	0	-1	0	0	-1	0	0	0	0	0	0	0	0	0	0	0	0	-1	0	0	-3	-1	-2
Zm00001d000320	Zm00001d000320	Zm00001d000320	0	0	0	0	0	-1	0	0	-1	-1	0	0	0	0	0	0	0	0	0	0	0	-3	0	-3
Zm00001d038553	Zm00001d038553	UDP-glycosyltransferase 87A1	0	0	0	0	-1	-1	-1	0	0	0	0	0	0	0	0	0	0	0	0	0	0	-3	0	-3
Zm00001d043680	Zm00001d043680	Phospholipase A1-IIdelta	0	-1	0	0	0	0	0	-1	-1	0	0	0	0	0	0	0	0	0	0	0	0	-3	0	-3
Zm00001d002286	Zm00001d002286	OSJNBa0058K23.8 protein%3B protein	0	0	0	0	0	0	0	0	0	0	0	-1	0	0	0	0	0	-1	0	0	0	-2	-2	0
Zm00001d004022	Zm00001d004022	RPM1-interacting protein 4	0	0	0	0	0	0	0	0	0	0	0	0	0	0	-1	0	0	0	0	0	-1	-2	-2	0
Zm00001d004921	benzoxazinone synthesis14	benzoxazinone synthesis14	0	0	0	0	0	0	0	0	0	0	0	-1	0	0	-1	0	0	0	0	0	0	-2	-2	0
Zm00001d005038	Zm00001d005038	Protein LURP-one-related 2	0	0	0	0	0	0	0	0	0	0	0	-1	0	0	0	0	0	0	0	0	-1	-2	-2	0
Zm00001d008338	trehalose-6-phosphate synthase14	trehalose-6-phosphate synthase14	0	0	0	0	0	0	0	0	0	0	0	0	0	0	0	0	0	0	-1	0	-1	-2	-2	0
Zm00001d009420	Zm00001d009420	Zm00001d009420	0	0	0	0	0	0	0	0	0	0	0	0	0	0	0	0	0	-1	-1	0	0	-2	-2	0
Zm00001d009726	Zm00001d009726	alpha/beta-Hydrolases superfamily protein	0	0	0	0	0	0	0	0	0	0	0	-1	0	0	0	0	0	0	0	0	-1	-2	-2	0
Zm00001d009891	Zm00001d009891	Zm00001d009891	0	0	0	0	0	0	0	0	0	0	-1	0	0	0	0	0	0	0	0	-1	0	-2	-2	0
Zm00001d011152	Zm00001d011152	40S ribosomal protein S4-3	0	0	0	0	0	0	0	0	0	0	-1	0	0	0	0	0	0	0	0	0	-1	-2	-2	0
Zm00001d011931	Zm00001d011931	Putative uncharacterized protein [Source:UniProtKB/TrEMBL%3BAcc:B6UIH6]	0	0	0	0	0	0	0	0	0	0	-1	0	0	0	-1	0	0	0	0	0	0	-2	-2	0
Zm00001d012221	stearoyl-acyl-carrier-protein desaturase9	stearoyl-acyl-carrier-protein desaturase9	0	0	0	0	0	0	0	0	0	0	0	0	0	0	0	-1	0	0	0	0	-1	-2	-2	0
Zm00001d012452	Zm00001d012452	Protein kinase superfamily protein	0	0	0	0	0	0	0	0	0	0	0	-1	0	0	0	0	0	0	0	0	-1	-2	-2	0
Zm00001d016705	Zm00001d016705	ATPase inhibitor	0	0	0	0	0	0	0	0	0	0	0	-1	0	0	0	0	0	0	0	0	-1	-2	-2	0
Zm00001d017495	Zm00001d017495	Expansin-B4	0	0	0	0	0	0	0	0	0	0	0	-1	0	0	-1	0	0	0	0	0	0	-2	-2	0
Zm00001d018131	Zm00001d018131	Chaperone protein dnaJ	0	0	0	0	0	0	0	0	0	0	0	0	0	0	-1	0	0	0	0	0	-1	-2	-2	0
Zm00001d021470	glutathione transferase16	glutathione transferase16	0	0	0	0	0	0	0	0	0	0	0	-1	0	0	0	-1	0	0	0	0	0	-2	-2	0
Zm00001d024034	Zm00001d024034	Adenylylsulfatase HINT3	0	0	0	0	0	0	0	0	0	0	-1	0	0	0	0	0	0	-1	0	0	0	-2	-2	0
Zm00001d027742	Zm00001d027742	Zm00001d027742	0	0	0	0	0	0	0	0	0	0	0	0	0	0	0	-1	0	0	0	0	-1	-2	-2	0
Zm00001d027996	Zm00001d027996	Alcohol dehydrogenase-like 2	0	0	0	0	0	0	0	0	0	0	0	0	0	0	0	0	-1	-1	0	0	0	-2	-2	0
Zm00001d028797	Zm00001d028797	Laccase-13	0	0	0	0	0	0	0	0	0	0	-1	0	0	0	0	0	0	0	0	-1	0	-2	-2	0
Zm00001d029184	Zm00001d029184	Cytochrome P450 71A26	0	0	0	0	0	0	0	0	0	0	0	0	0	0	-1	0	0	0	0	-1	0	-2	-2	0
Zm00001d029604	Zm00001d029604	Peroxidase 2	0	0	0	0	0	0	0	0	0	0	0	0	-1	0	0	-1	0	0	0	0	0	-2	-2	0
Zm00001d032517	Zm00001d032517	Copper transport protein family	0	0	0	0	0	0	0	0	0	0	-1	0	0	0	0	0	0	0	0	0	-1	-2	-2	0
Zm00001d033400	Zm00001d033400	Metal-dependent protein hydrolase	0	0	0	0	0	0	0	0	0	0	0	0	0	0	0	0	0	0	-1	0	-1	-2	-2	0
Zm00001d035246	Zm00001d035246	Taxadien-5-alpha-ol O-acetyltransferase	0	0	0	0	0	0	0	0	0	0	-1	0	0	0	0	0	-1	0	0	0	0	-2	-2	0
Zm00001d035561	Zm00001d035561	Expressed protein%3B Mannose-specific jacalin-related lectin%3B protein	0	0	0	0	0	0	0	0	0	0	-1	0	0	0	-1	0	0	0	0	0	0	-2	-2	0
Zm00001d036797	Zm00001d036797	Non-structural maintenance of chromosomes element 4 homolog A	0	0	0	0	0	0	0	0	0	0	0	-1	0	0	0	0	-1	0	0	0	0	-2	-2	0
Zm00001d036940	Zm00001d036940	UDP-galactose/UDP-glucose transporter 3	0	0	0	0	0	0	0	0	0	0	0	0	0	0	0	0	0	0	-1	0	-1	-2	-2	0
Zm00001d037073	hydroxycinnamoyltransferase3	hydroxycinnamoyltransferase3	0	0	0	0	0	0	0	0	0	0	0	-1	0	0	0	0	0	0	-1	0	0	-2	-2	0
Zm00001d038004	Zm00001d038004	CASP-like protein 4B1	0	0	0	0	0	0	0	0	0	0	0	-1	0	0	0	0	-1	0	0	0	0	-2	-2	0
Zm00001d038437	Zm00001d038437	Zinc transporter 3	0	0	0	0	0	0	0	0	0	0	0	0	0	0	0	0	-1	-1	0	0	0	-2	-2	0
Zm00001d039639	Zm00001d039639	Phototropic-responsive NPH3 family protein	0	0	0	0	0	0	0	0	0	0	0	0	0	0	0	0	0	0	0	-1	-1	-2	-2	0
Zm00001d039642	Zm00001d039642	UDP-glycosyltransferase 73D1	0	0	0	0	0	0	0	0	0	0	0	0	0	0	0	-1	-1	0	0	0	0	-2	-2	0
Zm00001d040193	Zm00001d040193	ARM repeat superfamily protein	0	0	0	0	0	0	0	0	0	0	0	-1	0	0	0	0	0	0	-1	0	0	-2	-2	0
Zm00001d041168	Zm00001d041168	Beta-glucosidase 17	0	0	0	0	0	0	0	0	0	0	0	-1	0	0	0	0	-1	0	0	0	0	-2	-2	0
Zm00001d042503	Zm00001d042503	Zm00001d042503	0	0	0	0	0	0	0	0	0	0	0	-1	0	0	0	0	-1	0	0	0	0	-2	-2	0
Zm00001d043479	Zm00001d043479	Coiled-coil domain-containing protein 25	0	0	0	0	0	0	0	0	0	0	0	-1	0	0	-1	0	0	0	0	0	0	-2	-2	0
Zm00001d043591	Zm00001d043591	Zm00001d043591	0	0	0	0	0	0	0	0	0	0	-1	0	0	0	0	0	-1	0	0	0	0	-2	-2	0
Zm00001d043701	Zm00001d043701	IAA-amino acid hydrolase ILR1-like 4	0	0	0	0	0	0	0	0	0	0	0	0	0	0	0	-1	0	-1	0	0	0	-2	-2	0
Zm00001d044355	ABI3-VP1-transcription factor 48	B3 domain-containing protein	0	0	0	0	0	0	0	0	0	0	-1	0	-1	0	0	0	0	0	0	0	0	-2	-2	0
Zm00001d045568	Zm00001d045568	brassinosteroid-responsive RING-H2	0	0	0	0	0	0	0	0	0	0	0	0	0	0	0	0	0	-1	0	-1	0	-2	-2	0
Zm00001d048020	hemoglobin1	hemoglobin1	0	0	0	0	0	0	0	0	0	0	0	-1	0	0	0	0	0	0	0	0	-1	-2	-2	0
Zm00001d048637	Zm00001d048637	Disease resistance RPP13-like protein 4	0	0	0	0	0	0	0	0	0	0	0	-1	0	0	0	0	0	-1	0	0	0	-2	-2	0
Zm00001d048841	Zm00001d048841	Patatin-like protein 2	0	0	0	0	0	0	0	0	0	0	-1	-1	0	0	0	0	0	0	0	0	0	-2	-2	0
Zm00001d049156	Zm00001d049156	Zm00001d049156	0	0	0	0	0	0	0	0	0	0	-1	0	0	0	0	0	0	0	0	-1	0	-2	-2	0
Zm00001d052192	bHLH-transcription factor 36	Transcription factor bHLH99	0	0	0	0	0	0	0	0	0	0	-1	0	0	0	0	0	0	0	0	0	-1	-2	-2	0
Zm00001d053163	GRAS-transcription factor 9	Scarecrow-like protein 26	0	0	0	0	0	0	0	0	0	0	0	0	0	0	0	0	0	-1	0	-1	0	-2	-2	0
ENSRNA049478494	SSU_rRNA_eukarya	Eukaryotic small subunit ribosomal RNA	0	0	0	0	0	0	-1	0	0	0	0	0	0	0	-1	0	0	0	0	0	0	-2	-1	-1
Zm00001d000400	Zm00001d000400	Putative HLH DNA-binding domain superfamily protein	0	0	0	0	0	0	0	0	0	-1	0	0	0	0	0	0	0	0	-1	0	0	-2	-1	-1
Zm00001d002004	Zm00001d002004	Peroxidase 16	0	0	0	0	0	0	0	0	-1	0	0	0	0	0	0	0	0	0	0	-1	0	-2	-1	-1
Zm00001d002521	Zm00001d002521	OSJNBa0013K16.16 protein%3B protein	0	0	0	0	0	-1	0	0	0	0	0	0	0	0	-1	0	0	0	0	0	0	-2	-1	-1
Zm00001d002821	Zm00001d002821	OSJNBa0091D06.16 protein%3B protein	0	0	-1	0	0	0	0	0	0	0	0	-1	0	0	0	0	0	0	0	0	0	-2	-1	-1
Zm00001d003865	Zm00001d003865	Expressed protein%3B protein	0	0	0	0	0	0	0	-1	0	0	0	0	0	0	0	0	0	0	0	-1	0	-2	-1	-1
Zm00001d004164	Zm00001d004164	Zm00001d004164	0	0	0	0	0	0	0	0	-1	0	0	0	0	0	0	-1	0	0	0	0	0	-2	-1	-1
Zm00001d012274	Zm00001d012274	hydroxycinnamoyltransferase10	0	0	0	0	0	0	0	0	-1	0	-1	0	0	0	0	0	0	0	0	0	0	-2	-1	-1
Zm00001d012690	Zm00001d012690	Protein ABIL3	0	0	0	0	0	0	0	0	0	-1	0	-1	0	0	0	0	0	0	0	0	0	-2	-1	-1
Zm00001d013492	Zm00001d013492	Ethylene-insensitive protein 2	0	0	0	0	-1	0	0	0	0	0	0	-1	0	0	0	0	0	0	0	0	0	-2	-1	-1
Zm00001d013716	Zm00001d013716	Probable E3 ubiquitin-protein ligase ARI2	0	-1	0	0	0	0	0	0	0	0	0	0	0	0	0	0	0	0	0	0	-1	-2	-1	-1
Zm00001d015153	bZIP-transcription factor 60	BZIP transcription factor	0	0	0	0	0	0	0	0	-1	0	0	-1	0	0	0	0	0	0	0	0	0	-2	-1	-1
Zm00001d017582	Zm00001d017582	cytochrome P450 family 87 subfamily A polypeptide 2	0	0	0	0	0	0	0	0	-1	0	0	0	0	0	0	0	0	-1	0	0	0	-2	-1	-1
Zm00001d018908	Zm00001d018908	Zm00001d018908	0	0	0	0	0	-1	0	0	0	0	0	0	0	0	-1	0	0	0	0	0	0	-2	-1	-1
Zm00001d020069	Zm00001d020069	Carotenoid cleavage dioxygenase	0	0	0	0	-1	0	0	0	0	0	0	-1	0	0	0	0	0	0	0	0	0	-2	-1	-1
Zm00001d020137	WRKY-transcription factor 79	Probable WRKY transcription factor 30	0	0	0	0	0	-1	0	0	0	0	0	-1	0	0	0	0	0	0	0	0	0	-2	-1	-1
Zm00001d020530	Zm00001d020530	hydroxycinnamoyltransferase11	0	0	0	0	0	0	0	-1	0	0	0	-1	0	0	0	0	0	0	0	0	0	-2	-1	-1
Zm00001d022374	Zm00001d022374	Serine carboxypeptidase-like 40	0	0	0	0	0	0	0	-1	0	0	0	-1	0	0	0	0	0	0	0	0	0	-2	-1	-1
Zm00001d022458	Zm00001d022458	Peroxidase 70	0	0	0	0	0	-1	0	0	0	0	0	0	0	0	-1	0	0	0	0	0	0	-2	-1	-1
Zm00001d022613	delayed flowering1	Delayed flowering1	0	0	0	-1	0	0	0	0	0	0	0	0	0	0	-1	0	0	0	0	0	0	-2	-1	-1
Zm00001d022624	Zm00001d022624	Zm00001d022624	0	0	0	0	-1	0	0	0	0	0	0	0	0	0	0	0	0	0	0	0	-1	-2	-1	-1
Zm00001d025625	Zm00001d025625	Pentatricopeptide repeat-containing protein mitochondrial	0	-1	0	0	0	0	0	0	0	0	0	0	0	0	-1	0	0	0	0	0	0	-2	-1	-1
Zm00001d026702	Zm00001d026702	Farnesylcysteine lyase	0	0	-1	0	0	0	0	0	0	0	0	0	0	0	-1	0	0	0	0	0	0	-2	-1	-1
Zm00001d027187	Zm00001d027187	Zm00001d027187	0	0	0	0	0	0	-1	0	0	0	0	0	0	0	0	0	0	0	0	-1	0	-2	-1	-1
Zm00001d027454	GRMZM2G055704	Heavy metal transport/detoxification superfamily protein	0	0	-1	0	0	0	0	0	0	0	0	0	0	0	0	0	0	0	0	-1	0	-2	-1	-1
Zm00001d027749	Zm00001d027749	Sulfate transporter 3.1	0	0	0	0	0	0	0	0	-1	0	0	0	0	0	0	0	0	0	0	0	-1	-2	-1	-1
Zm00001d029903	Zm00001d029903	Expansin-B4	0	0	0	0	0	0	0	0	0	-1	0	0	0	0	0	0	0	0	0	-1	0	-2	-1	-1
Zm00001d030251	Zm00001d030251	U-box domain-containing protein 21	0	-1	0	0	0	0	0	0	0	0	0	-1	0	0	0	0	0	0	0	0	0	-2	-1	-1
Zm00001d033942	Zm00001d033942	Disease resistance-responsive (dirigent-like protein) family protein	0	0	0	0	-1	0	0	0	0	0	0	0	0	0	0	0	0	0	0	0	-1	-2	-1	-1
Zm00001d034745	CNR7	Cell number regulator 7	0	0	0	0	0	0	0	0	0	-1	0	0	0	0	0	0	0	0	0	-1	0	-2	-1	-1
Zm00001d036839	Zm00001d036839	Hypoxia-responsive family protein	0	0	0	0	0	0	0	0	-1	0	-1	0	0	0	0	0	0	0	0	0	0	-2	-1	-1
Zm00001d036956	Zm00001d036956	Tetraspanin-2	0	0	0	-1	0	0	0	0	0	0	0	0	0	0	0	0	0	-1	0	0	0	-2	-1	-1
Zm00001d037340	Zm00001d037340	Zm00001d037340	0	0	0	0	0	0	0	0	0	-1	0	0	0	0	0	0	0	-1	0	0	0	-2	-1	-1
Zm00001d037969	Zm00001d037969	Inhibitor I family protein%3B Potato inhibitor I family	0	0	0	0	-1	0	0	0	0	0	0	-1	0	0	0	0	0	0	0	0	0	-2	-1	-1
Zm00001d038300	Zm00001d038300	Putative cytochrome P450 superfamily protein	0	0	0	0	0	0	0	0	0	-1	0	-1	0	0	0	0	0	0	0	0	0	-2	-1	-1
Zm00001d038742	Zm00001d038742	receptor like protein 29	0	0	0	0	0	0	0	0	0	-1	-1	0	0	0	0	0	0	0	0	0	0	-2	-1	-1
Zm00001d039065	G-box binding factor	G-box binding factor	0	0	-1	0	0	0	0	0	0	0	0	0	0	0	-1	0	0	0	0	0	0	-2	-1	-1
Zm00001d039326	Zm00001d039326	GDSL esterase/lipase	0	0	-1	0	0	0	0	0	0	0	0	0	0	0	0	0	-1	0	0	0	0	-2	-1	-1
Zm00001d039615	Zm00001d039615	HXXXD-type acyl-transferase family protein	0	0	0	0	0	-1	0	0	0	0	0	0	0	0	0	0	-1	0	0	0	0	-2	-1	-1
Zm00001d040003	Zm00001d040003	Zm00001d040003	0	0	0	0	0	-1	0	0	0	0	0	0	0	0	0	0	0	-1	0	0	0	-2	-1	-1
Zm00001d041662	Zm00001d041662	OSJNBa0024J22.14 protein	0	0	0	0	0	0	0	0	-1	0	0	0	0	0	0	0	0	0	0	0	-1	-2	-1	-1
Zm00001d042863	Zm00001d042863	Zm00001d042863	0	0	0	0	0	0	0	0	0	-1	0	0	0	0	0	0	0	0	0	0	-1	-2	-1	-1
Zm00001d043242	Zm00001d043242	Early nodulin 20	0	0	0	-1	0	0	0	0	0	0	-1	0	0	0	0	0	0	0	0	0	0	-2	-1	-1
Zm00001d044254	gibberellin responsive1	ZmGR2c protein	0	0	0	0	0	0	-1	0	0	0	0	0	0	0	0	0	0	0	0	-1	0	-2	-1	-1
Zm00001d044541	Zm00001d044541	SPX domain-containing protein 3	0	0	0	0	0	0	0	0	0	-1	0	0	-1	0	0	0	0	0	0	0	0	-2	-1	-1
Zm00001d044933	Zm00001d044933	Galactoside 2-alpha-L-fucosyltransferase	0	0	0	0	0	0	0	0	0	-1	0	0	0	0	-1	0	0	0	0	0	0	-2	-1	-1
Zm00001d047358	Zm00001d047358	Peroxidase K	0	-1	0	0	0	0	0	0	0	0	-1	0	0	0	0	0	0	0	0	0	0	-2	-1	-1
Zm00001d047726	Zm00001d047726	DnaJ protein ERDJ3A	0	0	0	0	0	0	-1	0	0	0	0	0	0	0	0	0	0	0	-1	0	0	-2	-1	-1
Zm00001d048522	Zm00001d048522	Protein Kinase interacting protein isoform 1%253B Protein Kinase interacting protein isoform 2	0	0	0	0	0	-1	0	0	0	0	0	-1	0	0	0	0	0	0	0	0	0	-2	-1	-1
Zm00001d049169	Zm00001d049169	Putative FAD-binding Berberine family protein	0	0	-1	0	0	0	0	0	0	0	0	0	0	0	0	0	0	0	0	-1	0	-2	-1	-1
Zm00001d049851	Zm00001d049851	ACT domain-containing protein ACR4	0	0	0	0	0	0	0	0	0	-1	-1	0	0	0	0	0	0	0	0	0	0	-2	-1	-1
Zm00001d051110	Zm00001d051110	GDSL esterase/lipase LTL1	0	0	0	0	0	0	0	0	0	-1	0	0	-1	0	0	0	0	0	0	0	0	-2	-1	-1
Zm00001d051388	Zm00001d051388	Actin-depolymerizing factor 7	0	-1	0	0	0	0	0	0	0	0	0	0	0	0	0	0	0	0	0	0	-1	-2	-1	-1
Zm00001d053856	Zm00001d053856	Probable arabinose 5-phosphate isomerase	0	0	-1	0	0	0	0	0	0	0	0	-1	0	0	0	0	0	0	0	0	0	-2	-1	-1
ENSRNA049477405	SSU_rRNA_eukarya	Eukaryotic small subunit ribosomal RNA	0	0	0	0	0	0	-1	0	0	-1	0	0	0	0	0	0	0	0	0	0	0	-2	0	-2
Zm00001d000147	Zm00001d000147	Zm00001d000147	0	0	0	0	0	-1	0	0	0	-1	0	0	0	0	0	0	0	0	0	0	0	-2	0	-2
Zm00001d006825	Zm00001d006825	Putative methylesterase 11 chloroplastic	0	0	0	0	0	-1	0	0	-1	0	0	0	0	0	0	0	0	0	0	0	0	-2	0	-2
Zm00001d007205	Zm00001d007205	Tetratricopeptide repeat (TPR)-like superfamily protein	0	0	0	0	0	0	0	0	-1	-1	0	0	0	0	0	0	0	0	0	0	0	-2	0	-2
Zm00001d010434	Zm00001d010434	Arabinogalactan peptide 20	0	0	-1	0	0	0	0	0	0	-1	0	0	0	0	0	0	0	0	0	0	0	-2	0	-2
Zm00001d014976	Zm00001d014976	nitrate transport3	0	0	0	0	-1	-1	0	0	0	0	0	0	0	0	0	0	0	0	0	0	0	-2	0	-2
Zm00001d016471	Zm00001d016471	Trans-cinnamate 4-monooxygenase	0	0	0	0	0	0	-1	0	0	-1	0	0	0	0	0	0	0	0	0	0	0	-2	0	-2
Zm00001d017158	Zm00001d017158	BAG-associated GRAM protein 1	0	0	0	0	0	0	0	-1	0	-1	0	0	0	0	0	0	0	0	0	0	0	-2	0	-2
Zm00001d018031	alpha expansin2	alpha expansin2	0	0	0	-1	0	0	0	-1	0	0	0	0	0	0	0	0	0	0	0	0	0	-2	0	-2
Zm00001d019759	Zm00001d019759	ACT domain-containing protein ACR10	0	-1	0	-1	0	0	0	0	0	0	0	0	0	0	0	0	0	0	0	0	0	-2	0	-2
Zm00001d020129	Zm00001d020129	Zm00001d020129	0	0	-1	0	0	0	-1	0	0	0	0	0	0	0	0	0	0	0	0	0	0	-2	0	-2
Zm00001d021356	Zm00001d021356	Zm00001d021356	0	0	0	0	-1	0	0	0	-1	0	0	0	0	0	0	0	0	0	0	0	0	-2	0	-2
Zm00001d025462	bHLH-transcription factor 102	Putative HLH DNA-binding domain superfamily protein	0	0	-1	0	0	0	0	0	-1	0	0	0	0	0	0	0	0	0	0	0	0	-2	0	-2
Zm00001d027370	Zm00001d027370	Zm00001d027370	0	0	-1	0	-1	0	0	0	0	0	0	0	0	0	0	0	0	0	0	0	0	-2	0	-2
Zm00001d028017	AP2-EREBP-transcription factor 101	Ethylene-responsive transcription factor ERF055	0	-1	0	0	-1	0	0	0	0	0	0	0	0	0	0	0	0	0	0	0	0	-2	0	-2
Zm00001d028398	Zm00001d028398	Glycosyl hydrolase family 10 protein	0	0	0	0	-1	0	0	0	0	-1	0	0	0	0	0	0	0	0	0	0	0	-2	0	-2
Zm00001d035714	Zm00001d035714	WAT1-related protein	0	0	0	0	-1	-1	0	0	0	0	0	0	0	0	0	0	0	0	0	0	0	-2	0	-2
Zm00001d036877	Zm00001d036877	Phosphatidylcholine:diacylglycerol cholinephosphotransferase 1	0	0	-1	0	0	0	0	0	0	-1	0	0	0	0	0	0	0	0	0	0	0	-2	0	-2
Zm00001d042625	Zm00001d042625	Pectinesterase	0	0	-1	0	0	0	0	0	-1	0	0	0	0	0	0	0	0	0	0	0	0	-2	0	-2
Zm00001d043063	WRKY-transcription factor 41	Probable WRKY transcription factor 30	0	0	0	0	-1	0	0	0	0	-1	0	0	0	0	0	0	0	0	0	0	0	-2	0	-2
Zm00001d044038	Zm00001d044038	Tetratricopeptide repeat (TPR)-like superfamily protein	0	-1	-1	0	0	0	0	0	0	0	0	0	0	0	0	0	0	0	0	0	0	-2	0	-2
Zm00001d045135	Zm00001d045135	Probable 2-oxoglutarate-dependent dioxygenase AOP1	0	0	0	-1	0	0	0	0	-1	0	0	0	0	0	0	0	0	0	0	0	0	-2	0	-2
Zm00001d046460	Zm00001d046460	UDP-glycosyltransferase 75B1	-1	-1	0	0	0	0	0	0	0	0	0	0	0	0	0	0	0	0	0	0	0	-2	0	-2
Zm00001d046923	Zm00001d046923	D-3-phosphoglycerate dehydrogenase 2 chloroplastic	0	0	0	0	0	0	0	-1	-1	0	0	0	0	0	0	0	0	0	0	0	0	-2	0	-2
Zm00001d047705	Zm00001d047705	Cyclase/dehydrase family protein	-1	0	0	0	0	-1	0	0	0	0	0	0	0	0	0	0	0	0	0	0	0	-2	0	-2
Zm00001d049071	Zm00001d049071	Peroxidase superfamily protein	0	-1	0	0	0	0	0	0	-1	0	0	0	0	0	0	0	0	0	0	0	0	-2	0	-2
Zm00001d049916	Zm00001d049916	Protein WALLS ARE THIN 1	0	0	0	0	-1	0	0	0	-1	0	0	0	0	0	0	0	0	0	0	0	0	-2	0	-2
Zm00001d051180	Zm00001d051180	Putative homeodomain-like transcription factor superfamily protein	0	0	0	-1	0	0	0	-1	0	0	0	0	0	0	0	0	0	0	0	0	0	-2	0	-2
Zm00001d053862	Zm00001d053862	Rhodanese-like domain-containing protein 19 mitochondrial	0	0	0	0	0	0	0	-1	-1	0	0	0	0	0	0	0	0	0	0	0	0	-2	0	-2
ENSRNA049459076	snoR30	Small nucleolar RNA R30/Z108	0	0	0	0	0	0	0	0	0	0	0	-1	0	0	0	0	0	0	0	0	0	-1	-1	0
Zm00001d000038	Zm00001d000038	Serine/threonine-protein kinase D6PKL1	0	0	0	0	0	0	0	0	0	0	0	0	0	0	0	-1	0	0	0	0	0	-1	-1	0
Zm00001d000156	Zm00001d000156	Vesicle-fusing ATPase	0	0	0	0	0	0	0	0	0	0	0	0	0	0	0	0	0	0	0	0	-1	-1	-1	0
Zm00001d000294	Zm00001d000294	O-succinylhomoserine sulfhydrylase	0	0	0	0	0	0	0	0	0	0	0	-1	0	0	0	0	0	0	0	0	0	-1	-1	0
Zm00001d000380	Zm00001d000380	Encodes a protein whose expression is responsive to nematode infection.	0	0	0	0	0	0	0	0	0	0	0	-1	0	0	0	0	0	0	0	0	0	-1	-1	0
Zm00001d001547	Zm00001d001547	Zm00001d001547	0	0	0	0	0	0	0	0	0	0	0	0	0	0	0	0	0	0	0	0	-1	-1	-1	0
Zm00001d001633	Zm00001d001633	Zm00001d001633	0	0	0	0	0	0	0	0	0	0	0	0	-1	0	0	0	0	0	0	0	0	-1	-1	0
Zm00001d002174	Zm00001d002174	Cysteine-rich receptor-like protein kinase 6	0	0	0	0	0	0	0	0	0	0	0	0	0	0	0	0	0	0	-1	0	0	-1	-1	0
Zm00001d002283	Zm00001d002283	Protein kinase superfamily protein	0	0	0	0	0	0	0	0	0	0	0	0	0	0	0	0	0	0	0	-1	0	-1	-1	0
Zm00001d002362	Zm00001d002362	Methionine aminopeptidase	0	0	0	0	0	0	0	0	0	0	0	0	0	0	0	0	0	0	-1	0	0	-1	-1	0
Zm00001d002379	Zm00001d002379	Zm00001d002379	0	0	0	0	0	0	0	0	0	0	0	0	0	0	0	0	0	0	0	0	-1	-1	-1	0
Zm00001d002523	Zm00001d002523	OSJNBa0013K16.15 protein%3B protein	0	0	0	0	0	0	0	0	0	0	0	0	0	0	0	0	0	0	0	0	-1	-1	-1	0
Zm00001d002524	Zm00001d002524	Zm00001d002524	0	0	0	0	0	0	0	0	0	0	0	0	0	0	0	0	0	0	0	0	-1	-1	-1	0
Zm00001d002558	Zm00001d002558	Copper ion binding protein	0	0	0	0	0	0	0	0	0	0	0	0	0	0	0	0	0	0	0	0	-1	-1	-1	0
Zm00001d002607	Zm00001d002607	Fasciclin-like arabinogalactan protein 10	0	0	0	0	0	0	0	0	0	0	0	0	0	0	0	0	0	-1	0	0	0	-1	-1	0
Zm00001d002759	Zm00001d002759	Nudix hydrolase 8	0	0	0	0	0	0	0	0	0	0	0	0	0	0	-1	0	0	0	0	0	0	-1	-1	0
Zm00001d003280	Zm00001d003280	Probable galactinol--sucrose galactosyltransferase 2	0	0	0	0	0	0	0	0	0	0	0	0	0	0	-1	0	0	0	0	0	0	-1	-1	0
Zm00001d003617	Zm00001d003617	Probable pectinesterase/pectinesterase inhibitor 51	0	0	0	0	0	0	0	0	0	0	0	0	0	0	-1	0	0	0	0	0	0	-1	-1	0
Zm00001d003640	Zm00001d003640	Glutathione S-transferase TCHQD	0	0	0	0	0	0	0	0	0	0	0	-1	0	0	0	0	0	0	0	0	0	-1	-1	0
Zm00001d003667	Zm00001d003667	thioredoxin M3	0	0	0	0	0	0	0	0	0	0	0	0	0	0	0	0	0	0	0	0	-1	-1	-1	0
Zm00001d003945	mouse DNA EBV homolog1	mouse DNA EBV homolog1	0	0	0	0	0	0	0	0	0	0	0	0	0	0	-1	0	0	0	0	0	0	-1	-1	0
Zm00001d004448	Zm00001d004448	Probable pectate lyase 8	0	0	0	0	0	0	0	0	0	0	-1	0	0	0	0	0	0	0	0	0	0	-1	-1	0
Zm00001d004484	Zm00001d004484	Alpha-humulene/(-)-(E)-beta-caryophyllene synthase	0	0	0	0	0	0	0	0	0	0	0	-1	0	0	0	0	0	0	0	0	0	-1	-1	0
Zm00001d005059	Zm00001d005059	Zm00001d005059	0	0	0	0	0	0	0	0	0	0	-1	0	0	0	0	0	0	0	0	0	0	-1	-1	0
Zm00001d005317	Zm00001d005317	Amino acid binding protein	0	0	0	0	0	0	0	0	0	0	0	0	0	0	0	0	-1	0	0	0	0	-1	-1	0
Zm00001d005629	Zm00001d005629	Sulfite exporter TauE/SafE family protein	0	0	0	0	0	0	0	0	0	0	-1	0	0	0	0	0	0	0	0	0	0	-1	-1	0
Zm00001d005715	Zm00001d005715	Vacuolar iron transporter 1	0	0	0	0	0	0	0	0	0	0	0	0	0	0	0	0	-1	0	0	0	0	-1	-1	0
Zm00001d005802	Zm00001d005802	SAUR-like auxin-responsive protein family	0	0	0	0	0	0	0	0	0	0	0	0	0	0	0	0	0	0	0	0	-1	-1	-1	0
Zm00001d006056	Zm00001d006056	L-ascorbate peroxidase 2 cytosolic	0	0	0	0	0	0	0	0	0	0	0	0	0	0	0	0	0	0	-1	0	0	-1	-1	0
Zm00001d006103	Zm00001d006103	Double-stranded RNA-binding protein 3	0	0	0	0	0	0	0	0	0	0	0	0	0	0	0	0	0	-1	0	0	0	-1	-1	0
Zm00001d006117	Zm00001d006117	LRR receptor-like serine/threonine-protein kinase GSO1	0	0	0	0	0	0	0	0	0	0	0	0	0	0	0	0	0	0	0	0	-1	-1	-1	0
Zm00001d006576	Zm00001d006576	Zm00001d006576	0	0	0	0	0	0	0	0	0	0	0	0	0	0	0	0	0	0	0	0	-1	-1	-1	0
Zm00001d007073	Zm00001d007073	Serine carboxypeptidase-like 40	0	0	0	0	0	0	0	0	0	0	0	0	0	0	0	0	-1	0	0	0	0	-1	-1	0
Zm00001d007135	Zm00001d007135	REF/SRPP-like protein	0	0	0	0	0	0	0	0	0	0	0	0	0	0	0	0	0	0	-1	0	0	-1	-1	0
Zm00001d007427	Zm00001d007427	Electron transfer flavoprotein subunit alpha mitochondrial	0	0	0	0	0	0	0	0	0	0	0	0	-1	0	0	0	0	0	0	0	0	-1	-1	0
Zm00001d008053	Zm00001d008053	Zm00001d008053	0	0	0	0	0	0	0	0	0	0	0	0	0	0	0	0	0	0	-1	0	0	-1	-1	0
Zm00001d008200	proteolipid membrane potential regulator7	Hydrophobic protein LTI6B	0	0	0	0	0	0	0	0	0	0	-1	0	0	0	0	0	0	0	0	0	0	-1	-1	0
Zm00001d008503	Zm00001d008503	RING/FYVE/PHD zinc finger superfamily protein	0	0	0	0	0	0	0	0	0	0	-1	0	0	0	0	0	0	0	0	0	0	-1	-1	0
Zm00001d008621	Zm00001d008621	Protein TRM32	0	0	0	0	0	0	0	0	0	0	0	0	0	0	0	0	0	-1	0	0	0	-1	-1	0
Zm00001d008825	Zm00001d008825	Zm00001d008825	0	0	0	0	0	0	0	0	0	0	0	0	0	0	0	0	0	-1	0	0	0	-1	-1	0
Zm00001d008898	Zm00001d008898	Peroxidase 68	0	0	0	0	0	0	0	0	0	0	0	-1	0	0	0	0	0	0	0	0	0	-1	-1	0
Zm00001d008957	Zm00001d008957	Indole-3-acetic acid-amido synthetase GH3.6	0	0	0	0	0	0	0	0	0	0	0	-1	0	0	0	0	0	0	0	0	0	-1	-1	0
Zm00001d008963	Zm00001d008963	GDT1-like protein 1 chloroplastic	0	0	0	0	0	0	0	0	0	0	0	0	0	0	-1	0	0	0	0	0	0	-1	-1	0
Zm00001d008970	Zm00001d008970	Plastid division protein PDV1	0	0	0	0	0	0	0	0	0	0	-1	0	0	0	0	0	0	0	0	0	0	-1	-1	0
Zm00001d009013	bHLH-transcription factor 99	Putative HLH DNA-binding domain superfamily protein	0	0	0	0	0	0	0	0	0	0	0	0	0	0	0	0	0	0	-1	0	0	-1	-1	0
Zm00001d009034	Zm00001d009034	ubiquitin carrier protein 7	0	0	0	0	0	0	0	0	0	0	0	0	0	0	0	0	0	0	0	0	-1	-1	-1	0
Zm00001d009309	Zm00001d009309	Xyloglucan endotransglucosylase/hydrolase protein 14	0	0	0	0	0	0	0	0	0	0	0	0	0	0	0	-1	0	0	0	0	0	-1	-1	0
Zm00001d009475	Zm00001d009475	DUF1639 family protein	0	0	0	0	0	0	0	0	0	0	0	0	-1	0	0	0	0	0	0	0	0	-1	-1	0
Zm00001d009497	Zm00001d009497	CDP-diacylglycerol--serine O-phosphatidyltransferase 1	0	0	0	0	0	0	0	0	0	0	-1	0	0	0	0	0	0	0	0	0	0	-1	-1	0
Zm00001d009578	Zm00001d009578	Ribosomal protein L18ae family	0	0	0	0	0	0	0	0	0	0	0	0	0	0	-1	0	0	0	0	0	0	-1	-1	0
Zm00001d009600	Zm00001d009600	Retrovirus-related Pol polyprotein LINE-1	0	0	0	0	0	0	0	0	0	0	0	0	0	0	0	0	0	-1	0	0	0	-1	-1	0
Zm00001d010155	Zm00001d010155	Di-glucose binding with Kinesin motor domain-like protein	0	0	0	0	0	0	0	0	0	0	0	0	0	0	0	0	0	0	0	0	-1	-1	-1	0
Zm00001d010212	Zm00001d010212	Beta-galactosidase	0	0	0	0	0	0	0	0	0	0	0	0	0	0	0	0	0	0	0	-1	0	-1	-1	0
Zm00001d010588	pyruvate decarboxylase1	pyruvate decarboxylase1	0	0	0	0	0	0	0	0	0	0	0	0	0	0	0	0	0	0	0	0	-1	-1	-1	0
Zm00001d010652	Zm00001d010652	EID1-like F-box protein 3	0	0	0	0	0	0	0	0	0	0	0	-1	0	0	0	0	0	0	0	0	0	-1	-1	0
Zm00001d010698	Zm00001d010698	NAD(P)H dehydrogenase (quinone) FQR1	0	0	0	0	0	0	0	0	0	0	-1	0	0	0	0	0	0	0	0	0	0	-1	-1	0
Zm00001d011059	Zm00001d011059	Zm00001d011059	0	0	0	0	0	0	0	0	0	0	0	0	0	0	0	0	0	0	0	0	-1	-1	-1	0
Zm00001d011217	Zm00001d011217	Late embryogenesis abundant (LEA) hydroxyproline-rich glycoprotein family	0	0	0	0	0	0	0	0	0	0	0	-1	0	0	0	0	0	0	0	0	0	-1	-1	0
Zm00001d011294	Zm00001d011294	Rho GTPase activation protein (RhoGAP) with PH domain	0	0	0	0	0	0	0	0	0	0	0	0	0	0	0	0	0	0	0	0	-1	-1	-1	0
Zm00001d011328	Zm00001d011328	GTP-binding nuclear protein Ran-2	0	0	0	0	0	0	0	0	0	0	0	0	0	0	0	0	0	0	-1	0	0	-1	-1	0
Zm00001d011441	Zm00001d011441	Zm00001d011441	0	0	0	0	0	0	0	0	0	0	0	0	0	0	0	0	0	0	0	0	-1	-1	-1	0
Zm00001d011468	Zm00001d011468	Zm00001d011468	0	0	0	0	0	0	0	0	0	0	0	-1	0	0	0	0	0	0	0	0	0	-1	-1	0
Zm00001d011479	Zm00001d011479	EYES ABSENT homolog	0	0	0	0	0	0	0	0	0	0	0	0	0	0	0	0	0	0	0	0	-1	-1	-1	0
Zm00001d011769	Zm00001d011769	Tetraspanin-6	0	0	0	0	0	0	0	0	0	0	0	-1	0	0	0	0	0	0	0	0	0	-1	-1	0
Zm00001d011958	Zm00001d011958	Glutathione S-transferase family protein	0	0	0	0	0	0	0	0	0	0	0	0	0	0	0	0	0	0	0	0	-1	-1	-1	0
Zm00001d011972	Zm00001d011972	Zm00001d011972	0	0	0	0	0	0	0	0	0	0	0	0	0	0	0	0	-1	0	0	0	0	-1	-1	0
Zm00001d012031	Zm00001d012031	Zm00001d012031	0	0	0	0	0	0	0	0	0	0	0	0	0	0	0	0	0	-1	0	0	0	-1	-1	0
Zm00001d012362	Zm00001d012362	O-fucosyltransferase family protein	0	0	0	0	0	0	0	0	0	0	0	0	0	0	0	0	0	0	0	0	-1	-1	-1	0
Zm00001d012472	Zm00001d012472	Ankyrin repeat family protein	0	0	0	0	0	0	0	0	0	0	0	-1	0	0	0	0	0	0	0	0	0	-1	-1	0
Zm00001d013077	Zm00001d013077	Plant Tudor-like RNA-binding protein	0	0	0	0	0	0	0	0	0	0	0	0	0	0	0	0	0	0	-1	0	0	-1	-1	0
Zm00001d013289	Zm00001d013289	Transmembrane BAX inhibitor motif-containing protein 4	0	0	0	0	0	0	0	0	0	0	-1	0	0	0	0	0	0	0	0	0	0	-1	-1	0
Zm00001d013377	Zm00001d013377	Zm00001d013377	0	0	0	0	0	0	0	0	0	0	0	-1	0	0	0	0	0	0	0	0	0	-1	-1	0
Zm00001d013834	Zm00001d013834	AAA-ATPase	0	0	0	0	0	0	0	0	0	0	0	0	0	0	0	0	0	0	0	-1	0	-1	-1	0
Zm00001d013968	Zm00001d013968	Transcription factor TFIIE alpha subunit	0	0	0	0	0	0	0	0	0	0	0	0	0	0	0	0	0	0	0	0	-1	-1	-1	0
Zm00001d014029	Zm00001d014029	myb domain protein 15	0	0	0	0	0	0	0	0	0	0	0	0	0	0	0	0	-1	0	0	0	0	-1	-1	0
Zm00001d014060	Zm00001d014060	Protein NRT1/ PTR FAMILY 5.2	0	0	0	0	0	0	0	0	0	0	0	-1	0	0	0	0	0	0	0	0	0	-1	-1	0
Zm00001d014186	Zm00001d014186	Zm00001d014186	0	0	0	0	0	0	0	0	0	0	0	0	0	0	0	0	0	0	0	0	-1	-1	-1	0
Zm00001d014285	Zm00001d014285	Aquaporin PIP2-2	0	0	0	0	0	0	0	0	0	0	0	0	0	0	0	0	0	-1	0	0	0	-1	-1	0
Zm00001d014313	Zm00001d014313	THAUMATIN-LIKE PROTEIN 1	0	0	0	0	0	0	0	0	0	0	0	-1	0	0	0	0	0	0	0	0	0	-1	-1	0
Zm00001d014632	Zm00001d014632	Superoxide dismutase [Fe] 3 chloroplastic	0	0	0	0	0	0	0	0	0	0	0	0	0	0	0	0	0	0	0	0	-1	-1	-1	0
Zm00001d015139	Zm00001d015139	Zm00001d015139	0	0	0	0	0	0	0	0	0	0	0	0	0	0	0	0	0	-1	0	0	0	-1	-1	0
Zm00001d015175	Zm00001d015175	Phosphatidylinositol/phosphatidylcholine transfer protein SFH10	0	0	0	0	0	0	0	0	0	0	0	0	0	0	0	0	-1	0	0	0	0	-1	-1	0
Zm00001d015470	Zm00001d015470	GDU1	0	0	0	0	0	0	0	0	0	0	0	0	-1	0	0	0	0	0	0	0	0	-1	-1	0
Zm00001d015628	Zm00001d015628	Ribosome-like protein	0	0	0	0	0	0	0	0	0	0	0	0	0	0	0	0	0	0	0	0	-1	-1	-1	0
Zm00001d015654	Zm00001d015654	Zm00001d015654	0	0	0	0	0	0	0	0	0	0	0	0	0	0	0	0	0	0	0	0	-1	-1	-1	0
Zm00001d015700	Zm00001d015700	Putative chloride channel-like protein CLC-g	0	0	0	0	0	0	0	0	0	0	0	0	0	0	-1	0	0	0	0	0	0	-1	-1	0
Zm00001d016160	potassium channel7	Potassium channel KAT1	0	0	0	0	0	0	0	0	0	0	0	-1	0	0	0	0	0	0	0	0	0	-1	-1	0
Zm00001d016307	Zm00001d016307	Probable F-box protein	0	0	0	0	0	0	0	0	0	0	0	0	0	0	0	0	0	0	0	0	-1	-1	-1	0
Zm00001d016342	Zm00001d016342	Zm00001d016342	0	0	0	0	0	0	0	0	0	0	0	-1	0	0	0	0	0	0	0	0	0	-1	-1	0
Zm00001d016588	Zm00001d016588	Glycerophosphodiester phosphodiesterase GDPD2	0	0	0	0	0	0	0	0	0	0	0	0	0	0	-1	0	0	0	0	0	0	-1	-1	0
Zm00001d016755	Zm00001d016755	Zm00001d016755	0	0	0	0	0	0	0	0	0	0	0	0	-1	0	0	0	0	0	0	0	0	-1	-1	0
Zm00001d016844	Zm00001d016844	monooxygenase 1	0	0	0	0	0	0	0	0	0	0	0	0	-1	0	0	0	0	0	0	0	0	-1	-1	0
Zm00001d017135	Zm00001d017135	Serine/threonine-protein kinase OXI1	0	0	0	0	0	0	0	0	0	0	0	0	0	0	-1	0	0	0	0	0	0	-1	-1	0
Zm00001d017270	phosphoenolpyruvate carboxylase kinase3	Phosphoenolpyruvate carboxylase kinase 3	0	0	0	0	0	0	0	0	0	0	0	-1	0	0	0	0	0	0	0	0	0	-1	-1	0
Zm00001d017282	Zm00001d017282	Nucleotide/sugar transporter family protein	0	0	0	0	0	0	0	0	0	0	-1	0	0	0	0	0	0	0	0	0	0	-1	-1	0
Zm00001d017301	Zm00001d017301	Myosin-10	0	0	0	0	0	0	0	0	0	0	0	-1	0	0	0	0	0	0	0	0	0	-1	-1	0
Zm00001d017386	Zm00001d017386	Remorin	0	0	0	0	0	0	0	0	0	0	0	0	0	0	0	0	0	-1	0	0	0	-1	-1	0
Zm00001d017562	Zm00001d017562	Guanylate-binding family protein	0	0	0	0	0	0	0	0	0	0	0	0	0	0	0	0	0	0	0	0	-1	-1	-1	0
Zm00001d017817	Zm00001d017817	Zm00001d017817	0	0	0	0	0	0	0	0	0	0	0	0	0	0	0	-1	0	0	0	0	0	-1	-1	0
Zm00001d018056	bHLH-transcription factor 30	DNA binding protein	0	0	0	0	0	0	0	0	0	0	-1	0	0	0	0	0	0	0	0	0	0	-1	-1	0
Zm00001d018261	Zm00001d018261	LRR receptor-like serine/threonine-protein kinase ERECTA	0	0	0	0	0	0	0	0	0	0	0	0	0	0	0	0	0	0	0	0	-1	-1	-1	0
Zm00001d018327	Zm00001d018327	Zm00001d018327	0	0	0	0	0	0	0	0	0	0	0	0	0	0	0	0	0	0	0	0	-1	-1	-1	0
Zm00001d018356	Zm00001d018356	Zm00001d018356	0	0	0	0	0	0	0	0	0	0	0	0	0	0	0	0	0	0	0	0	-1	-1	-1	0
Zm00001d018618	Zm00001d018618	Peroxidase 1	0	0	0	0	0	0	0	0	0	0	-1	0	0	0	0	0	0	0	0	0	0	-1	-1	0
Zm00001d018740	Zm00001d018740	Solanesyl diphosphate synthase 2 chloroplastic	0	0	0	0	0	0	0	0	0	0	0	0	0	0	0	0	0	0	0	0	-1	-1	-1	0
Zm00001d018813	Zm00001d018813	F-box/kelch-repeat protein	0	0	0	0	0	0	0	0	0	0	-1	0	0	0	0	0	0	0	0	0	0	-1	-1	0
Zm00001d018954	Zm00001d018954	Rhicadhesin receptor	0	0	0	0	0	0	0	0	0	0	-1	0	0	0	0	0	0	0	0	0	0	-1	-1	0
Zm00001d019020	Zm00001d019020	Zm00001d019020	0	0	0	0	0	0	0	0	0	0	0	0	0	0	0	0	0	0	0	0	-1	-1	-1	0
Zm00001d019250	Zm00001d019250	Cytokinin-N-glucosyltransferase 1	0	0	0	0	0	0	0	0	0	0	0	-1	0	0	0	0	0	0	0	0	0	-1	-1	0
Zm00001d019260	Zm00001d019260	Zm00001d019260	0	0	0	0	0	0	0	0	0	0	0	0	0	0	0	0	0	0	0	-1	0	-1	-1	0
Zm00001d019370	Zm00001d019370	Zm00001d019370	0	0	0	0	0	0	0	0	0	0	0	0	0	0	0	0	0	0	-1	0	0	-1	-1	0
Zm00001d019441	math-btb21	Speckle-type POZ protein	0	0	0	0	0	0	0	0	0	0	0	0	0	0	0	0	0	-1	0	0	0	-1	-1	0
Zm00001d019794	Zm00001d019794	Zm00001d019794	0	0	0	0	0	0	0	0	0	0	0	0	0	0	0	0	0	0	0	0	-1	-1	-1	0
Zm00001d020110	Zm00001d020110	Zm00001d020110	0	0	0	0	0	0	0	0	0	0	0	0	0	0	0	0	0	0	0	0	-1	-1	-1	0
Zm00001d020797	Zm00001d020797	Peroxidase 1	0	0	0	0	0	0	0	0	0	0	0	0	0	0	0	0	-1	0	0	0	0	-1	-1	0
Zm00001d021025	Zm00001d021025	Chloroplastic quinone-oxidoreductase	0	0	0	0	0	0	0	0	0	0	0	-1	0	0	0	0	0	0	0	0	0	-1	-1	0
Zm00001d021251	Zm00001d021251	Glutamyl-tRNA reductase-binding protein chloroplastic	0	0	0	0	0	0	0	0	0	0	0	-1	0	0	0	0	0	0	0	0	0	-1	-1	0
Zm00001d021419	Zm00001d021419	Nicotinate-nucleotide pyrophosphorylase [carboxylating] chloroplastic	0	0	0	0	0	0	0	0	0	0	0	0	0	0	0	0	0	0	0	0	-1	-1	-1	0
Zm00001d021535	Zm00001d021535	LRR receptor-like serine/threonine-protein kinase GSO1	0	0	0	0	0	0	0	0	0	0	0	-1	0	0	0	0	0	0	0	0	0	-1	-1	0
Zm00001d021627	Zm00001d021627	senescence regulator	0	0	0	0	0	0	0	0	0	0	0	-1	0	0	0	0	0	0	0	0	0	-1	-1	0
Zm00001d021696	Zm00001d021696	Cysteine-rich receptor-like protein kinase 10	0	0	0	0	0	0	0	0	0	0	0	0	0	0	0	0	0	0	0	-1	0	-1	-1	0
Zm00001d021779	Zm00001d021779	F-box protein SKIP27	0	0	0	0	0	0	0	0	0	0	0	0	0	0	0	0	0	0	-1	0	0	-1	-1	0
Zm00001d021900	Zm00001d021900	Zm00001d021900	0	0	0	0	0	0	0	0	0	0	0	0	0	0	0	0	0	-1	0	0	0	-1	-1	0
Zm00001d021943	Zm00001d021943	Zm00001d021943	0	0	0	0	0	0	0	0	0	0	0	0	0	0	-1	0	0	0	0	0	0	-1	-1	0
Zm00001d022211	Zm00001d022211	Zm00001d022211	0	0	0	0	0	0	0	0	0	0	0	0	0	0	0	0	0	0	0	0	-1	-1	-1	0
Zm00001d022479	Zm00001d022479	Zm00001d022479	0	0	0	0	0	0	0	0	0	0	0	-1	0	0	0	0	0	0	0	0	0	-1	-1	0
Zm00001d022628	MYB-transcription factor 11	R2R3MYB-domain protein	0	0	0	0	0	0	0	0	0	0	0	-1	0	0	0	0	0	0	0	0	0	-1	-1	0
Zm00001d022821	Zm00001d022821	Zm00001d022821	0	0	0	0	0	0	0	0	0	0	0	0	0	0	0	0	0	0	0	0	-1	-1	-1	0
Zm00001d022937	Zm00001d022937	Zm00001d022937	0	0	0	0	0	0	0	0	0	0	0	0	0	0	0	0	0	0	0	0	-1	-1	-1	0
Zm00001d023477	Zm00001d023477	Zm00001d023477	0	0	0	0	0	0	0	0	0	0	0	0	0	0	0	0	-1	0	0	0	0	-1	-1	0
Zm00001d023774	Zm00001d023774	Erg28 like protein	0	0	0	0	0	0	0	0	0	0	0	-1	0	0	0	0	0	0	0	0	0	-1	-1	0
Zm00001d024275	Zm00001d024275	Zinc finger BED domain-containing protein DAYSLEEPER	0	0	0	0	0	0	0	0	0	0	-1	0	0	0	0	0	0	0	0	0	0	-1	-1	0
Zm00001d024505	Zm00001d024505	Zm00001d024505	0	0	0	0	0	0	0	0	0	0	0	0	0	0	0	0	0	0	0	0	-1	-1	-1	0
Zm00001d024547	MYB-related-transcription factor 48	Putative MYB DNA-binding domain superfamily protein	0	0	0	0	0	0	0	0	0	0	0	0	0	0	0	0	0	0	-1	0	0	-1	-1	0
Zm00001d024734	Zm00001d024734	Peroxidase 2	0	0	0	0	0	0	0	0	0	0	0	-1	0	0	0	0	0	0	0	0	0	-1	-1	0
Zm00001d024772	Zm00001d024772	Zm00001d024772	0	0	0	0	0	0	0	0	0	0	0	0	0	0	0	0	0	0	0	0	-1	-1	-1	0
Zm00001d024973	Zm00001d024973	Zm00001d024973	0	0	0	0	0	0	0	0	0	0	0	0	0	0	0	0	0	0	-1	0	0	-1	-1	0
Zm00001d025266	Zm00001d025266	Transcription initiation factor TFIID subunit 2	0	0	0	0	0	0	0	0	0	0	0	0	0	0	0	0	0	0	0	0	-1	-1	-1	0
Zm00001d025354	invertase cell wall5	Beta-fructofuranosidase insoluble isoenzyme CWINV2	0	0	0	0	0	0	0	0	0	0	0	0	0	0	0	0	0	0	0	-1	0	-1	-1	0
Zm00001d025402	Zm00001d025402	Peroxidase 72	0	0	0	0	0	0	0	0	0	0	0	-1	0	0	0	0	0	0	0	0	0	-1	-1	0
Zm00001d025580	somatic embryogenesis receptor-like kinase1	somatic embryogenesis receptor-like kinase1	0	0	0	0	0	0	0	0	0	0	0	-1	0	0	0	0	0	0	0	0	0	-1	-1	0
Zm00001d025613	Zm00001d025613	Casparian strip membrane protein 5	0	0	0	0	0	0	0	0	0	0	-1	0	0	0	0	0	0	0	0	0	0	-1	-1	0
Zm00001d025623	Zm00001d025623	Vacuolar iron transporter 1	0	0	0	0	0	0	0	0	0	0	0	0	0	0	0	0	0	0	0	0	-1	-1	-1	0
Zm00001d025704	Zm00001d025704	Wax synthase isoform 1	0	0	0	0	0	0	0	0	0	0	0	0	0	0	0	0	-1	0	0	0	0	-1	-1	0
Zm00001d025752	Zm00001d025752	Transcription factor bHLH68	0	0	0	0	0	0	0	0	0	0	-1	0	0	0	0	0	0	0	0	0	0	-1	-1	0
Zm00001d025900	Zm00001d025900	Putative GEM-like protein 8	0	0	0	0	0	0	0	0	0	0	0	0	0	0	0	0	-1	0	0	0	0	-1	-1	0
Zm00001d026055	GRMZM2G098676	Putative DUF604-domain containing/glycosyltransferase-related family protein	0	0	0	0	0	0	0	0	0	0	0	0	0	0	0	0	0	0	0	-1	0	-1	-1	0
Zm00001d026505	Zm00001d026505	Zm00001d026505	0	0	0	0	0	0	0	0	0	0	0	0	0	0	0	-1	0	0	0	0	0	-1	-1	0
Zm00001d026551	Zm00001d026551	Ubiquitin carboxyl-terminal hydrolase 3	0	0	0	0	0	0	0	0	0	0	0	0	0	0	-1	0	0	0	0	0	0	-1	-1	0
Zm00001d026554	Zm00001d026554	Heavy metal transport/detoxification superfamily protein	0	0	0	0	0	0	0	0	0	0	0	0	0	0	0	0	0	0	0	0	-1	-1	-1	0
Zm00001d027011	Zm00001d027011	Zm00001d027011	0	0	0	0	0	0	0	0	0	0	0	0	0	0	0	0	0	0	0	0	-1	-1	-1	0
Zm00001d027431	knotted related homeobox1	knotted related homeobox1	0	0	0	0	0	0	0	0	0	0	-1	0	0	0	0	0	0	0	0	0	0	-1	-1	0
Zm00001d027478	Zm00001d027478	Zm00001d027478	0	0	0	0	0	0	0	0	0	0	0	0	0	0	0	0	0	-1	0	0	0	-1	-1	0
Zm00001d027557	glutathione transferase31	glutathione transferase31	0	0	0	0	0	0	0	0	0	0	0	0	0	0	0	-1	0	0	0	0	0	-1	-1	0
Zm00001d027593	Zm00001d027593	proteasome component3	0	0	0	0	0	0	0	0	0	0	-1	0	0	0	0	0	0	0	0	0	0	-1	-1	0
Zm00001d027844	Zm00001d027844	Ribosomal L18p/L5e family protein	0	0	0	0	0	0	0	0	0	0	0	0	0	0	0	0	0	0	0	0	-1	-1	-1	0
Zm00001d027854	sucrose transporter1	sucrose transporter1	0	0	0	0	0	0	0	0	0	0	-1	0	0	0	0	0	0	0	0	0	0	-1	-1	0
Zm00001d027887	Zm00001d027887	Catalytic/ hydrolase	0	0	0	0	0	0	0	0	0	0	-1	0	0	0	0	0	0	0	0	0	0	-1	-1	0
Zm00001d027938	Zm00001d027938	UDP-glucuronate:xylan alpha-glucuronosyltransferase 2	0	0	0	0	0	0	0	0	0	0	-1	0	0	0	0	0	0	0	0	0	0	-1	-1	0
Zm00001d028051	Zm00001d028051	ARM-repeat/Tetratricopeptide repeat (TPR)-like protein	0	0	0	0	0	0	0	0	0	0	0	0	-1	0	0	0	0	0	0	0	0	-1	-1	0
Zm00001d028140	Zm00001d028140	Noc2p family	0	0	0	0	0	0	0	0	0	0	-1	0	0	0	0	0	0	0	0	0	0	-1	-1	0
Zm00001d028297	bHLH-transcription factor 3	Transcription factor bHLH62	0	0	0	0	0	0	0	0	0	0	0	0	0	0	0	0	0	0	0	0	-1	-1	-1	0
Zm00001d028510	Zm00001d028510	Protein FAF-like chloroplastic	0	0	0	0	0	0	0	0	0	0	0	0	0	0	0	0	0	-1	0	0	0	-1	-1	0
Zm00001d028526	GRAS-transcription factor 61	Scarecrow-like protein 26	0	0	0	0	0	0	0	0	0	0	0	-1	0	0	0	0	0	0	0	0	0	-1	-1	0
Zm00001d028694	Zm00001d028694	Ent-kaurenoic acid oxidase 1	0	0	0	0	0	0	0	0	0	0	0	-1	0	0	0	0	0	0	0	0	0	-1	-1	0
Zm00001d029356	benzoxazinone synthesis11	benzoxazinone synthesis11	0	0	0	0	0	0	0	0	0	0	0	-1	0	0	0	0	0	0	0	0	0	-1	-1	0
Zm00001d029357	Zm00001d029357	AT3G23300 (E%3D2e-039) | dehydration-responsive protein-related	0	0	0	0	0	0	0	0	0	0	0	-1	0	0	0	0	0	0	0	0	0	-1	-1	0
Zm00001d029464	Zm00001d029464	GS3-like protein	0	0	0	0	0	0	0	0	0	0	0	0	0	0	0	0	0	0	0	0	-1	-1	-1	0
Zm00001d029519	Zm00001d029519	Cytochrome P450 99A2	0	0	0	0	0	0	0	0	0	0	0	0	0	0	0	0	0	0	0	0	-1	-1	-1	0
Zm00001d029539	Zm00001d029539	PLASMODESMATA CALLOSE-BINDING PROTEIN 2	0	0	0	0	0	0	0	0	0	0	-1	0	0	0	0	0	0	0	0	0	0	-1	-1	0
Zm00001d029577	Zm00001d029577	Zm00001d029577	0	0	0	0	0	0	0	0	0	0	0	0	0	0	0	0	0	-1	0	0	0	-1	-1	0
Zm00001d029579	Zm00001d029579	Transcriptional regulatory protein algP [Source:UniProtKB/TrEMBL%3BAcc:B6SZD0]	0	0	0	0	0	0	0	0	0	0	0	0	0	0	0	0	0	-1	0	0	0	-1	-1	0
Zm00001d029893	Zm00001d029893	E3 ubiquitin-protein ligase CCNB1IP1 homolog	0	0	0	0	0	0	0	0	0	0	0	0	0	0	-1	0	0	0	0	0	0	-1	-1	0
Zm00001d030229	Zm00001d030229	CCT motif family protein	0	0	0	0	0	0	0	0	0	0	0	-1	0	0	0	0	0	0	0	0	0	-1	-1	0
Zm00001d030235	Zm00001d030235	Peptide transporter PTR2	0	0	0	0	0	0	0	0	0	0	0	0	0	0	0	0	0	0	0	0	-1	-1	-1	0
Zm00001d030250	Zm00001d030250	Transparent testa 12 protein	0	0	0	0	0	0	0	0	0	0	0	0	0	0	0	0	0	-1	0	0	0	-1	-1	0
Zm00001d030697	Zm00001d030697	Zm00001d030697	0	0	0	0	0	0	0	0	0	0	0	0	0	0	0	0	0	0	0	0	-1	-1	-1	0
Zm00001d031301	Zm00001d031301	Zm00001d031301	0	0	0	0	0	0	0	0	0	0	0	-1	0	0	0	0	0	0	0	0	0	-1	-1	0
Zm00001d031465	Zm00001d031465	Zm00001d031465	0	0	0	0	0	0	0	0	0	0	0	-1	0	0	0	0	0	0	0	0	0	-1	-1	0
Zm00001d031530	Zm00001d031530	Zm00001d031530	0	0	0	0	0	0	0	0	0	0	0	-1	0	0	0	0	0	0	0	0	0	-1	-1	0
Zm00001d031595	Zm00001d031595	Zm00001d031595	0	0	0	0	0	0	0	0	0	0	0	0	0	0	0	0	0	0	0	0	-1	-1	-1	0
Zm00001d031696	Zm00001d031696	Peptidyl-prolyl cis-trans isomerase FKBP16-3 chloroplastic	0	0	0	0	0	0	0	0	0	0	0	0	0	0	0	0	0	0	-1	0	0	-1	-1	0
Zm00001d031696	Zm00001d031696	Peptidyl-prolyl cis-trans isomerase FKBP16-3 chloroplastic	0	0	0	0	0	0	0	0	0	0	0	0	0	0	0	0	0	0	-1	0	0	-1	-1	0
Zm00001d032084	Zm00001d032084	Chaperone DnaJ-domain superfamily protein	0	0	0	0	0	0	0	0	0	0	0	0	0	0	0	0	-1	0	0	0	0	-1	-1	0
Zm00001d032098	Zm00001d032098	DUF581 family protein	0	0	0	0	0	0	0	0	0	0	0	0	0	0	-1	0	0	0	0	0	0	-1	-1	0
Zm00001d032219	Zm00001d032219	Agamous-like MADS-box protein AGL16	0	0	0	0	0	0	0	0	0	0	0	0	0	0	0	0	0	-1	0	0	0	-1	-1	0
Zm00001d032418	Zm00001d032418	endonuclease/exonuclease/phosphatase family protein	0	0	0	0	0	0	0	0	0	0	0	0	0	0	0	0	0	-1	0	0	0	-1	-1	0
Zm00001d032447	Zm00001d032447	Zm00001d032447	0	0	0	0	0	0	0	0	0	0	0	-1	0	0	0	0	0	0	0	0	0	-1	-1	0
Zm00001d032504	umc1147	Monocopper oxidase-like protein SKU5	0	0	0	0	0	0	0	0	0	0	0	0	0	0	-1	0	0	0	0	0	0	-1	-1	0
Zm00001d032669	Zm00001d032669	glutaredoxin-related	0	0	0	0	0	0	0	0	0	0	0	0	0	0	0	0	0	-1	0	0	0	-1	-1	0
Zm00001d032795	Zm00001d032795	Probable xyloglucan galactosyltransferase GT15	0	0	0	0	0	0	0	0	0	0	0	0	0	0	0	0	-1	0	0	0	0	-1	-1	0
Zm00001d032984	Zm00001d032984	Alanine aminotransferase 2 mitochondrial	0	0	0	0	0	0	0	0	0	0	0	0	-1	0	0	0	0	0	0	0	0	-1	-1	0
Zm00001d033489	Zm00001d033489	Plant cysteine oxidase 2	0	0	0	0	0	0	0	0	0	0	0	0	0	0	0	0	0	0	-1	0	0	-1	-1	0
Zm00001d033786	Zm00001d033786	histidine kinase4	0	0	0	0	0	0	0	0	0	0	-1	0	0	0	0	0	0	0	0	0	0	-1	-1	0
Zm00001d034099	Zm00001d034099	Ferredoxin--NADP reductase leaf isozyme 1 chloroplastic	0	0	0	0	0	0	0	0	0	0	0	0	0	0	0	0	0	0	0	0	-1	-1	-1	0
Zm00001d034257	Zm00001d034257	Proline-rich receptor-like protein kinase PERK4	0	0	0	0	0	0	0	0	0	0	0	0	0	0	-1	0	0	0	0	0	0	-1	-1	0
Zm00001d034366	Zm00001d034366	IQ-domain 5	0	0	0	0	0	0	0	0	0	0	0	0	0	0	0	0	0	0	0	0	-1	-1	-1	0
Zm00001d034444	Zm00001d034444	Whole genome shotgun sequence of line PN40024 scaffold_179.assembly12x (Fragment)	0	0	0	0	0	0	0	0	0	0	0	-1	0	0	0	0	0	0	0	0	0	-1	-1	0
Zm00001d034723	Zm00001d034723	Mannan endo-14-beta-mannosidase 7	0	0	0	0	0	0	0	0	0	0	-1	0	0	0	0	0	0	0	0	0	0	-1	-1	0
Zm00001d035436	Zm00001d035436	Mediator of RNA polymerase II transcription subunit 11	0	0	0	0	0	0	0	0	0	0	0	0	0	0	0	0	0	0	-1	0	0	-1	-1	0
Zm00001d035710	Zm00001d035710	Protein translation factor SUI1-like protein	0	0	0	0	0	0	0	0	0	0	-1	0	0	0	0	0	0	0	0	0	0	-1	-1	0
Zm00001d036025	Zm00001d036025	Mosaic virus helicase domain-binding protein	0	0	0	0	0	0	0	0	0	0	0	-1	0	0	0	0	0	0	0	0	0	-1	-1	0
Zm00001d036784	Zm00001d036784	Potassium transporter 8	0	0	0	0	0	0	0	0	0	0	0	0	0	0	-1	0	0	0	0	0	0	-1	-1	0
Zm00001d036903	Zm00001d036903	Plant Tudor-like RNA-binding protein	0	0	0	0	0	0	0	0	0	0	0	0	0	0	0	0	0	0	-1	0	0	-1	-1	0
Zm00001d036988	Zm00001d036988	Zm00001d036988	0	0	0	0	0	0	0	0	0	0	0	0	0	0	0	0	0	0	0	0	-1	-1	-1	0
Zm00001d037061	Zm00001d037061	Peroxidase 64	0	0	0	0	0	0	0	0	0	0	0	0	0	0	0	0	-1	0	0	0	0	-1	-1	0
Zm00001d037229	Zm00001d037229	Transmembrane amino acid transporter family protein	0	0	0	0	0	0	0	0	0	0	0	0	0	0	0	0	0	0	-1	0	0	-1	-1	0
Zm00001d037369	Zm00001d037369	movement protein binding protein 2C	0	0	0	0	0	0	0	0	0	0	0	0	0	0	0	0	0	0	0	0	-1	-1	-1	0
Zm00001d037632	Zm00001d037632	Zm00001d037632	0	0	0	0	0	0	0	0	0	0	0	0	0	0	-1	0	0	0	0	0	0	-1	-1	0
Zm00001d037786	NLP-transcription factor 8	Protein NLP6	0	0	0	0	0	0	0	0	0	0	0	0	0	0	0	0	0	-1	0	0	0	-1	-1	0
Zm00001d037789	Zm00001d037789	Lysine histidine transporter-like 5	0	0	0	0	0	0	0	0	0	0	0	0	0	0	0	0	0	0	0	-1	0	-1	-1	0
Zm00001d037935	Zm00001d037935	Zm00001d037935	0	0	0	0	0	0	0	0	0	0	0	0	0	0	-1	0	0	0	0	0	0	-1	-1	0
Zm00001d037968	Zm00001d037968	PAR1 protein	0	0	0	0	0	0	0	0	0	0	0	0	0	0	0	0	0	0	-1	0	0	-1	-1	0
Zm00001d038080	Zm00001d038080	agenet domain protein	0	0	0	0	0	0	0	0	0	0	0	0	0	0	-1	0	0	0	0	0	0	-1	-1	0
Zm00001d038299	Zm00001d038299	Solute carrier family 35 member F1	0	0	0	0	0	0	0	0	0	0	0	0	-1	0	0	0	0	0	0	0	0	-1	-1	0
Zm00001d038703	Zm00001d038703	O-methyltransferase ZRP4	0	0	0	0	0	0	0	0	0	0	0	-1	0	0	0	0	0	0	0	0	0	-1	-1	0
Zm00001d038764	Zm00001d038764	UDP-glycosyltransferase 88A1	0	0	0	0	0	0	0	0	0	0	0	-1	0	0	0	0	0	0	0	0	0	-1	-1	0
Zm00001d038875	Zm00001d038875	Polygalacturonase	0	0	0	0	0	0	0	0	0	0	-1	0	0	0	0	0	0	0	0	0	0	-1	-1	0
Zm00001d039139	Zm00001d039139	Carbohydrate-binding X8 domain superfamily protein	0	0	0	0	0	0	0	0	0	0	0	0	0	0	0	0	-1	0	0	0	0	-1	-1	0
Zm00001d039598	Zm00001d039598	MAR-binding filament-like protein 1	0	0	0	0	0	0	0	0	0	0	0	0	0	0	0	0	0	-1	0	0	0	-1	-1	0
Zm00001d039600	Zm00001d039600	Leucine-rich repeat extensin-like protein 3	0	0	0	0	0	0	0	0	0	0	0	-1	0	0	0	0	0	0	0	0	0	-1	-1	0
Zm00001d039640	Zm00001d039640	Double Clp-N motif-containing P-loop nucleoside triphosphate hydrolases superfamily protein	0	0	0	0	0	0	0	0	0	0	0	0	0	0	0	0	0	0	0	0	-1	-1	-1	0
Zm00001d039691	tryptophan aminotransferase related2	L-tryptophan--pyruvate aminotransferase 1	0	0	0	0	0	0	0	0	0	0	0	0	0	0	0	0	0	0	0	0	-1	-1	-1	0
Zm00001d039977	Zm00001d039977	Zinc finger protein 6	0	0	0	0	0	0	0	0	0	0	0	0	0	0	-1	0	0	0	0	0	0	-1	-1	0
Zm00001d040125	phosphate transporter1	phosphate transporter1	0	0	0	0	0	0	0	0	0	0	0	-1	0	0	0	0	0	0	0	0	0	-1	-1	0
Zm00001d040129	Zm00001d040129	Phosphoenolpyruvate carboxylase 4	0	0	0	0	0	0	0	0	0	0	0	0	0	0	0	0	0	0	0	0	-1	-1	-1	0
Zm00001d040651	AP2-EREBP-transcription factor 193	Ethylene-responsive transcription factor RAP2-2	0	0	0	0	0	0	0	0	0	0	0	0	0	0	0	0	0	0	-1	0	0	-1	-1	0
Zm00001d041382	Zm00001d041382	Expressed protein%3B Os12g0594800 protein	0	0	0	0	0	0	0	0	0	0	0	0	0	0	0	0	-1	0	0	0	0	-1	-1	0
Zm00001d041518	Zm00001d041518	Expressed protein%3B protein	0	0	0	0	0	0	0	0	0	0	-1	0	0	0	0	0	0	0	0	0	0	-1	-1	0
Zm00001d042209	Zm00001d042209	methyl esterase 10	0	0	0	0	0	0	0	0	0	0	0	-1	0	0	0	0	0	0	0	0	0	-1	-1	0
Zm00001d042277	Zm00001d042277	Proline iminopeptidase	0	0	0	0	0	0	0	0	0	0	0	0	0	0	0	0	0	0	0	0	-1	-1	-1	0
Zm00001d042341	Zm00001d042341	Zm00001d042341	0	0	0	0	0	0	0	0	0	0	0	0	0	0	0	0	0	0	0	0	-1	-1	-1	0
Zm00001d042493	Zm00001d042493	Hydroxyproline-rich glycoprotein (HRGP)	0	0	0	0	0	0	0	0	0	0	-1	0	0	0	0	0	0	0	0	0	0	-1	-1	0
Zm00001d042607	Zm00001d042607	Zm00001d042607	0	0	0	0	0	0	0	0	0	0	0	0	0	0	0	0	0	-1	0	0	0	-1	-1	0
Zm00001d042637	Zm00001d042637	Leucine-rich receptor-like protein kinase family protein	0	0	0	0	0	0	0	0	0	0	0	0	0	0	0	0	0	0	0	0	-1	-1	-1	0
Zm00001d042697	photosystem II subunit PsbS1	photosystem II subunit PsbS1	0	0	0	0	0	0	0	0	0	0	0	0	0	0	0	0	-1	0	0	0	0	-1	-1	0
Zm00001d042828	Zm00001d042828	Zm00001d042828	0	0	0	0	0	0	0	0	0	0	0	0	0	0	0	0	0	0	-1	0	0	-1	-1	0
Zm00001d042906	Zm00001d042906	Laccase-17	0	0	0	0	0	0	0	0	0	0	-1	0	0	0	0	0	0	0	0	0	0	-1	-1	0
Zm00001d043136	Zm00001d043136	Serine-type endopeptidase inhibitor	0	0	0	0	0	0	0	0	0	0	0	0	0	0	0	0	0	0	0	-1	0	-1	-1	0
Zm00001d043386	Zm00001d043386	Dynein light chain LC6%252C flagellar outer arm	0	0	0	0	0	0	0	0	0	0	0	0	0	0	0	0	0	-1	0	0	0	-1	-1	0
Zm00001d043403	Zm00001d043403	Heavy metal transport/detoxification superfamily protein	0	0	0	0	0	0	0	0	0	0	0	0	0	0	0	0	0	-1	0	0	0	-1	-1	0
Zm00001d043405	Zm00001d043405	Pentatricopeptide repeat-containing protein	0	0	0	0	0	0	0	0	0	0	0	0	0	0	0	0	0	0	-1	0	0	-1	-1	0
Zm00001d043411	gibberellin 2-oxidase3	gibberellin 2-oxidase3	0	0	0	0	0	0	0	0	-1	1	-1	0	0	0	0	0	0	0	0	0	0	-1	-1	0
Zm00001d043422	Zm00001d043422	RING-H2 finger protein ATL2K	0	0	0	0	0	0	0	0	0	0	-1	0	0	0	0	0	0	0	0	0	0	-1	-1	0
Zm00001d043525	Zm00001d043525	oxidative stress 3	0	0	0	0	0	0	0	0	0	0	0	0	0	0	0	0	0	0	0	0	-1	-1	-1	0
Zm00001d043789	Zm00001d043789	Glutathione S-transferase GSTU6	0	0	0	0	0	0	0	0	0	0	0	-1	0	0	0	0	0	0	0	0	0	-1	-1	0
Zm00001d043923	Zm00001d043923	PAN domain-containing protein	0	0	0	0	0	0	0	0	0	0	0	0	0	0	0	0	-1	0	0	0	0	-1	-1	0
Zm00001d044120	Zm00001d044120	Sterol 14-demethylase	0	0	0	0	0	0	0	0	0	0	0	0	0	0	0	0	0	0	0	-1	0	-1	-1	0
Zm00001d044460	Zm00001d044460	alpha/beta-Hydrolases superfamily protein	0	0	0	0	0	0	0	0	0	0	0	-1	0	0	0	0	0	0	0	0	0	-1	-1	0
Zm00001d044700	Zm00001d044700	YLS9	0	0	0	0	0	0	0	0	0	0	0	0	0	0	0	-1	0	0	0	0	0	-1	-1	0
Zm00001d044701	Zm00001d044701	ARM repeat superfamily protein	0	0	0	0	0	0	0	0	0	0	0	0	0	0	0	0	0	0	0	0	-1	-1	-1	0
Zm00001d044771	Zm00001d044771	Metalloendoproteinase 5-MMP	0	0	0	0	0	0	0	0	0	0	0	0	0	0	0	-1	0	0	0	0	0	-1	-1	0
Zm00001d044895	Zm00001d044895	ATPase%252C coupled to transmembrane movement of substance	0	0	0	0	0	0	0	0	0	0	0	-1	0	0	0	0	0	0	0	0	0	-1	-1	0
Zm00001d044977	Zm00001d044977	Lectin-domain containing receptor kinase A4.2	0	0	0	0	0	0	0	0	0	0	0	0	0	0	0	0	0	0	0	0	-1	-1	-1	0
Zm00001d045048	pectin methylesterase2	pectin methylesterase2	0	0	0	0	0	0	0	0	0	0	0	-1	0	0	0	0	0	0	0	0	0	-1	-1	0
Zm00001d045348	Zm00001d045348	Lactoylglutathione lyase / glyoxalase I family protein	0	0	0	0	0	0	0	0	0	0	0	0	0	0	0	0	0	0	-1	0	0	-1	-1	0
Zm00001d045392	Zm00001d045392	Early nodulin 93	0	0	0	0	0	0	0	0	0	0	0	0	0	0	0	0	0	0	0	0	-1	-1	-1	0
Zm00001d045667	Zm00001d045667	Protein NRT1/ PTR FAMILY 3.1	0	0	0	0	0	0	0	0	0	0	0	0	0	0	0	0	0	0	0	0	-1	-1	-1	0
Zm00001d045722	Zm00001d045722	TRICHOME BIREFRINGENCE-LIKE 20	0	0	0	0	0	0	0	0	0	0	0	0	0	0	0	0	0	0	0	0	-1	-1	-1	0
Zm00001d045822	Zm00001d045822	Zm00001d045822	0	0	0	0	0	0	0	0	0	0	0	0	0	0	0	0	0	0	0	0	-1	-1	-1	0
Zm00001d045972	Zm00001d045972	Glycosyltransferase family 61 protein	0	0	0	0	0	0	0	0	0	0	0	0	0	0	0	-1	0	0	0	0	0	-1	-1	0
Zm00001d046383	Zm00001d046383	Protein NRT1/ PTR FAMILY 4.6	0	0	0	0	0	0	0	0	0	0	0	0	0	0	0	0	0	-1	0	0	0	-1	-1	0
Zm00001d046621	glossy15	Floral homeotic protein APETALA 2	0	0	0	0	0	0	0	0	0	0	0	0	0	0	0	0	0	0	0	0	-1	-1	-1	0
Zm00001d046765	Zm00001d046765	Putative glycosyl hydrolase of unknown function (DUF1680)	0	0	0	0	0	0	0	0	0	0	0	0	0	0	0	0	0	0	0	-1	0	-1	-1	0
Zm00001d046950	Zm00001d046950	Protein UNUSUAL FLORAL ORGANS	0	0	0	0	0	0	0	0	0	0	0	0	0	0	0	0	-1	0	0	0	0	-1	-1	0
Zm00001d047094	Zm00001d047094	Expansin-B4	0	0	0	0	0	0	0	0	0	0	0	0	0	0	0	0	0	0	0	0	-1	-1	-1	0
Zm00001d047110	trehalose-6-phosphate phosphatase11	trehalose-6-phosphate phosphatase11	0	0	0	0	0	0	0	0	0	0	0	0	0	0	-1	0	0	0	0	0	0	-1	-1	0
Zm00001d047194	Zm00001d047194	5-pentadecatrienyl resorcinol O-methyltransferase	0	0	0	0	0	0	0	0	0	0	-1	0	0	0	0	0	0	0	0	0	0	-1	-1	0
Zm00001d047275	Zm00001d047275	PLC-like phosphodiesterases superfamily protein	0	0	0	0	0	0	0	0	0	0	-1	0	0	0	0	0	0	0	0	0	0	-1	-1	0
Zm00001d047353	Zm00001d047353	Expansin-A7	0	0	0	0	0	0	0	0	0	0	0	0	0	0	0	0	0	0	0	0	-1	-1	-1	0
Zm00001d047647	Zm00001d047647	Xyloglucan 6-xylosyltransferase 2	0	0	0	0	0	0	0	0	0	0	-1	0	0	0	0	0	0	0	0	0	0	-1	-1	0
Zm00001d048099	Zm00001d048099	Beta-glucosidase 11	0	0	0	0	0	0	0	0	0	0	0	-1	0	0	0	0	0	0	0	0	0	-1	-1	0
Zm00001d048612	Zm00001d048612	Vesicle-associated protein 1-1	0	0	0	0	0	0	0	0	0	0	0	0	0	0	0	0	0	0	-1	0	0	-1	-1	0
Zm00001d048640	Zm00001d048640	Disease resistance protein RPM1	0	0	0	0	0	0	0	0	0	0	0	-1	0	0	0	0	0	0	0	0	0	-1	-1	0
Zm00001d048680	Zm00001d048680	Protein MID1-COMPLEMENTING ACTIVITY 1	0	0	0	0	0	0	0	0	0	0	0	-1	0	0	0	0	0	0	0	0	0	-1	-1	0
Zm00001d048795	Zm00001d048795	SPR1	0	0	0	0	0	0	0	0	0	0	-1	0	0	0	0	0	0	0	0	0	0	-1	-1	0
Zm00001d049033	Zm00001d049033	Zm00001d049033	0	0	0	0	0	0	0	0	0	0	0	0	0	0	0	0	0	0	0	0	-1	-1	-1	0
Zm00001d049107	Zm00001d049107	Zm00001d049107	0	0	0	0	0	0	0	0	0	0	0	-1	0	0	0	0	0	0	0	0	0	-1	-1	0
Zm00001d049178	Zm00001d049178	Pyridoxal phosphate (PLP)-dependent transferases superfamily protein	0	0	0	0	0	0	0	0	0	0	0	0	0	0	0	0	0	0	0	0	-1	-1	-1	0
Zm00001d049717	Zm00001d049717	loricrin-related	0	0	0	0	0	0	0	0	0	0	0	0	0	0	0	0	0	0	0	0	-1	-1	-1	0
Zm00001d049786	Zm00001d049786	Cytochrome b561 and DOMON domain-containing protein	0	0	0	0	0	0	0	0	0	0	0	0	0	0	0	-1	0	0	0	0	0	-1	-1	0
Zm00001d049944	Zm00001d049944	60S ribosomal protein L10a-1	0	0	0	0	0	0	0	0	0	0	0	0	0	0	0	0	0	-1	0	0	0	-1	-1	0
Zm00001d050063	Zm00001d050063	RING-H2 finger protein ATL13	0	0	0	0	0	0	0	0	0	0	0	0	0	0	-1	0	0	0	0	0	0	-1	-1	0
Zm00001d050815	Zm00001d050815	F-box/kelch-repeat protein SKIP20	0	0	0	0	0	0	0	0	0	0	0	0	0	0	0	0	0	0	0	0	-1	-1	-1	0
Zm00001d051041	Zm00001d051041	NAD(P)-binding Rossmann-fold superfamily protein	0	0	0	0	0	0	0	0	0	0	-1	0	0	0	0	0	0	0	0	0	0	-1	-1	0
Zm00001d051103	Zm00001d051103	Eukaryotic translation initiation factor 3 subunit E	0	0	0	0	0	0	0	0	0	0	0	0	0	0	0	0	0	0	0	0	-1	-1	-1	0
Zm00001d051223	Zm00001d051223	Putative GEM-like protein 8	0	0	0	0	0	0	0	0	0	0	0	0	0	0	-1	0	0	0	0	0	0	-1	-1	0
Zm00001d051415	Zm00001d051415	Mechanosensitive ion channel protein 6	0	0	0	0	0	0	0	0	0	0	-1	0	0	0	0	0	0	0	0	0	0	-1	-1	0
Zm00001d051553	Zm00001d051553	Rop guanine nucleotide exchange factor 14	0	0	0	0	0	0	0	0	0	0	0	0	0	0	0	0	0	0	0	0	-1	-1	-1	0
Zm00001d051565	Zm00001d051565	Replication factor C subunit 3	0	0	0	0	0	0	0	0	0	0	0	0	0	0	0	0	0	0	0	0	-1	-1	-1	0
Zm00001d051598	Zm00001d051598	Plant-specific domain TIGR01570 family protein	0	0	0	0	0	0	0	0	0	0	0	-1	0	0	0	0	0	0	0	0	0	-1	-1	0
Zm00001d052207	Zm00001d052207	Zm00001d052207	0	0	0	0	0	0	0	0	0	0	0	0	0	0	0	0	0	0	0	0	-1	-1	-1	0
Zm00001d052333	Zm00001d052333	Hypoxia-responsive family protein	0	0	0	0	0	0	0	0	0	0	0	0	0	0	0	0	0	0	-1	0	0	-1	-1	0
Zm00001d052405	WRI1 transcription factor2	WRI1 transcription factor2	0	0	0	0	0	0	0	0	0	0	0	0	0	0	0	0	0	0	0	0	-1	-1	-1	0
Zm00001d052493	Zm00001d052493	Aluminium induced protein with YGL and LRDR motifs	0	0	0	0	0	0	0	0	0	0	0	0	0	0	0	0	0	0	0	0	-1	-1	-1	0
Zm00001d052651	Zm00001d052651	Probable xyloglucan endotransglucosylase/hydrolase protein 5	0	0	0	0	0	0	0	0	0	0	0	0	-1	0	0	0	0	0	0	0	0	-1	-1	0
Zm00001d052684	Zm00001d052684	O-methyltransferase ZRP4	0	0	0	0	0	0	0	0	0	0	0	0	0	0	0	0	0	0	0	-1	0	-1	-1	0
Zm00001d052720	Zm00001d052720	Eukaryotic aspartyl protease family protein	0	0	0	0	0	0	0	0	0	0	0	0	0	0	0	0	0	0	0	0	-1	-1	-1	0
Zm00001d052813	Zm00001d052813	UDP-glycosyltransferase 89B1	0	0	0	0	0	0	0	0	0	0	0	0	0	0	-1	0	0	0	0	0	0	-1	-1	0
Zm00001d052852	Zm00001d052852	Probable protein phosphatase 2C 6	0	0	0	0	0	0	0	0	0	0	0	0	-1	0	0	0	0	0	0	0	0	-1	-1	0
Zm00001d052996	Zm00001d052996	Disease resistance protein RPM1	0	0	0	0	0	0	0	0	0	0	0	0	0	0	0	-1	0	0	0	0	0	-1	-1	0
Zm00001d053178	Zm00001d053178	Trihelix transcription factor [Source:UniProtKB/TrEMBL%3BAcc:C0PKA0]	0	0	0	0	0	0	0	0	0	0	0	0	0	0	0	0	0	-1	0	0	0	-1	-1	0
Zm00001d053304	Zm00001d053304	Cysteine proteinase inhibitor [Source:UniProtKB/TrEMBL%3BAcc:A0A1D6QNS0]	0	0	0	0	0	0	0	0	0	0	0	0	0	0	0	0	0	-1	0	0	0	-1	-1	0
Zm00001d053416	Zm00001d053416	Probable inactive dual specificity protein phosphatase-like	0	0	0	0	0	0	0	0	0	0	0	0	0	0	0	0	0	0	0	0	-1	-1	-1	0
Zm00001d054110	Zm00001d054110	ankyrin repeat family protein	0	0	0	0	0	0	0	0	0	0	0	0	0	0	0	0	0	0	0	0	-1	-1	-1	0
ENSRNA049475878	U2	U2 spliceosomal RNA	0	0	0	0	0	0	0	0	0	-1	0	0	0	0	0	0	0	0	0	0	0	-1	0	-1
ENSRNA049478156	LSU_rRNA_eukarya	Eukaryotic large subunit ribosomal RNA	0	0	0	0	0	0	-1	0	0	0	0	0	0	0	0	0	0	0	0	0	0	-1	0	-1
ENSRNA049478193	SSU_rRNA_eukarya	Eukaryotic small subunit ribosomal RNA	0	0	0	0	0	0	0	0	0	-1	0	0	0	0	0	0	0	0	0	0	0	-1	0	-1
ENSRNA049478607	LSU_rRNA_eukarya	Eukaryotic large subunit ribosomal RNA	0	0	0	0	0	0	-1	0	0	0	0	0	0	0	0	0	0	0	0	0	0	-1	0	-1
ENSRNA049478615	LSU_rRNA_eukarya	Eukaryotic large subunit ribosomal RNA	0	0	0	0	0	0	0	0	0	-1	0	0	0	0	0	0	0	0	0	0	0	-1	0	-1
ENSRNA049479590	LSU_rRNA_eukarya	Eukaryotic large subunit ribosomal RNA	0	0	0	0	0	0	-1	0	0	0	0	0	0	0	0	0	0	0	0	0	0	-1	0	-1
ENSRNA049479607	LSU_rRNA_eukarya	Eukaryotic large subunit ribosomal RNA	0	0	0	0	0	0	-1	0	0	0	0	0	0	0	0	0	0	0	0	0	0	-1	0	-1
GRMZM5G806435	GRMZM5G806435	DNA polymerase [Source:UniProtKB/TrEMBL%3BAcc:Q6R9N8]	0	0	0	0	0	0	0	0	0	-1	0	0	0	0	0	0	0	0	0	0	0	-1	0	-1
Zm00001d000439	Zm00001d000439	SNARE associated Golgi protein family	0	0	0	0	0	0	-1	0	0	0	0	0	0	0	0	0	0	0	0	0	0	-1	0	-1
Zm00001d002132	Zm00001d002132	Zm00001d002132	0	0	-1	0	0	0	0	0	0	0	0	0	0	0	0	0	0	0	0	0	0	-1	0	-1
Zm00001d003099	Zm00001d003099	Serinc-domain containing serine and sphingolipid biosynthesis protein	0	0	0	0	0	0	0	-1	0	0	0	0	0	0	0	0	0	0	0	0	0	-1	0	-1
Zm00001d004480	Zm00001d004480	Calcium ion binding protein	0	0	0	0	0	0	0	0	-1	0	0	0	0	0	0	0	0	0	0	0	0	-1	0	-1
Zm00001d004650	Zm00001d004650	CRP7 - Cysteine-rich family protein precursor expressed	0	0	0	0	0	0	0	0	0	-1	0	0	0	0	0	0	0	0	0	0	0	-1	0	-1
Zm00001d004716	Zm00001d004716	NAD kinase 2 chloroplastic	0	-1	0	0	0	0	0	0	0	0	0	0	0	0	0	0	0	0	0	0	0	-1	0	-1
Zm00001d005791	H4C7	Histone H4	0	0	-1	0	0	0	0	0	0	0	0	0	0	0	0	0	0	0	0	0	0	-1	0	-1
Zm00001d005898	Zm00001d005898	Zm00001d005898	0	0	0	0	0	-1	0	0	0	0	0	0	0	0	0	0	0	0	0	0	0	-1	0	-1
Zm00001d006521	Zm00001d006521	Zm00001d006521	0	0	0	0	0	0	0	0	-1	0	0	0	0	0	0	0	0	0	0	0	0	-1	0	-1
Zm00001d006553	Zm00001d006553	BTB/POZ domain-containing protein	0	0	0	0	0	0	0	0	0	-1	0	0	0	0	0	0	0	0	0	0	0	-1	0	-1
Zm00001d007187	Zm00001d007187	hydroxyproline-rich glycoprotein family protein	0	0	0	0	0	0	0	-1	0	0	0	0	0	0	0	0	0	0	0	0	0	-1	0	-1
Zm00001d007799	Zm00001d007799	Glycine-rich RNA-binding protein 7	0	-1	0	0	0	0	0	0	0	0	0	0	0	0	0	0	0	0	0	0	0	-1	0	-1
Zm00001d007828	Zm00001d007828	Probable flavin-containing monooxygenase 1	0	0	0	0	0	0	0	0	0	-1	0	0	0	0	0	0	0	0	0	0	0	-1	0	-1
Zm00001d008370	geranylgeranyl pyrophosphate synthase3	geranylgeranyl pyrophosphate synthase3	0	0	0	0	0	0	-1	0	0	0	0	0	0	0	0	0	0	0	0	0	0	-1	0	-1
Zm00001d008440	Zm00001d008440	Putative peptidyl-prolyl cis-trans isomerase family protein	0	0	0	0	0	0	0	0	-1	0	0	0	0	0	0	0	0	0	0	0	0	-1	0	-1
Zm00001d008592	Zm00001d008592	Putative lipid phosphate phosphatase 3 chloroplastic	0	0	0	-1	0	0	0	0	0	0	0	0	0	0	0	0	0	0	0	0	0	-1	0	-1
Zm00001d009118	Zm00001d009118	Adenine nucleotide alpha hydrolases-like superfamily protein	-1	0	0	0	0	0	0	0	0	0	0	0	0	0	0	0	0	0	0	0	0	-1	0	-1
Zm00001d009961	Zm00001d009961	ROTUNDIFOLIA like 12	0	0	0	0	0	0	0	0	-1	0	0	0	0	0	0	0	0	0	0	0	0	-1	0	-1
Zm00001d010936	Zm00001d010936	Zm00001d010936	0	0	-1	0	0	0	0	0	0	0	0	0	0	0	0	0	0	0	0	0	0	-1	0	-1
Zm00001d011208	Zm00001d011208	1-aminocyclopropane-1-carboxylate oxidase 1	0	0	0	0	0	0	0	0	0	-1	0	0	0	0	0	0	0	0	0	0	0	-1	0	-1
Zm00001d011620	Zm00001d011620	DUF1639 family protein	0	0	-1	0	0	0	0	0	0	0	0	0	0	0	0	0	0	0	0	0	0	-1	0	-1
Zm00001d011890	cytokinin oxidase 3	cytokinin oxidase 3	0	0	0	0	0	0	0	0	0	-1	0	0	0	0	0	0	0	0	0	0	0	-1	0	-1
Zm00001d011912	Zm00001d011912	Putative transmembrane protein kinase family protein	0	0	0	0	0	0	0	0	0	-1	0	0	0	0	0	0	0	0	0	0	0	-1	0	-1
Zm00001d011922	Zm00001d011922	Protein RALF-like 33	0	0	0	0	0	0	0	0	0	-1	0	0	0	0	0	0	0	0	0	0	0	-1	0	-1
Zm00001d012476	Zm00001d012476	GDSL esterase/lipase	0	0	0	0	0	0	-1	0	0	0	0	0	0	0	0	0	0	0	0	0	0	-1	0	-1
Zm00001d012580	Zm00001d012580	Zm00001d012580	0	0	0	0	-1	0	0	0	0	0	0	0	0	0	0	0	0	0	0	0	0	-1	0	-1
Zm00001d012973	Zm00001d012973	Metal ion binding protein	-1	0	0	0	0	0	0	0	0	0	0	0	0	0	0	0	0	0	0	0	0	-1	0	-1
Zm00001d013026	Zm00001d013026	Zm00001d013026	0	0	0	0	0	0	-1	0	0	0	0	0	0	0	0	0	0	0	0	0	0	-1	0	-1
Zm00001d013802	Zm00001d013802	Zm00001d013802	0	0	0	0	0	0	0	0	0	-1	0	0	0	0	0	0	0	0	0	0	0	-1	0	-1
Zm00001d013943	Zm00001d013943	FIP1	0	0	0	0	0	0	0	0	0	-1	0	0	0	0	0	0	0	0	0	0	0	-1	0	-1
Zm00001d015124	Zm00001d015124	Pentatricopeptide repeat-containing protein mitochondrial	0	0	0	0	0	0	-1	0	0	0	0	0	0	0	0	0	0	0	0	0	0	-1	0	-1
Zm00001d015476	Zm00001d015476	sequence-specific DNA binding transcription factors	0	-1	0	0	0	0	0	0	0	0	0	0	0	0	0	0	0	0	0	0	0	-1	0	-1
Zm00001d015742	Zm00001d015742	Zm00001d015742	0	0	0	0	0	0	0	0	-1	0	0	0	0	0	0	0	0	0	0	0	0	-1	0	-1
Zm00001d016828	Zm00001d016828	Pentatricopeptide repeat-containing protein	0	0	0	0	0	0	0	0	-1	0	0	0	0	0	0	0	0	0	0	0	0	-1	0	-1
Zm00001d016855	Zm00001d016855	Chloride channel	0	0	0	-1	0	0	0	0	0	0	0	0	0	0	0	0	0	0	0	0	0	-1	0	-1
Zm00001d017238	Zm00001d017238	DNA-directed RNA polymerases II IV and V subunit 11	0	0	0	0	0	0	0	0	0	-1	0	0	0	0	0	0	0	0	0	0	0	-1	0	-1
Zm00001d017298	Zm00001d017298	DUF3755 family protein	0	0	0	-1	0	0	0	0	0	0	0	0	0	0	0	0	0	0	0	0	0	-1	0	-1
Zm00001d017307	Zm00001d017307	Two-component response regulator ARR16	0	0	0	0	0	0	0	0	-1	0	0	0	0	0	0	0	0	0	0	0	0	-1	0	-1
Zm00001d017880	Zm00001d017880	Probable amino acid permease 7	0	-1	0	0	0	0	0	0	0	0	0	0	0	0	0	0	0	0	0	0	0	-1	0	-1
Zm00001d018687	Zm00001d018687	Zm00001d018687	0	0	0	0	0	0	0	0	0	-1	0	0	0	0	0	0	0	0	0	0	0	-1	0	-1
Zm00001d019605	Zm00001d019605	NAD(P)H-quinone oxidoreductase subunit 6 chloroplastic	0	0	0	0	0	0	-1	0	0	0	0	0	0	0	0	0	0	0	0	0	0	-1	0	-1
Zm00001d020195	Zm00001d020195	Zm00001d020195	0	0	0	0	-1	0	0	0	0	0	0	0	0	0	0	0	0	0	0	0	0	-1	0	-1
Zm00001d020661	Zm00001d020661	Zm00001d020661	0	-1	0	0	0	0	0	0	0	0	0	0	0	0	0	0	0	0	0	0	0	-1	0	-1
Zm00001d020725	Zm00001d020725	BRI1 kinase inhibitor 1	0	0	0	0	-1	0	0	0	0	0	0	0	0	0	0	0	0	0	0	0	0	-1	0	-1
Zm00001d020820	Zm00001d020820	Zm00001d020820	0	0	0	0	0	0	0	0	0	-1	0	0	0	0	0	0	0	0	0	0	0	-1	0	-1
Zm00001d020909	Zm00001d020909	Phospholipase A2%252C group IVB isoform 6	0	0	0	0	0	-1	0	0	0	0	0	0	0	0	0	0	0	0	0	0	0	-1	0	-1
Zm00001d021757	Zm00001d021757	UDP-glycosyltransferase 88A1	0	0	-1	0	0	0	0	0	0	0	0	0	0	0	0	0	0	0	0	0	0	-1	0	-1
Zm00001d021775	Zm00001d021775	Sugar carrier protein C	0	0	0	0	0	-1	0	0	0	0	0	0	0	0	0	0	0	0	0	0	0	-1	0	-1
Zm00001d022472	Zm00001d022472	Protein RALF-like 33	0	-1	0	0	0	0	0	0	0	0	0	0	0	0	0	0	0	0	0	0	0	-1	0	-1
Zm00001d023299	Zm00001d023299	Zinc finger CCCH domain-containing protein 46	0	0	-1	0	0	0	0	0	0	0	0	0	0	0	0	0	0	0	0	0	0	-1	0	-1
Zm00001d023498	Zm00001d023498	Retrovirus-related Pol polyprotein LINE-1	0	-1	0	0	0	0	0	0	0	0	0	0	0	0	0	0	0	0	0	0	0	-1	0	-1
Zm00001d023575	Zm00001d023575	Dirigent protein 23	0	0	0	0	0	0	0	0	0	-1	0	0	0	0	0	0	0	0	0	0	0	-1	0	-1
Zm00001d023886	Zm00001d023886	PPR repeat protein	0	-1	0	0	0	0	0	0	0	0	0	0	0	0	0	0	0	0	0	0	0	-1	0	-1
Zm00001d024175	Zm00001d024175	Gibberellin 2-beta-dioxygenase 6	0	0	0	-1	0	0	0	0	0	0	0	0	0	0	0	0	0	0	0	0	0	-1	0	-1
Zm00001d024179	Zm00001d024179	Zm00001d024179	0	0	0	0	0	0	0	0	0	-1	0	0	0	0	0	0	0	0	0	0	0	-1	0	-1
Zm00001d024392	Zm00001d024392	Probable xyloglucan endotransglucosylase/hydrolase protein 21	0	0	0	0	-1	0	0	0	0	0	0	0	0	0	0	0	0	0	0	0	0	-1	0	-1
Zm00001d026028	Zm00001d026028	OSJNBa0013K16.16 protein%3B protein	0	0	0	0	0	0	0	0	-1	0	0	0	0	0	0	0	0	0	0	0	0	-1	0	-1
Zm00001d026171	Zm00001d026171	Expansin-B4	0	0	0	0	0	0	0	0	0	-1	0	0	0	0	0	0	0	0	0	0	0	-1	0	-1
Zm00001d026382	Zm00001d026382	G-type lectin S-receptor-like serine/threonine-protein kinase B120	0	0	0	0	0	0	-1	0	0	0	0	0	0	0	0	0	0	0	0	0	0	-1	0	-1
Zm00001d026436	Zm00001d026436	Bifunctional inhibitor/lipid-transfer protein/seed storage 2S albumin superfamily protein	0	0	0	0	-1	0	0	0	0	0	0	0	0	0	0	0	0	0	0	0	0	-1	0	-1
Zm00001d026488	Zm00001d026488	OSJNBb0022F16.11 protein%3B protein	0	0	0	0	-1	0	0	0	0	0	0	0	0	0	0	0	0	0	0	0	0	-1	0	-1
Zm00001d026489	Zm00001d026489	OSJNBb0022F16.11 protein%3B protein	0	0	0	0	-1	0	0	0	0	0	0	0	0	0	0	0	0	0	0	0	0	-1	0	-1
Zm00001d027361	Zm00001d027361	F-box protein PP2-A13	0	0	0	0	0	0	-1	0	0	0	0	0	0	0	0	0	0	0	0	0	0	-1	0	-1
Zm00001d027965	Zm00001d027965	Aspartyl protease AED3	-1	0	0	0	0	0	0	0	0	0	0	0	0	0	0	0	0	0	0	0	0	-1	0	-1
Zm00001d028025	Zm00001d028025	Cp protein [Source:UniProtKB/TrEMBL%3BAcc:B6T306]	0	0	0	0	0	-1	0	0	0	0	0	0	0	0	0	0	0	0	0	0	0	-1	0	-1
Zm00001d028299	Zm00001d028299	Squalene epoxidase 1	0	0	0	0	0	0	0	0	0	-1	0	0	0	0	0	0	0	0	0	0	0	-1	0	-1
Zm00001d028367	Zm00001d028367	Purple acid phosphatase 3	-1	0	0	0	0	0	0	0	0	0	0	0	0	0	0	0	0	0	0	0	0	-1	0	-1
Zm00001d028404	Zm00001d028404	Chaperone protein dnaJ 11 chloroplastic	0	0	0	0	0	0	0	0	0	-1	0	0	0	0	0	0	0	0	0	0	0	-1	0	-1
Zm00001d028750	asparagine synthetase3	asparagine synthetase3	0	0	0	0	-1	0	0	0	0	0	0	0	0	0	0	0	0	0	0	0	0	-1	0	-1
Zm00001d028829	Zm00001d028829	Calmodulin-binding protein 60 G	0	0	0	0	0	-1	0	0	0	0	0	0	0	0	0	0	0	0	0	0	0	-1	0	-1
Zm00001d029559	Zm00001d029559	EID1-like F-box protein 2	0	0	0	-1	0	0	0	0	0	0	0	0	0	0	0	0	0	0	0	0	0	-1	0	-1
Zm00001d029580	Zm00001d029580	3-oxo-Delta(45)-steroid 5-beta-reductase	0	0	0	0	0	0	0	0	-1	0	0	0	0	0	0	0	0	0	0	0	0	-1	0	-1
Zm00001d029613	Zm00001d029613	Cytochrome P450 71D7	0	0	0	0	0	0	0	0	0	-1	0	0	0	0	0	0	0	0	0	0	0	-1	0	-1
Zm00001d029674	photosynthetic electron transport2	photosynthetic electron transport2	0	-1	0	0	0	0	0	0	0	0	0	0	0	0	0	0	0	0	0	0	0	-1	0	-1
Zm00001d029918	Zm00001d029918	Gallus gallus similar to zinc finger RNA binding protein (LOC427010) mRNA.	-1	0	0	0	0	0	0	0	0	0	0	0	0	0	0	0	0	0	0	0	0	-1	0	-1
Zm00001d030498	Zm00001d030498	Zm00001d030498	0	0	0	0	-1	0	0	0	0	0	0	0	1	0	0	0	0	0	0	0	-1	-1	0	-1
Zm00001d030755	Zm00001d030755	Zm00001d030755	0	0	0	0	0	0	-1	0	0	0	0	0	0	0	0	0	0	0	0	0	0	-1	0	-1
Zm00001d031927	Zm00001d031927	Transcription initiation factor TFIID subunit 4b	0	0	0	0	0	0	-1	0	0	0	0	0	0	0	0	0	0	0	0	0	0	-1	0	-1
Zm00001d032055	Zm00001d032055	ferredoxin-related	0	0	0	0	0	0	0	0	-1	0	0	0	0	0	0	0	0	0	0	0	0	-1	0	-1
Zm00001d032072	Zm00001d032072	Zm00001d032072	0	0	-1	0	0	0	0	0	0	0	0	0	0	0	0	0	0	0	0	0	0	-1	0	-1
Zm00001d032771	Zm00001d032771	Zm00001d032771	0	0	0	0	-1	0	0	0	0	0	0	0	0	0	0	0	0	0	0	0	0	-1	0	-1
Zm00001d032787	Zm00001d032787	Phloem-specific lectin	0	0	0	0	0	0	0	0	0	-1	0	0	0	0	0	0	0	0	0	0	0	-1	0	-1
Zm00001d032885	Zm00001d032885	Expansin-A11	0	0	0	0	0	0	0	-1	0	0	0	0	0	0	0	0	0	0	0	0	0	-1	0	-1
Zm00001d033018	Zm00001d033018	Glyceraldehyde-3-phosphate dehydrogenase-like family protein	0	-1	0	0	0	0	0	0	0	0	0	0	0	0	0	0	0	0	0	0	0	-1	0	-1
Zm00001d033323	Zm00001d033323	Zm00001d033323	0	0	0	0	-1	0	0	0	0	0	0	0	0	0	0	0	0	0	0	0	0	-1	0	-1
Zm00001d033369	Zm00001d033369	Gibberellin-regulated protein 1	0	0	0	0	0	0	0	0	0	-1	0	0	0	0	0	0	0	0	0	0	0	-1	0	-1
Zm00001d035522	Zm00001d035522	Zm00001d035522	0	0	0	0	0	0	0	0	0	-1	0	0	0	0	0	0	0	0	0	0	0	-1	0	-1
Zm00001d036037	Zm00001d036037	Eukaryotic aspartyl protease family protein	0	-1	0	0	0	0	0	0	0	0	0	0	0	0	0	0	0	0	0	0	0	-1	0	-1
Zm00001d036167	Zm00001d036167	Zm00001d036167	0	0	0	0	0	0	0	0	0	-1	0	0	0	0	0	0	0	0	0	0	0	-1	0	-1
Zm00001d036241	Zm00001d036241	GDSL esterase/lipase	0	0	-1	0	0	0	0	0	0	0	0	0	0	0	0	0	0	0	0	0	0	-1	0	-1
Zm00001d036723	Zm00001d036723	Zm00001d036723	0	0	0	0	0	0	0	0	0	-1	0	0	0	0	0	0	0	0	0	0	0	-1	0	-1
Zm00001d036740	Zm00001d036740	Sterile alpha motif (SAM) domain-containing protein	0	0	0	0	-1	0	0	0	0	0	0	0	0	0	0	0	0	0	0	0	0	-1	0	-1
Zm00001d036880	EIN3-binding F-box protein1	EIN3-binding F-box protein 1	0	0	0	-1	0	0	0	0	0	0	0	0	0	0	0	0	0	0	0	0	0	-1	0	-1
Zm00001d037150	Zm00001d037150	Probable tyrosine-protein phosphatase	0	0	0	0	0	-1	0	0	0	0	0	0	0	0	0	0	0	0	0	0	0	-1	0	-1
Zm00001d037228	NOD26-like membrane intrinsic protein2	NOD26-like membrane intrinsic protein2	0	0	-1	0	0	0	0	0	0	0	0	0	0	0	0	0	0	0	0	0	0	-1	0	-1
Zm00001d037480	Zm00001d037480	Alkaline alpha galactosidase 2	0	0	0	0	0	0	0	0	0	-1	0	0	0	0	0	0	0	0	0	0	0	-1	0	-1
Zm00001d037668	Zm00001d037668	NEP-interacting protein 1	-1	0	0	0	0	0	0	0	0	0	0	0	0	0	0	0	0	0	0	0	0	-1	0	-1
Zm00001d038352	Zm00001d038352	Zm00001d038352	0	0	0	0	0	0	0	0	-1	0	0	0	0	0	0	0	0	0	0	0	0	-1	0	-1
Zm00001d038483	Zm00001d038483	Zm00001d038483	0	0	0	0	0	0	0	0	-1	0	0	0	0	0	0	0	0	0	0	0	0	-1	0	-1
Zm00001d038542	Zm00001d038542	Zm00001d038542	0	0	0	0	0	-1	0	0	0	0	0	0	0	0	0	0	0	0	0	0	0	-1	0	-1
Zm00001d038597	globulin3	globulin3	0	0	-1	0	0	0	0	0	0	0	0	0	0	0	0	0	0	0	0	0	0	-1	0	-1
Zm00001d038806	heat-shock protein 101	Chaperone protein ClpB1	0	0	0	0	0	0	0	0	-1	0	0	0	0	0	0	0	0	0	0	0	0	-1	0	-1
Zm00001d038979	Zm00001d038979	ARM repeat superfamily protein	0	0	0	0	0	-1	0	0	0	0	0	0	0	0	0	0	0	0	0	0	0	-1	0	-1
Zm00001d039763	Zm00001d039763	Xyloglucan 6-xylosyltransferase 2	0	0	0	0	0	0	0	0	-1	0	0	0	0	0	0	0	0	0	0	0	0	-1	0	-1
Zm00001d039772	Zm00001d039772	Serine carboxypeptidase K10B2.2	0	0	0	0	-1	0	0	0	0	0	0	0	0	0	0	0	0	0	0	0	0	-1	0	-1
Zm00001d040188	Zm00001d040188	HXXXD-type acyl-transferase family protein	0	0	0	0	0	0	0	0	-1	0	0	0	0	0	0	0	0	0	0	0	0	-1	0	-1
Zm00001d040578	Zm00001d040578	Peroxidase 64	0	0	0	0	0	0	0	0	-1	0	0	0	0	0	0	0	0	0	0	0	0	-1	0	-1
Zm00001d040997	Zm00001d040997	Legumin-like protein	0	0	0	0	0	0	0	0	-1	0	0	0	0	0	0	0	0	0	0	0	0	-1	0	-1
Zm00001d041236	Zm00001d041236	Leucine-rich receptor-like protein kinase family protein	0	0	0	0	0	-1	0	0	0	0	0	0	0	0	0	0	0	0	0	0	0	-1	0	-1
Zm00001d041439	Zm00001d041439	Serine/threonine-protein kinase Nek1	0	0	0	0	0	0	0	-1	0	0	0	0	0	0	0	0	0	0	0	0	0	-1	0	-1
Zm00001d041702	Zm00001d041702	Zinc finger CCCH domain-containing protein 30	0	-1	0	0	0	0	0	0	0	0	0	0	0	0	0	0	0	0	0	0	0	-1	0	-1
Zm00001d042104	glutathione transferase7	glutathione transferase7	-1	0	0	0	0	0	0	0	0	0	0	0	0	0	0	0	0	0	0	0	0	-1	0	-1
Zm00001d042752	OVATE-transcription factor 14	Plant-specific domain TIGR01568 family protein	0	-1	0	0	0	0	0	0	0	0	0	0	0	0	0	0	0	0	0	0	0	-1	0	-1
Zm00001d042902	Zm00001d042902	Putative uncharacterized protein [Source:UniProtKB/TrEMBL%3BAcc:B6TPD1]	0	0	-1	0	0	0	0	0	0	0	0	0	0	0	0	0	0	0	0	0	0	-1	0	-1
Zm00001d042953	Zm00001d042953	ABC transporter G family member 6	0	0	-1	0	0	0	0	0	0	0	0	0	0	0	0	0	0	0	0	0	0	-1	0	-1
Zm00001d043071	Zm00001d043071	Probable inactive receptor kinase	0	0	0	0	0	0	0	0	0	-1	0	0	0	0	0	0	0	0	0	0	0	-1	0	-1
Zm00001d043256	Zm00001d043256	G-type lectin S-receptor-like serine/threonine-protein kinase B120	0	0	0	0	0	0	0	0	0	-1	0	0	0	0	0	0	0	0	0	0	0	-1	0	-1
Zm00001d043271	Zm00001d043271	BTB/POZ domain-containing protein	0	0	-1	0	0	0	0	0	0	0	0	0	0	0	0	0	0	0	0	0	0	-1	0	-1
Zm00001d043336	Zm00001d043336	Probable xyloglucan glycosyltransferase 12	0	0	0	0	0	0	0	0	0	-1	0	0	0	0	0	0	0	0	0	0	0	-1	0	-1
Zm00001d043341	Zm00001d043341	Zm00001d043341	0	0	0	0	0	0	0	0	0	-1	0	0	0	0	0	0	0	0	0	0	0	-1	0	-1
Zm00001d043491	AP2-EREBP-transcription factor 134	Ethylene-responsive transcription factor 2	0	0	0	0	0	0	0	0	-1	0	0	0	0	0	0	0	0	0	0	0	0	-1	0	-1
Zm00001d043503	Zm00001d043503	downstream target of AGL15-4	0	0	0	0	0	-1	0	0	0	0	0	0	0	0	0	0	0	0	0	0	0	-1	0	-1
Zm00001d043801	Zm00001d043801	alpha/beta-Hydrolases superfamily protein	0	0	0	0	0	0	0	0	0	-1	0	0	0	0	0	0	0	0	0	0	0	-1	0	-1
Zm00001d044109	Zm00001d044109	Tonoplast dicarboxylate transporter	0	0	0	0	0	0	0	0	0	-1	0	0	0	0	0	0	0	0	0	0	0	-1	0	-1
Zm00001d044154	Zm00001d044154	cytochrome P450 family 72 subfamily A polypeptide 8	0	0	-1	0	0	0	0	0	0	0	0	0	0	0	0	0	0	0	0	0	0	-1	0	-1
Zm00001d044187	Zm00001d044187	DNA (cytosine-5)-methyltransferase DRM2	0	0	0	0	0	0	0	0	-1	0	0	0	0	0	0	0	0	0	0	0	0	-1	0	-1
Zm00001d044416	Zm00001d044416	Protein HYPER-SENSITIVITY-RELATED 4	0	0	-1	0	0	0	0	0	0	0	0	0	0	0	0	0	0	0	0	0	0	-1	0	-1
Zm00001d044630	Zm00001d044630	Suppressor of mec-8 and unc-52 protein homolog 2	0	0	0	0	0	0	0	0	0	-1	0	0	0	0	0	0	0	0	0	0	0	-1	0	-1
Zm00001d044667	C3H-transcription factor 348	Nucleic acid binding protein	0	0	0	0	0	0	0	0	0	-1	0	0	0	0	0	0	0	0	0	0	0	-1	0	-1
Zm00001d044854	trehalose-6-phosphate phosphatase10	trehalose-6-phosphate phosphatase10	0	0	-1	0	0	0	0	0	0	0	0	0	0	0	0	0	0	0	0	0	0	-1	0	-1
Zm00001d046091	Zm00001d046091	Glycosyltransferase family 61 protein	0	-1	0	0	0	0	0	0	0	0	0	0	0	0	0	0	0	0	0	0	0	-1	0	-1
Zm00001d046827	Zm00001d046827	Zm00001d046827	0	0	-1	0	0	0	0	0	0	0	0	0	0	0	0	0	0	0	0	0	0	-1	0	-1
Zm00001d047130	Zm00001d047130	Translocase of chloroplast 120 chloroplastic	0	-1	0	0	0	0	0	0	0	0	0	0	0	0	0	0	0	0	0	0	0	-1	0	-1
Zm00001d047423	Zm00001d047423	Peptidase C15 pyroglutamyl peptidase I-like	0	0	0	0	0	-1	0	0	0	0	0	0	0	0	0	0	0	0	0	0	0	-1	0	-1
Zm00001d047620	Zm00001d047620	GDSL-like Lipase/Acylhydrolase superfamily protein	0	0	0	0	-1	0	0	0	0	0	0	0	0	0	0	0	0	0	0	0	0	-1	0	-1
Zm00001d047823	Zm00001d047823	Retrovirus-related Pol polyprotein LINE-1	0	0	0	0	0	0	-1	0	0	0	0	0	0	0	0	0	0	0	0	0	0	-1	0	-1
Zm00001d048352	Zm00001d048352	IQ-domain 20	0	-1	0	0	0	0	0	0	0	0	0	0	0	0	0	0	0	0	0	0	0	-1	0	-1
Zm00001d048521	Zm00001d048521	peptidoglycan-binding LysM domain-containing protein	0	0	0	0	0	0	0	0	0	-1	0	0	0	0	0	0	0	0	0	0	0	-1	0	-1
Zm00001d048651	Zm00001d048651	Expressed protein%3B protein	0	0	0	0	0	0	-1	0	0	0	0	0	0	0	0	0	0	0	0	0	0	-1	0	-1
Zm00001d048669	Zm00001d048669	Auxin-induced beta-glucosidase%253B Putative O-Glycosyl hydrolase superfamily protein	-1	0	0	0	0	0	0	0	0	0	0	0	0	0	0	0	0	0	0	0	0	-1	0	-1
Zm00001d048731	Zm00001d048731	P-loop containing nucleoside triphosphate hydrolases superfamily protein	0	0	0	-1	0	0	0	0	0	0	0	0	0	0	0	0	0	0	0	0	0	-1	0	-1
Zm00001d049204	Zm00001d049204	Zm00001d049204	0	0	0	0	0	0	0	0	0	-1	0	0	0	0	0	0	0	0	0	0	0	-1	0	-1
Zm00001d049647	Zm00001d049647	Ribosome-like protein	0	-1	0	0	0	0	0	0	0	0	0	0	0	0	0	0	0	0	0	0	0	-1	0	-1
Zm00001d049871	discolored kernel1	discolored kernel1	0	0	0	0	0	0	0	0	0	-1	0	0	0	0	0	0	0	0	0	0	0	-1	0	-1
Zm00001d050824	Zm00001d050824	Zm00001d050824	0	0	0	-1	0	0	0	0	0	0	0	0	0	0	0	0	0	0	0	0	0	-1	0	-1
Zm00001d051005	Zm00001d051005	Remorin family protein	0	0	0	0	0	-1	0	0	0	0	0	0	0	0	0	0	0	0	0	0	0	-1	0	-1
Zm00001d051773	Zm00001d051773	Zinc finger (C3HC4-type RING finger) family protein	0	0	-1	0	0	0	0	0	0	0	0	0	0	0	0	0	0	0	0	0	0	-1	0	-1
Zm00001d051773	Zm00001d051773	Zinc finger (C3HC4-type RING finger) family protein	0	0	-1	0	0	0	0	0	0	0	0	0	0	0	0	0	0	0	0	0	0	-1	0	-1
Zm00001d052039	Zm00001d052039	Protein POLAR LOCALIZATION DURING ASYMMETRIC DIVISION AND REDISTRIBUTION	0	0	0	0	0	0	0	0	0	-1	0	0	0	0	0	0	0	0	0	0	0	-1	0	-1
Zm00001d052261	Zm00001d052261	Aquaporin NIP1-2	0	0	0	0	0	0	0	0	0	-1	0	0	0	0	0	0	0	0	0	0	0	-1	0	-1
Zm00001d052264	Zm00001d052264	Zm00001d052264	0	-1	0	0	0	0	0	0	0	0	0	0	0	0	0	0	0	0	0	0	0	-1	0	-1
Zm00001d053020	TCP-transcription factor 2	Transcription factor TCP8	0	0	0	0	0	0	0	0	-1	0	0	0	0	0	0	0	0	0	0	0	0	-1	0	-1
Zm00001d053897	Zm00001d053897	Ubiquitin-conjugating enzyme E2 29	0	0	0	0	-1	0	0	0	0	0	0	0	0	0	0	0	0	0	0	0	0	-1	0	-1
Zm00001d038700	Zm00001d038700	O-methyltransferase ZRP4	0	0	0	0	0	0	1	0	0	0	0	0	0	0	0	0	0	0	0	0	-1	0	-1	1
Zm00001d047775	Zm00001d047775	Dirigent protein 9	0	0	0	0	0	0	0	0	0	1	-1	0	0	0	0	0	0	0	0	0	0	0	-1	1
ENSRNA049478848	5_8S_rRNA	5.8S ribosomal RNA	0	0	0	0	0	0	0	-1	0	0	0	1	0	0	0	0	0	0	0	0	0	0	1	-1
Zm00001d033862	1-aminocyclopropane-1-carboxylate synthase6	1-aminocyclopropane-1-carboxylate synthase6	0	0	0	0	0	0	0	-1	0	0	0	0	1	0	0	0	0	0	0	0	0	0	1	-1
Zm00001d014341	Zm00001d014341	Peroxidase 53	0	0	0	1	0	0	0	0	0	1	-1	0	0	0	0	0	0	0	0	0	0	1	-1	2
ENSRNA049453717	snoR44_J54	Small nucleolar RNA R44/J54/Z268 family	0	0	0	0	1	0	0	0	0	0	0	0	0	0	0	0	0	0	0	0	0	1	0	1
ENSRNA049466701	U2	U2 spliceosomal RNA	0	1	0	0	0	0	0	0	0	0	0	0	0	0	0	0	0	0	0	0	0	1	0	1
ENSRNA049470937	Plant_SRP	Plant signal recognition particle RNA	0	1	0	0	0	0	0	0	0	0	0	0	0	0	0	0	0	0	0	0	0	1	0	1
ENSRNA049472011	Plant_SRP	Plant signal recognition particle RNA	0	1	0	0	0	0	0	0	0	0	0	0	0	0	0	0	0	0	0	0	0	1	0	1
ENSRNA049472638	Plant_U3	Plant small nucleolar RNA U3	0	1	0	0	0	0	0	0	0	0	0	0	0	0	0	0	0	0	0	0	0	1	0	1
ENSRNA049479633	LSU_rRNA_eukarya	Eukaryotic large subunit ribosomal RNA	0	1	0	0	0	0	0	0	0	0	0	0	0	0	0	0	0	0	0	0	0	1	0	1
Zm00001d001907	Zm00001d001907	Ethylene-responsive transcription factor 7	0	0	1	0	0	0	0	0	0	0	0	0	0	0	0	0	0	0	0	0	0	1	0	1
Zm00001d002006	plasma-membrane H+ATPase2	H(+)-ATPase 5	0	0	0	0	0	0	0	0	0	1	0	0	0	0	0	0	0	0	0	0	0	1	0	1
Zm00001d002069	Zm00001d002069	DNA topoisomerase 2	0	0	0	0	0	1	0	0	0	0	0	0	0	0	0	0	0	0	0	0	0	1	0	1
Zm00001d002364	AP2-EREBP-transcription factor 97	Ethylene-responsive transcription factor 4	0	0	0	0	0	0	0	0	0	1	0	0	0	0	0	0	0	0	0	0	0	1	0	1
Zm00001d002372	Zm00001d002372	evolutionarily conserved C-terminal region 10	0	0	0	1	0	0	0	0	0	0	0	0	0	0	0	0	0	0	0	0	0	1	0	1
Zm00001d002435	Zm00001d002435	Alternative oxidase	0	0	0	0	0	0	0	0	0	1	0	0	0	0	0	0	0	0	0	0	0	1	0	1
Zm00001d002451	Zm00001d002451	Hydrogen peroxide-induced 1	0	0	0	0	0	0	1	0	0	0	0	0	0	0	0	0	0	0	0	0	0	1	0	1
Zm00001d002707	Zm00001d002707	Cis-zeatin O-glucosyltransferase 1	0	0	0	1	0	0	0	0	0	0	0	0	0	0	0	0	0	0	0	0	0	1	0	1
Zm00001d002756	Zm00001d002756	Zm00001d002756	1	0	0	0	0	0	0	0	0	0	0	0	0	0	0	0	0	0	0	0	0	1	0	1
Zm00001d002761	AP2-EREBP-transcription factor 87	Ethylene-responsive transcription factor ERF105	0	0	1	0	0	0	0	0	0	0	0	0	0	0	0	0	0	0	0	0	0	1	0	1
Zm00001d002798	Zm00001d002798	OJ000126_13.10 protein%3B protein	0	0	0	1	0	0	0	0	0	0	0	0	0	0	0	0	0	0	0	0	0	1	0	1
Zm00001d003477	cryptochrome2	cryptochrome2	0	0	0	0	1	0	0	0	0	0	0	0	0	0	0	0	0	0	0	0	0	1	0	1
Zm00001d003871	AP2-EREBP-transcription factor 91	AP2 domain containing protein	0	0	0	0	0	0	1	0	0	0	0	0	0	0	0	0	0	0	0	0	0	1	0	1
Zm00001d003954	Zm00001d003954	Major facilitator superfamily protein	0	0	0	0	1	0	0	0	0	0	0	0	0	0	0	0	0	0	0	0	0	1	0	1
Zm00001d004216	Zm00001d004216	NSP (nuclear shuttle protein)-interacting GTPase	0	0	1	0	0	0	0	0	0	0	0	0	0	0	0	0	0	0	0	0	0	1	0	1
Zm00001d004611	GNAT-transcription factor 13	Acyl-CoA N-acyltransferases (NAT) superfamily protein	0	0	0	0	0	0	0	0	0	1	0	0	0	0	0	0	0	0	0	0	0	1	0	1
Zm00001d004705	Zm00001d004705	Amino acid permease 2	0	0	1	0	0	0	0	0	0	0	0	0	0	0	0	0	0	0	0	0	0	1	0	1
Zm00001d004762	Zm00001d004762	ABC transporter G family member 25	0	0	0	0	0	0	0	0	0	1	0	0	0	0	0	0	0	0	0	0	0	1	0	1
Zm00001d004848	Zm00001d004848	from the Czech 'roh' meaning 'corner'	0	0	0	0	0	0	1	0	0	0	0	0	0	0	0	0	0	0	0	0	0	1	0	1
Zm00001d004914	Zm00001d004914	Zm00001d004914	0	0	1	0	0	0	0	0	0	0	0	0	0	0	0	0	0	0	0	0	0	1	0	1
Zm00001d005622	WRKY-transcription factor 38	WRKY74-superfamily of TFs having WRKY and zinc finger domains	0	0	0	0	0	0	0	0	0	1	0	0	0	0	0	0	0	0	0	0	0	1	0	1
Zm00001d005798	AP2-EREBP-transcription factor 202	Ethylene-responsive transcription factor RAP2-2	0	0	0	0	0	0	0	0	0	1	0	0	0	0	0	0	0	0	0	0	0	1	0	1
Zm00001d006016	Zm00001d006016	Multiple stress-responsive zinc-finger protein ISAP1	0	0	0	0	0	0	0	0	0	1	0	0	0	0	0	0	0	0	0	0	0	1	0	1
Zm00001d006106	NAC-transcription factor 35	NAC domain-containing protein 18	0	0	0	1	0	0	0	0	0	0	0	0	0	0	0	0	0	0	0	0	0	1	0	1
Zm00001d006596	Zm00001d006596	Elongation factor 1-alpha 2	0	0	0	0	0	0	0	0	0	1	0	0	0	0	0	0	0	0	0	0	0	1	0	1
Zm00001d006627	Zm00001d006627	L-type lectin-domain containing receptor kinase IX.1	0	0	0	0	0	0	1	0	0	0	0	0	0	0	0	0	0	0	0	0	0	1	0	1
Zm00001d007015	Zm00001d007015	EF hand family protein	0	0	0	0	0	0	0	0	0	1	0	0	0	0	0	0	0	0	0	0	0	1	0	1
Zm00001d007753	Zm00001d007753	Eukaryotic aspartyl protease family protein	0	0	0	0	0	0	1	0	0	0	0	0	0	0	0	0	0	0	0	0	0	1	0	1
Zm00001d007820	Zm00001d007820	Plant-specific domain TIGR01615 family protein	0	0	0	0	0	0	1	0	0	0	0	0	0	0	0	0	0	0	0	0	0	1	0	1
Zm00001d008570	Zm00001d008570	Protein SAR DEFICIENT 1	0	0	0	0	0	1	0	0	0	0	0	0	0	0	0	0	0	0	0	0	0	1	0	1
Zm00001d008598	Zm00001d008598	ATP binding protein	0	0	1	0	0	0	0	0	0	0	0	0	0	0	0	0	0	0	0	0	0	1	0	1
Zm00001d008808	MYB-related-transcription factor 24	Putative MYB DNA-binding domain superfamily protein	0	0	0	1	0	0	0	0	0	0	0	0	0	0	0	0	0	0	0	0	0	1	0	1
Zm00001d009247	Zm00001d009247	Rapid alkalinization factor 1	0	0	0	0	0	0	0	0	0	1	0	0	0	0	0	0	0	0	0	0	0	1	0	1
Zm00001d009468	AP2-EREBP-transcription factor 49	Putative AP2/EREBP transcription factor superfamily protein	0	0	0	0	1	0	0	0	0	0	0	0	0	0	0	0	0	0	0	0	0	1	0	1
Zm00001d009568	Zm00001d009568	Glutaredoxin-C9	0	0	0	0	0	0	1	0	0	0	0	0	0	0	0	0	0	0	0	0	0	1	0	1
Zm00001d009777	Zm00001d009777	Putative RING zinc finger domain superfamily protein	0	0	0	0	0	0	0	0	0	1	0	0	0	0	0	0	0	0	0	0	0	1	0	1
Zm00001d010284	Zm00001d010284	Probable carboxylesterase 17	0	0	0	0	1	0	0	0	0	0	0	0	0	0	0	0	0	0	0	0	0	1	0	1
Zm00001d010375	Zm00001d010375	ATP-dependent 6-phosphofructokinase 4 chloroplastic	0	0	0	0	0	0	0	0	1	0	0	0	0	0	0	0	0	0	0	0	0	1	0	1
Zm00001d011097	Zm00001d011097	12-oxophytodienoate reductase 1	0	0	0	0	0	0	0	0	0	1	0	0	0	0	0	0	0	0	0	0	0	1	0	1
Zm00001d011315	Zm00001d011315	ABC transporter G family member 40	0	0	0	0	1	0	0	0	0	0	0	0	0	0	0	0	0	0	0	0	0	1	0	1
Zm00001d011451	Zm00001d011451	DUF1645 family protein	0	0	0	1	0	0	0	0	0	0	0	0	0	0	0	0	0	0	0	0	0	1	0	1
Zm00001d011594	Zm00001d011594	Zm00001d011594	0	0	1	0	0	0	0	0	0	0	0	0	0	0	0	0	0	0	0	0	0	1	0	1
Zm00001d011999	Zm00001d011999	Putative serine/threonine protein phosphatase superfamily protein	0	0	0	0	1	0	0	0	0	0	0	0	0	0	0	0	0	0	0	0	0	1	0	1
Zm00001d012292	Zm00001d012292	Glucan endo-13-beta-glucosidase 14	0	0	0	0	0	0	1	0	0	0	0	0	0	0	0	0	0	0	0	0	0	1	0	1
Zm00001d012333	Zm00001d012333	HXXXD-type acyl-transferase family protein	0	0	0	0	0	0	1	0	0	0	0	0	0	0	0	0	0	0	0	0	0	1	0	1
Zm00001d012881	Zm00001d012881	DPP6 N-terminal domain-like protein	0	0	0	0	1	0	0	0	0	0	0	0	0	0	0	0	0	0	0	0	0	1	0	1
Zm00001d013080	Zm00001d013080	Leucine-rich repeat extensin-like protein 6	0	0	0	0	0	0	0	0	0	1	0	0	0	0	0	0	0	0	0	0	0	1	0	1
Zm00001d013231	Zm00001d013231	cytochrome P450 family 81 subfamily D polypeptide 8	0	0	0	1	0	0	0	0	0	0	0	0	0	0	0	0	0	0	0	0	0	1	0	1
Zm00001d013243	Zm00001d013243	Cyclic nucleotide-gated ion channel 2	0	0	0	0	0	0	0	0	0	1	0	0	0	0	0	0	0	0	0	0	0	1	0	1
Zm00001d014191	UTP-glucose-P-uridyltransferase homolog	UTP-glucose-P-uridyltransferase homolog	0	1	0	0	0	0	0	0	0	0	0	0	0	0	0	0	0	0	0	0	0	1	0	1
Zm00001d014597	Zm00001d014597	Zm00001d014597	0	0	0	0	0	0	0	1	0	0	0	0	0	0	0	0	0	0	0	0	0	1	0	1
Zm00001d014625	Zm00001d014625	Cell Division Protein AAA ATPase family	0	0	0	0	0	0	0	0	0	1	0	0	0	0	0	0	0	0	0	0	0	1	0	1
Zm00001d015131	Zm00001d015131	Zm00001d015131	0	0	0	1	0	0	0	0	0	0	0	0	0	0	0	0	0	0	0	0	0	1	0	1
Zm00001d015468	Zm00001d015468	Zinc finger protein CONSTANS-LIKE 5	0	0	0	0	0	0	1	0	0	0	0	0	0	0	0	0	0	0	0	0	0	1	0	1
Zm00001d015618	brown midrib1	Probable cinnamyl alcohol dehydrogenase	0	0	0	0	0	0	0	0	0	1	0	0	0	0	0	0	0	0	0	0	0	1	0	1
Zm00001d016167	Zm00001d016167	Zm00001d016167	0	0	0	0	0	0	0	0	0	1	0	0	0	0	0	0	0	0	0	0	0	1	0	1
Zm00001d016719	Zm00001d016719	U-box domain-containing protein 29	0	1	0	0	0	0	0	0	0	0	0	0	0	0	0	0	0	0	0	0	0	1	0	1
Zm00001d017008	Zm00001d017008	Zm00001d017008	0	0	0	0	0	0	0	0	0	1	0	0	0	0	0	0	0	0	0	0	0	1	0	1
Zm00001d017241	Zm00001d017241	Two-component response regulator-like APRR1	0	1	0	0	0	0	0	0	0	0	0	0	0	0	0	0	0	0	0	0	0	1	0	1
Zm00001d018854	Zm00001d018854	Probable carboxylesterase 15	1	0	0	0	0	0	0	0	0	0	0	0	0	0	0	0	0	0	0	0	0	1	0	1
Zm00001d020429	Zm00001d020429	Protein kinase superfamily protein	0	0	0	0	0	0	1	0	0	0	0	0	0	0	0	0	0	0	0	0	0	1	0	1
Zm00001d020638	Zm00001d020638	Protein GAMETE EXPRESSED 1	0	0	0	0	0	1	0	0	0	0	0	0	0	0	0	0	0	0	0	0	0	1	0	1
Zm00001d020711	Zm00001d020711	ABSCISIC ACID-INSENSITIVE 5-like protein 5	0	0	1	0	0	0	0	0	0	0	0	0	0	0	0	0	0	0	0	0	0	1	0	1
Zm00001d021059	stearoyl-acyl-carrier-protein desaturase8	stearoyl-acyl-carrier-protein desaturase8	1	0	0	0	0	0	0	0	0	0	0	0	0	0	0	0	0	0	0	0	0	1	0	1
Zm00001d021219	Zm00001d021219	UDP-glycosyltransferase 85A7	0	0	0	0	0	0	0	0	0	1	0	0	0	0	0	0	0	0	0	0	0	1	0	1
Zm00001d021390	Zm00001d021390	Probable protein phosphatase 2C 21	1	0	0	0	0	0	0	0	0	0	0	0	0	0	0	0	0	0	0	0	0	1	0	1
Zm00001d021396	Zm00001d021396	Probable anion transporter 6 chloroplastic	0	0	1	0	0	0	0	0	0	0	0	0	0	0	0	0	0	0	0	0	0	1	0	1
Zm00001d021485	Zm00001d021485	Vacuolar protein sorting-associated protein 24 homolog 1	0	0	0	0	0	1	0	0	0	0	0	0	0	0	0	0	0	0	0	0	0	1	0	1
Zm00001d021654	Zm00001d021654	Zm00001d021654	0	0	0	0	0	0	0	0	0	1	0	0	0	0	0	0	0	0	0	0	0	1	0	1
Zm00001d021714	Zm00001d021714	BTB/POZ domain-containing protein	0	1	0	0	0	0	0	0	0	0	0	0	0	0	0	0	0	0	0	0	0	1	0	1
Zm00001d021934	Homeobox-transcription factor 13	Homeobox-leucine zipper protein ATHB-40	0	0	0	0	0	0	1	0	0	0	0	0	0	0	0	0	0	0	0	0	0	1	0	1
Zm00001d021949	Zm00001d021949	BTB/POZ domain-containing protein	0	0	0	1	0	0	0	0	0	0	0	0	0	0	0	0	0	0	0	0	0	1	0	1
Zm00001d021959	Zm00001d021959	ZCF37	0	0	0	1	0	0	0	0	0	0	0	0	0	0	0	0	0	0	0	0	0	1	0	1
Zm00001d022069	Zm00001d022069	Ninja-family protein 5	0	0	0	0	0	0	1	0	0	0	0	0	0	0	0	0	0	0	0	0	0	1	0	1
Zm00001d022217	Zm00001d022217	Zm00001d022217	0	0	1	0	0	0	0	0	0	0	0	0	0	0	0	0	0	0	0	0	0	1	0	1
Zm00001d022237	RNA binding protein 1	RNA binding protein 1	0	0	0	0	0	0	0	0	0	1	0	0	0	0	0	0	0	0	0	0	0	1	0	1
Zm00001d022403	Zm00001d022403	Glutaredoxin family protein	0	0	1	0	0	0	0	0	0	0	0	0	0	0	0	0	0	0	0	0	0	1	0	1
Zm00001d023228	Zm00001d023228	PLAC8 family protein	0	0	1	0	0	0	0	0	0	0	0	0	0	0	0	0	0	0	0	0	0	1	0	1
Zm00001d024103	ABI3-VP1-transcription factor 44	B3 domain-containing transcription factor NGA2	0	0	1	0	0	0	0	0	0	0	0	0	0	0	0	0	0	0	0	0	0	1	0	1
Zm00001d024237	Zm00001d024237	Zm00001d024237	0	0	1	0	0	0	0	0	0	0	0	0	0	0	0	0	0	0	0	0	0	1	0	1
Zm00001d024424	HIP	Octicosapeptide/Phox/Bem1p (PB1) domain-containing protein / tetratricopeptide repeat (TPR)-containing protein	0	0	0	0	1	0	0	0	0	0	0	0	0	0	0	0	0	0	0	0	0	1	0	1
Zm00001d024738	umc64a	Peroxidase 64	0	0	1	0	0	0	0	0	0	0	0	0	0	0	0	0	0	0	0	0	0	1	0	1
Zm00001d024961	Zm00001d024961	Serine/threonine protein kinase	0	0	0	0	0	0	0	0	1	0	0	0	0	0	0	0	0	0	0	0	0	1	0	1
Zm00001d025924	Zm00001d025924	(+)-neomenthol dehydrogenase	0	0	0	0	0	0	0	0	0	1	0	0	0	0	0	0	0	0	0	0	0	1	0	1
Zm00001d026447	AP2-EREBP-transcription factor 156	Dehydration responsive element binding protein%253B Putative AP2/EREBP transcription factor superfamily protein	0	0	0	0	0	0	0	0	0	1	0	0	0	0	0	0	0	0	0	0	0	1	0	1
Zm00001d026603	Mg chelatase subunit H 1	Magnesium-chelatase subunit ChlH chloroplastic	0	0	0	1	0	0	0	0	0	0	0	0	0	0	0	0	0	0	0	0	0	1	0	1
Zm00001d027292	GRAS-transcription factor 53	Scarecrow-like protein 6	0	0	0	0	0	0	0	0	0	1	0	0	0	0	0	0	0	0	0	0	0	1	0	1
Zm00001d027667	Zm00001d027667	citrate transporter1	0	0	0	0	0	0	0	0	0	1	0	0	0	0	0	0	0	0	0	0	0	1	0	1
Zm00001d027703	GNAT-transcription factor 1	L-ornithine N5-acetyltransferase NATA1	0	0	0	1	0	0	0	0	0	0	0	0	0	0	0	0	0	0	0	0	0	1	0	1
Zm00001d027703	GNAT-transcription factor 1	L-ornithine N5-acetyltransferase NATA1	0	0	0	1	0	0	0	0	0	0	0	0	0	0	0	0	0	0	0	0	0	1	0	1
Zm00001d028249	Zm00001d028249	Probable peroxygenase 4	0	0	0	0	0	0	0	0	0	1	0	0	0	0	0	0	0	0	0	0	0	1	0	1
Zm00001d028962	WRKY-transcription factor 32	WRKY55-superfamily of TFs having WRKY and zinc finger domains	0	1	0	0	0	0	0	0	0	0	0	0	0	0	0	0	0	0	0	0	0	1	0	1
Zm00001d029218	Zm00001d029218	Protein SRG1	0	0	0	0	0	1	0	0	0	0	0	0	0	0	0	0	0	0	0	0	0	1	0	1
Zm00001d029246	Zm00001d029246	ARM repeat superfamily protein	0	0	0	1	0	0	0	0	0	0	0	0	0	0	0	0	0	0	0	0	0	1	0	1
Zm00001d029274	guaiacol peroxidase2	guaiacol peroxidase2	0	0	0	0	0	0	0	0	0	1	0	0	0	0	0	0	0	0	0	0	0	1	0	1
Zm00001d029558	Zm00001d029558	Pathogenesis-related protein 1	0	0	0	0	0	0	0	0	0	1	0	0	0	0	0	0	0	0	0	0	0	1	0	1
Zm00001d029587	Zm00001d029587	Zinc finger protein AZF2	0	1	0	0	0	0	0	0	0	0	0	0	0	0	0	0	0	0	0	0	0	1	0	1
Zm00001d029620	Zm00001d029620	UDP-glycosyltransferase 74B1	0	1	0	0	0	0	0	0	0	0	0	0	0	0	0	0	0	0	0	0	0	1	0	1
Zm00001d029699	glutathione transferase42	glutathione transferase42	0	0	0	1	0	0	0	0	0	0	0	0	0	0	0	0	0	0	0	0	0	1	0	1
Zm00001d029784	Zm00001d029784	DUF241 domain protein	0	0	0	0	0	0	1	0	0	0	0	0	0	0	0	0	0	0	0	0	0	1	0	1
Zm00001d029814	Zm00001d029814	Xyloglucan endotransglucosylase/hydrolase protein 32	0	0	0	0	0	0	0	0	0	1	0	0	0	0	0	0	0	0	0	0	0	1	0	1
Zm00001d030290	Zm00001d030290	26S proteasome non-ATPase regulatory subunit 4 homolog	0	0	0	0	1	0	0	0	0	0	0	0	0	0	0	0	0	0	0	0	0	1	0	1
Zm00001d030997	BURP domain-containing protein-RD22-like5	BURP domain protein RD22	0	0	0	0	0	0	0	0	0	1	0	0	0	0	0	0	0	0	0	0	0	1	0	1
Zm00001d031416	Zm00001d031416	Zinc finger protein WIP2	0	0	0	0	0	0	0	0	0	1	0	0	0	0	0	0	0	0	0	0	0	1	0	1
Zm00001d031586	Zm00001d031586	RING/U-box superfamily protein	0	0	0	1	0	0	0	0	0	0	0	0	0	0	0	0	0	0	0	0	0	1	0	1
Zm00001d031810	Zm00001d031810	Protein MIZU-KUSSEI 1	0	0	0	0	0	0	1	0	0	0	0	0	0	0	0	0	0	0	0	0	0	1	0	1
Zm00001d032069	Zm00001d032069	root-specific kinase 1	0	0	0	0	0	0	0	0	0	1	0	0	0	0	0	0	0	0	0	0	0	1	0	1
Zm00001d032162	Zm00001d032162	Temperature-induced lipocalin-1	0	0	1	0	0	0	0	0	0	0	0	0	0	0	0	0	0	0	0	0	0	1	0	1
Zm00001d032620	Zm00001d032620	NDR1/HIN1-like 25	0	0	0	0	0	0	0	0	0	1	0	0	0	0	0	0	0	0	0	0	0	1	0	1
Zm00001d032783	Zm00001d032783	NAD(P)-binding Rossmann-fold superfamily protein	0	0	1	0	0	0	0	0	0	0	0	0	0	0	0	0	0	0	0	0	0	1	0	1
Zm00001d032866	Zm00001d032866	UDP-glycosyltransferase 86A2	1	0	0	0	0	0	0	0	0	0	0	0	0	0	0	0	0	0	0	0	0	1	0	1
Zm00001d033020	cytochrome P-450 8	Cytochrome P450 CYP78A1	0	0	0	0	0	0	0	0	0	1	0	0	0	0	0	0	0	0	0	0	0	1	0	1
Zm00001d033169	Zm00001d033169	Adenine nucleotide alpha hydrolases-like superfamily protein	0	0	1	0	0	0	0	0	0	0	0	0	0	0	0	0	0	0	0	0	0	1	0	1
Zm00001d033222	viviparous14	viviparous14	0	0	1	0	0	0	0	0	-1	1	0	0	0	0	0	0	0	0	0	0	0	1	0	1
Zm00001d033568	Zm00001d033568	BGGP Beta-1-3-galactosyl-O-glycosyl-glycoprotein	0	0	1	0	0	0	0	0	0	0	0	0	0	0	0	0	0	0	0	0	0	1	0	1
Zm00001d033675	Zm00001d033675	Integral membrane protein DUF6 containing protein [Source:UniProtKB/TrEMBL%3BAcc:B6SKY9]	0	0	1	0	0	0	0	0	0	0	0	0	0	0	0	0	0	0	0	0	0	1	0	1
Zm00001d034076	Zm00001d034076	Cyclic nucleotide-gated ion channel 2	0	0	0	1	0	0	0	0	0	0	0	0	0	0	0	0	0	0	0	0	0	1	0	1
Zm00001d034130	Zm00001d034130	Zm00001d034130	0	0	0	0	0	0	0	0	0	1	0	0	0	0	0	0	0	0	0	0	0	1	0	1
Zm00001d034427	Zm00001d034427	Systemin receptor SR160	0	0	0	0	0	0	0	0	0	1	0	0	0	0	0	0	0	0	0	0	0	1	0	1
Zm00001d034523	Zm00001d034523	Pheophorbide a oxygenase	0	0	0	0	0	0	0	0	1	0	0	0	0	0	0	0	0	0	0	0	0	1	0	1
Zm00001d034558	Zm00001d034558	Remorin	0	0	0	0	0	0	0	0	0	1	0	0	0	0	0	0	0	0	0	0	0	1	0	1
Zm00001d035028	Zm00001d035028	Putative glycolipid transfer protein (GLTP) family protein	0	1	0	0	0	0	0	0	0	0	0	0	0	0	0	0	0	0	0	0	0	1	0	1
Zm00001d035038	FRK2	Fructokinase-like 1 chloroplastic	0	0	0	0	0	0	1	0	0	0	0	0	0	0	0	0	0	0	0	0	0	1	0	1
Zm00001d035070	Zm00001d035070	Probable acyl-activating enzyme 1 peroxisomal	0	0	0	1	0	0	0	0	0	0	0	0	0	0	0	0	0	0	0	0	0	1	0	1
Zm00001d035162	Zm00001d035162	LHT1	0	0	0	0	1	0	0	0	0	0	0	0	0	0	0	0	0	0	0	0	0	1	0	1
Zm00001d035322	Zm00001d035322	Expressed protein%3B protein	0	0	0	0	0	0	1	0	0	0	0	0	0	0	0	0	0	0	0	0	0	1	0	1
Zm00001d035439	knotted related homeobox5	knotted related homeobox5	0	0	0	1	0	0	0	0	0	0	0	0	0	0	0	0	0	0	0	0	0	1	0	1
Zm00001d035455	Zm00001d035455	Zinc finger CCCH domain-containing protein 29	0	0	0	0	0	0	0	0	0	1	0	0	0	0	0	0	0	0	0	0	0	1	0	1
Zm00001d035475	Zm00001d035475	Isovaleryl-CoA dehydrogenase mitochondrial	0	0	0	0	0	0	0	0	0	1	0	0	0	0	0	0	0	0	0	0	0	1	0	1
Zm00001d035603	Zm00001d035603	UPA23	0	0	0	0	0	0	0	0	0	1	0	0	0	0	0	0	0	0	0	0	0	1	0	1
Zm00001d035612	Zm00001d035612	Putative inositol polyphosphate phosphatase (Synaptogenin-like) family protein	0	0	0	0	1	0	0	0	0	0	0	0	0	0	0	0	0	0	0	0	0	1	0	1
Zm00001d036468	Zm00001d036468	Zm00001d036468	0	0	0	1	0	0	0	0	0	0	0	0	0	0	0	0	0	0	0	0	0	1	0	1
Zm00001d036965	Zm00001d036965	Zinc transporter 4	0	0	1	0	0	0	0	0	0	0	0	0	0	0	0	0	0	0	0	0	0	1	0	1
Zm00001d037266	Zm00001d037266	O-fucosyltransferase family protein [Source:UniProtKB/TrEMBL%3BAcc:B4FNG4]	0	0	0	1	0	0	0	0	0	0	0	0	0	0	0	0	0	0	0	0	0	1	0	1
Zm00001d037868	Zm00001d037868	Eukaryotic peptide chain release factor subunit 1-1	0	0	0	0	0	0	0	0	0	1	0	0	0	0	0	0	0	0	0	0	0	1	0	1
Zm00001d038221	NAC-transcription factor 20	NAC domain containing protein 32	0	0	0	0	0	0	0	0	1	0	0	0	0	0	0	0	0	0	0	0	0	1	0	1
Zm00001d038870	lea protein group3	Late embryogenesis abundant protein%252C group 3	0	0	0	0	1	0	0	0	0	0	0	0	0	0	0	0	0	0	0	0	0	1	0	1
Zm00001d038878	MYB-transcription factor 99	Transcription factor MYB86	1	0	0	0	0	0	0	0	0	0	0	0	0	0	0	0	0	0	0	0	0	1	0	1
Zm00001d038884	Zm00001d038884	Putative MAPKKK family protein kinase	0	0	0	1	0	0	0	0	0	0	0	0	0	0	0	0	0	0	0	0	0	1	0	1
Zm00001d039174	Zm00001d039174	Cytokinin riboside 5'-monophosphate phosphoribohydrolase LOG7	0	0	0	0	0	0	0	0	1	0	0	0	0	0	0	0	0	0	0	0	0	1	0	1
Zm00001d039188	Zm00001d039188	Putative leucine-rich repeat receptor-like protein kinase family protein	0	0	0	1	0	0	0	0	0	0	0	0	0	0	0	0	0	0	0	0	0	1	0	1
Zm00001d039280	Zm00001d039280	Probable ubiquitin-conjugating enzyme E2 25	0	0	1	0	0	0	0	0	0	0	0	0	0	0	0	0	0	0	0	0	0	1	0	1
Zm00001d039351	Zm00001d039351	Zm00001d039351	1	0	0	0	0	0	0	0	0	0	0	0	0	0	0	0	0	0	0	0	0	1	0	1
Zm00001d039582	Zm00001d039582	Type I inositol polyphosphate 5-phosphatase 1	0	0	1	0	0	0	0	0	0	0	0	0	0	0	0	0	0	0	0	0	0	1	0	1
Zm00001d039643	Zm00001d039643	UDP-glycosyltransferase 73D1	0	0	0	0	0	0	0	0	0	1	0	0	0	0	0	0	0	0	0	0	0	1	0	1
Zm00001d039669	Zm00001d039669	Cytosolic sulfotransferase 17	0	0	0	0	0	0	0	0	0	1	0	0	0	0	0	0	0	0	0	0	0	1	0	1
Zm00001d039841	Zm00001d039841	Putative 4-hydroxy-4-methyl-2-oxoglutarate aldolase 2	0	0	1	0	0	0	0	0	0	0	0	0	0	0	0	0	0	0	0	0	0	1	0	1
Zm00001d039882	Zm00001d039882	Zm00001d039882	0	0	0	0	0	0	0	0	0	1	0	0	0	0	0	0	0	0	0	0	0	1	0	1
Zm00001d040111	Zm00001d040111	Zm00001d040111	0	0	0	0	0	0	0	0	0	1	0	0	0	0	0	0	0	0	0	0	0	1	0	1
Zm00001d040659	Zm00001d040659	Late embryogenesis abundant protein Lea5	0	0	0	0	0	0	0	0	0	1	0	0	0	0	0	0	0	0	0	0	0	1	0	1
Zm00001d041305	Zm00001d041305	Core-2/I-branching beta-16-N-acetylglucosaminyltransferase family protein	0	0	0	0	0	0	0	0	0	1	0	0	0	0	0	0	0	0	0	0	0	1	0	1
Zm00001d042065	Zm00001d042065	P-loop containing nucleoside triphosphate hydrolases superfamily protein	0	0	0	0	0	1	0	0	0	0	0	0	0	0	0	0	0	0	0	0	0	1	0	1
Zm00001d042811	Zm00001d042811	Nematode resistance protein-like HSPRO2	0	0	0	0	0	0	1	0	0	0	0	0	0	0	0	0	0	0	0	0	0	1	0	1
Zm00001d043060	WRKY-transcription factor 81	Probable WRKY transcription factor 30	0	0	0	0	0	0	1	0	0	0	0	0	0	0	0	0	0	0	0	0	0	1	0	1
Zm00001d043244	Zm00001d043244	Indole-3-acetic acid-amido synthetase GH3.6	0	1	0	0	0	0	0	0	0	0	0	0	0	0	0	0	0	0	0	0	0	1	0	1
Zm00001d043350	Zm00001d043350	Probable indole-3-acetic acid-amido synthetase GH3.1	0	0	0	0	0	0	0	0	0	1	0	0	0	0	0	0	0	0	0	0	0	1	0	1
Zm00001d043515	Aux/IAA-transcription factor 12	IAA6-auxin-responsive Aux/IAA family member	0	0	0	0	0	0	0	0	0	1	0	0	0	0	0	0	0	0	0	0	0	1	0	1
Zm00001d043898	Zm00001d043898	Zm00001d043898	0	0	0	1	0	0	0	0	0	0	0	0	0	0	0	0	0	0	0	0	0	1	0	1
Zm00001d044056	Zm00001d044056	potassium channel 1	0	0	0	0	0	0	0	0	0	1	0	0	0	0	0	0	0	0	0	0	0	1	0	1
Zm00001d044061	Zm00001d044061	F-box domain containing protein	0	0	0	1	0	0	0	0	0	0	0	0	0	0	0	0	0	0	0	0	0	1	0	1
Zm00001d044253	Zm00001d044253	IQ domain-containing protein IQM5	0	1	0	0	0	0	0	0	0	0	0	0	0	0	0	0	0	0	0	0	0	1	0	1
Zm00001d044302	Zm00001d044302	Zm00001d044302	0	0	0	0	0	0	0	0	0	1	0	0	0	0	0	0	0	0	0	0	0	1	0	1
Zm00001d044389	calcineurin B-like5	calcineurin B-like5	0	0	0	0	1	0	0	0	0	0	0	0	0	0	0	0	0	0	0	0	0	1	0	1
Zm00001d045036	Zm00001d045036	Chaperone DnaJ-domain superfamily protein	0	0	0	0	0	0	1	0	0	0	0	0	0	0	0	0	0	0	0	0	0	1	0	1
Zm00001d045204	AP2-EREBP-transcription factor 122	Putative AP2/EREBP transcription factor superfamily protein	0	0	1	0	0	0	0	0	0	0	0	0	0	0	0	0	0	0	0	0	0	1	0	1
Zm00001d045374	Zm00001d045374	Zm00001d045374	0	0	0	0	0	1	0	0	0	0	0	0	0	0	0	0	0	0	0	0	0	1	0	1
Zm00001d045579	Zm00001d045579	Keratin-associated protein 5-4	0	0	0	0	0	0	0	0	0	1	0	0	0	0	0	0	0	0	0	0	0	1	0	1
Zm00001d045582	Zm00001d045582	WAT1-related protein	0	0	0	0	0	0	1	0	0	0	0	0	0	0	0	0	0	0	0	0	0	1	0	1
Zm00001d045884	Zm00001d045884	ADPATP carrier protein 1 mitochondrial	0	0	0	0	0	0	0	0	1	0	0	0	0	0	0	0	0	0	0	0	0	1	0	1
Zm00001d046149	Zm00001d046149	DUF679 domain membrane protein 7	0	0	1	0	0	0	0	0	0	0	0	0	0	0	0	0	0	0	0	0	0	1	0	1
Zm00001d046311	Zm00001d046311	Zm00001d046311	0	0	0	1	0	0	0	0	0	0	0	0	0	0	0	0	0	0	0	0	0	1	0	1
Zm00001d047263	Zm00001d047263	Zm00001d047263	0	0	0	1	0	0	0	0	0	0	0	0	0	0	0	0	0	0	0	0	0	1	0	1
Zm00001d047378	Zm00001d047378	DUF241 domain protein	0	0	0	1	0	0	0	0	0	0	0	0	0	0	0	0	0	0	0	0	0	1	0	1
Zm00001d047574	WRKY-transcription factor 65	Zm00001d047574	0	0	0	1	0	0	0	0	0	0	0	0	0	0	0	0	0	0	0	0	0	1	0	1
Zm00001d047893	phosphoenolpyruvate carboxykinase homolog2	phosphoenolpyruvate carboxykinase homolog2	0	1	0	0	0	0	0	0	0	0	0	0	0	0	0	0	0	0	0	0	0	1	0	1
Zm00001d048050	glutamine synthetase3	Glutamine synthetase3 isoform 1%253B Glutamine synthetase3 isoform 2	0	0	0	0	0	0	0	0	0	1	0	0	0	0	0	0	0	0	0	0	0	1	0	1
Zm00001d048602	GRAS-transcription factor 72	Zm00001d048602	0	0	1	0	0	0	0	0	0	0	0	0	0	0	0	0	0	0	0	0	0	1	0	1
Zm00001d048611	Zm00001d048611	Metallothionein-like protein 1B	0	0	0	0	0	0	0	0	0	1	0	0	0	0	0	0	0	0	0	0	0	1	0	1
Zm00001d048723	Zm00001d048723	Tropinone reductase homolog	0	0	1	0	0	0	0	0	0	0	0	0	0	0	0	0	0	0	0	0	0	1	0	1
Zm00001d048740	Zm00001d048740	Leucine-rich repeat (LRR) family protein	0	0	0	1	0	0	0	0	0	0	0	0	0	0	0	0	0	0	0	0	0	1	0	1
Zm00001d048945	Zm00001d048945	Protein WVD2-like 3	1	0	0	0	0	0	0	0	0	0	0	0	0	0	0	0	0	0	0	0	0	1	0	1
Zm00001d048953	Zm00001d048953	3-ketoacyl-CoA synthase 2	0	0	0	0	0	0	0	0	0	1	0	0	0	0	0	0	0	0	0	0	0	1	0	1
Zm00001d049028	Zm00001d049028	Chitinase 2	0	0	0	0	1	0	0	0	0	0	0	0	0	0	0	0	0	0	0	0	0	1	0	1
Zm00001d049181	Zm00001d049181	O-methyltransferase ZRP4	0	0	0	1	0	0	0	0	0	0	0	0	0	0	0	0	0	0	0	0	0	1	0	1
Zm00001d049249	GRAS-transcription factor 28	Protein SCARECROW	0	0	0	0	0	0	0	0	0	1	0	0	0	0	0	0	0	0	0	0	0	1	0	1
Zm00001d049282	Zm00001d049282	Cytokinin-O-glucosyltransferase 1	0	0	0	0	0	0	1	0	0	0	0	0	0	0	0	0	0	0	0	0	0	1	0	1
Zm00001d049541	brown midrib3	Flavone 3'-O-methyltransferase 1	0	0	0	0	0	0	0	0	0	1	0	0	0	0	0	0	0	0	0	0	0	1	0	1
Zm00001d049632	Zm00001d049632	F-box/kelch-repeat protein	0	0	0	0	1	0	0	0	0	0	0	0	0	0	0	0	0	0	0	0	0	1	0	1
Zm00001d050039	NAC-transcription factor 92	Putative NAC domain transcription factor superfamily protein	0	0	0	1	0	0	0	0	0	0	0	0	0	0	0	0	0	0	0	0	0	1	0	1
Zm00001d050259	Zm00001d050259	ABC transporter A family member 7	0	1	0	0	0	0	0	0	0	0	0	0	0	0	0	0	0	0	0	0	0	1	0	1
Zm00001d050293	trehalose-6-phosphate synthase9	trehalose-6-phosphate synthase9	0	0	1	0	0	0	0	0	0	0	0	0	0	0	0	0	0	0	0	0	0	1	0	1
Zm00001d051309	Zm00001d051309	B-box zinc finger protein 20	0	1	0	0	0	0	0	0	0	0	0	0	0	0	0	0	0	0	0	0	0	1	0	1
Zm00001d051684	C2C2-CO-like-transcription factor 9	Zinc finger protein CONSTANS-LIKE 9	0	1	0	0	0	0	0	0	0	0	0	0	0	0	0	0	0	0	0	0	0	1	0	1
Zm00001d052034	Zm00001d052034	Thioredoxin H-type 2	0	0	0	0	0	0	0	0	1	0	0	0	0	0	0	0	0	0	0	0	0	1	0	1
Zm00001d052059	Zm00001d052059	Putative RING zinc finger domain superfamily protein	0	0	1	0	0	0	0	0	0	0	0	0	0	0	0	0	0	0	0	0	0	1	0	1
Zm00001d052530	Zm00001d052530	Cytochrome P450 94C1	0	0	0	0	0	0	0	0	0	1	0	0	0	0	0	0	0	0	0	0	0	1	0	1
Zm00001d053369	WRKY-transcription factor 8	WRKY transcription factor 22	0	0	0	1	0	0	0	0	0	0	0	0	0	0	0	0	0	0	0	0	0	1	0	1
Zm00001d053941	Zm00001d053941	3-isopropylmalate dehydratase large subunit	0	0	0	0	0	0	0	1	0	0	0	0	0	0	0	0	0	0	0	0	0	1	0	1
zma-MIR159a	zma-MIR159a	zma-MIR159a	0	0	0	0	1	0	0	0	0	0	0	0	0	0	0	0	0	0	0	0	0	1	0	1
ENSRNA049459930	snoF1_F2	Small nucleolar RNA F1/F2/snoR5a	0	0	0	0	0	0	0	0	0	0	0	0	0	0	0	0	0	0	0	1	0	1	1	0
ENSRNA049460705	snoZ221_snoR21b	Small nucleolar RNA Z221/R21b	0	0	0	0	0	0	0	0	0	0	0	0	0	0	0	0	0	0	0	1	0	1	1	0
ENSRNA049471008	snoZ194	Small nucleolar RNA Z194	0	0	0	0	0	0	0	0	0	0	0	0	0	0	0	0	0	0	0	0	1	1	1	0
ENSRNA049472105	snoF1_F2	Small nucleolar RNA F1/F2/snoR5a	0	0	0	0	0	0	0	0	0	0	0	0	0	0	1	0	0	0	0	0	0	1	1	0
ENSRNA049475551	snoR77	Small nucleolar RNA snoR77	0	0	0	0	0	0	0	0	0	0	0	0	0	0	0	0	0	0	1	0	0	1	1	0
ENSRNA049475579	U2	U2 spliceosomal RNA	0	0	0	0	0	0	0	0	0	0	0	0	0	0	0	0	0	0	0	0	1	1	1	0
ENSRNA049476045	Plant_U3	Plant small nucleolar RNA U3	0	0	0	0	0	0	0	0	0	0	0	0	0	0	0	0	0	1	0	0	0	1	1	0
ENSRNA049477418	5_8S_rRNA	5.8S ribosomal RNA	0	0	0	0	0	0	0	0	0	0	0	0	0	0	0	0	0	1	0	0	0	1	1	0
ENSRNA049478140	SSU_rRNA_eukarya	Eukaryotic small subunit ribosomal RNA	0	0	0	0	0	0	0	0	0	0	0	0	0	0	0	0	0	1	0	0	0	1	1	0
ENSRNA049478282	5_8S_rRNA	5.8S ribosomal RNA	0	0	0	0	0	0	0	0	0	0	0	0	0	0	0	0	0	1	0	0	0	1	1	0
ENSRNA049478869	5_8S_rRNA	5.8S ribosomal RNA	0	0	0	0	0	0	0	0	0	0	1	0	0	0	0	0	0	0	0	0	0	1	1	0
ENSRNA049479257	SSU_rRNA_eukarya	Eukaryotic small subunit ribosomal RNA	0	0	0	0	0	0	0	0	0	0	0	0	0	0	0	0	0	1	0	0	0	1	1	0
ENSRNA049479918	5_8S_rRNA	5.8S ribosomal RNA	0	0	0	0	0	0	0	0	0	0	0	0	0	0	0	0	0	1	0	0	0	1	1	0
GRMZM5G804358	GRMZM5G804358	NADH-ubiquinone oxidoreductase chain 4 [Source:UniProtKB/TrEMBL%3BAcc:Q6R9L4]	0	0	0	0	0	0	0	0	0	0	0	0	0	0	0	0	0	1	0	0	0	1	1	0
GRMZM5G834666	GRMZM5G834666	Uncharacterized protein orf140-b [Source:UniProtKB/TrEMBL%3BAcc:Q6R9F3]	0	0	0	0	0	0	0	0	0	0	0	0	0	0	0	0	0	1	0	0	0	1	1	0
Zm00001d000163	Zm00001d000163	1-aminocyclopropane-1-carboxylate oxidase	0	0	0	0	0	0	0	0	0	0	0	0	1	0	0	0	0	0	0	0	0	1	1	0
Zm00001d001475	Zm00001d001475	Zm00001d001475	0	0	0	0	0	0	0	0	0	0	0	0	0	0	0	0	0	0	0	0	1	1	1	0
Zm00001d002019	Zm00001d002019	OSJNBb0022F16.11 protein%3B protein	0	0	0	0	0	0	0	0	0	0	0	0	0	0	0	0	0	0	1	0	0	1	1	0
Zm00001d002200	Zm00001d002200	Transcription factor bHLH112	0	0	0	0	0	0	0	0	0	0	0	0	0	0	0	0	0	0	1	0	0	1	1	0
Zm00001d002439	G2-like-transcription factor 36	G2-like transcription factor	0	0	0	0	0	0	0	0	0	0	0	0	0	0	0	0	1	0	0	0	0	1	1	0
Zm00001d002550	Zm00001d002550	Pentatricopeptide repeat-containing protein chloroplastic	0	0	0	0	0	0	0	0	0	0	0	0	0	0	0	0	0	0	0	0	1	1	1	0
Zm00001d002899	Zm00001d002899	Peroxidase 12	0	0	0	0	0	0	0	0	0	0	0	0	0	0	1	0	0	0	0	0	0	1	1	0
Zm00001d003553	GRAS-transcription factor 51	Zm00001d003553	0	0	0	0	0	0	0	0	0	0	0	1	0	0	0	0	0	0	0	0	0	1	1	0
Zm00001d003657	GRAS-transcription factor 25	Protein SCARECROW	0	0	0	0	0	0	0	0	0	0	1	0	0	0	0	0	0	0	0	0	0	1	1	0
Zm00001d004086	WRKY-transcription factor 105	Probable WRKY transcription factor 11	0	0	0	0	0	0	0	0	0	0	0	0	1	0	0	0	0	0	0	0	0	1	1	0
Zm00001d005279	Zm00001d005279	Peroxidase 73	0	0	0	0	0	0	0	0	0	0	0	0	0	0	0	0	0	0	0	0	1	1	1	0
Zm00001d005591	Zm00001d005591	OSJNBa0089E12.13 protein%3B protein	0	0	0	0	0	0	0	0	0	0	0	0	1	0	0	0	0	0	0	0	0	1	1	0
Zm00001d005748	Zm00001d005748	CIPK-like protein 1	0	0	0	0	0	0	0	0	0	0	0	0	0	0	0	0	0	0	1	0	0	1	1	0
Zm00001d005897	Zm00001d005897	Zm00001d005897	0	0	0	0	0	0	0	0	0	0	0	0	1	0	0	0	0	0	0	0	0	1	1	0
Zm00001d006069	Zm00001d006069	Putative quinone-oxidoreductase homolog chloroplastic	0	0	0	0	0	0	0	0	0	0	1	0	0	0	0	0	0	0	0	0	0	1	1	0
Zm00001d006212	Zm00001d006212	Two-component response regulator-like APRR9	0	0	0	0	0	0	0	0	0	0	0	0	0	0	0	0	0	1	0	0	0	1	1	0
Zm00001d006365	Zm00001d006365	Probable aldo-keto reductase 4	0	0	0	0	0	0	0	0	0	0	0	0	0	0	0	0	0	0	1	0	0	1	1	0
Zm00001d006753	Zm00001d006753	Indole-3-acetic acid amido synthetase	0	0	0	0	0	0	0	0	0	0	0	0	0	0	0	0	1	0	0	0	0	1	1	0
Zm00001d006947	Zm00001d006947	Cytochrome P450 CYP709C14	0	0	0	0	0	0	0	0	0	0	0	0	0	0	0	0	0	0	0	0	1	1	1	0
Zm00001d007027	Zm00001d007027	Ubiquitin-protein ligase CIP8	0	0	0	0	0	0	0	0	0	0	0	0	0	0	0	0	0	1	0	0	0	1	1	0
Zm00001d007102	Zm00001d007102	RNA-binding protein	0	0	0	0	0	0	0	0	0	0	0	0	0	0	0	1	0	0	0	0	0	1	1	0
Zm00001d007109	Zm00001d007109	Protein PIN-LIKES 7	0	0	0	0	0	0	0	0	0	0	0	0	1	0	0	0	0	0	0	0	0	1	1	0
Zm00001d007258	Zm00001d007258	Probable carboxylesterase 18	0	0	0	0	0	0	0	0	0	0	0	1	0	0	0	0	0	0	0	0	0	1	1	0
Zm00001d007773	Zm00001d007773	AAA-ATPase ASD mitochondrial	0	0	0	0	0	0	0	0	0	0	0	0	1	0	0	0	0	0	0	0	0	1	1	0
Zm00001d008201	Aux/IAA-transcription factor 34	Auxin-responsive protein IAA20	0	0	0	0	0	0	0	0	0	0	0	0	0	0	0	0	0	0	0	1	0	1	1	0
Zm00001d008214	Zm00001d008214	Rhomboid-like protein 14 mitochondrial	0	0	0	0	0	0	0	0	0	0	1	0	0	0	0	0	0	0	0	0	0	1	1	0
Zm00001d008222	Zm00001d008222	Zm00001d008222	0	0	0	0	0	0	0	0	0	0	0	0	0	0	0	0	0	1	0	0	0	1	1	0
Zm00001d008523	Zm00001d008523	Zm00001d008523	0	0	0	0	0	0	0	0	0	0	0	0	0	0	0	0	0	1	0	0	0	1	1	0
Zm00001d008749	barren inflorescence1	barren inflorescence1	0	0	0	0	0	0	0	0	0	0	0	0	1	0	0	0	0	0	0	0	0	1	1	0
Zm00001d008792	Zm00001d008792	Zm00001d008792	0	0	0	0	0	0	0	0	0	0	0	0	1	0	0	0	0	0	0	0	0	1	1	0
Zm00001d008891	Zm00001d008891	G-type lectin S-receptor-like serine/threonine-protein kinase SD2-5	0	0	0	0	0	0	0	0	0	0	0	0	1	0	0	0	0	0	0	0	0	1	1	0
Zm00001d008956	Zm00001d008956	Zm00001d008956	0	0	0	0	0	0	0	0	0	0	0	0	1	0	0	0	0	0	0	0	0	1	1	0
Zm00001d009138	Zm00001d009138	Peroxidase 64	0	0	0	0	0	0	0	0	0	0	0	1	0	0	0	0	0	0	0	0	0	1	1	0
Zm00001d009180	Zm00001d009180	Folate-biopterin transporter 1 chloroplastic	0	0	0	0	0	0	0	0	0	0	0	1	0	0	0	0	0	0	0	0	0	1	1	0
Zm00001d009328	Zm00001d009328	Glycosyltransferase	0	0	0	0	0	0	0	0	0	0	0	0	0	0	0	0	0	0	1	0	0	1	1	0
Zm00001d009674	ZF-HD-transcription factor 11	Zinc-finger homeodomain protein 5	0	0	0	0	0	0	0	0	0	0	0	1	0	0	0	0	0	0	0	0	0	1	1	0
Zm00001d009727	Zm00001d009727	Cytochrome c oxidase subunit 5b-2 mitochondrial	0	0	0	0	0	0	0	0	0	0	0	1	0	0	0	0	0	0	0	0	0	1	1	0
Zm00001d009759	Zm00001d009759	Vacuolar-processing enzyme gamma-isozyme	0	0	0	0	0	0	0	0	0	0	0	0	0	0	0	0	0	0	1	0	0	1	1	0
Zm00001d010385	Zm00001d010385	Protein UPSTREAM OF FLC	0	0	0	0	0	0	0	0	0	0	0	0	1	0	0	0	0	0	0	0	0	1	1	0
Zm00001d010399	WRKY-transcription factor 92	Putative WRKY DNA-binding domain superfamily protein isoform 1%253B Putative WRKY DNA-binding domain superfamily protein isoform 2	0	0	0	0	0	0	0	0	0	0	0	0	1	0	0	0	0	0	0	0	0	1	1	0
Zm00001d010697	Zm00001d010697	Indole-3-acetic acid-amido synthetase GH3.6	0	0	0	0	0	0	0	0	0	0	0	0	1	0	0	0	0	0	0	0	0	1	1	0
Zm00001d010798	Zm00001d010798	oxidative stress 3	0	0	0	0	0	0	0	0	0	0	0	0	0	0	0	0	0	1	0	0	0	1	1	0
Zm00001d011434	Zm00001d011434	Zm00001d011434	0	0	0	0	0	0	0	0	0	0	0	0	1	0	0	0	0	0	0	0	0	1	1	0
Zm00001d012485	Zm00001d012485	Transmembrane amino acid transporter family protein	0	0	0	0	0	0	0	0	0	0	0	0	1	0	0	0	0	0	0	0	0	1	1	0
Zm00001d012909	Zm00001d012909	soluble epoxide hydrolase	0	0	0	0	0	0	0	0	0	0	0	0	1	0	0	0	0	0	0	0	0	1	1	0
Zm00001d012910	Zm00001d012910	Zm00001d012910	0	0	0	0	0	0	0	0	0	0	0	0	1	0	0	0	0	0	0	0	0	1	1	0
Zm00001d013003	NAC-transcription factor 60	NAC domain-containing protein 2	0	0	0	0	0	0	0	0	0	0	0	0	1	0	0	0	0	0	0	0	0	1	1	0
Zm00001d013193	Zm00001d013193	CCG-binding protein 1	0	0	0	0	0	0	0	0	0	0	0	0	1	0	0	0	0	0	0	0	0	1	1	0
Zm00001d013239	Zm00001d013239	Expressed protein%3B protein	0	0	0	0	0	0	0	0	0	0	0	0	0	0	0	0	0	0	1	0	0	1	1	0
Zm00001d013795	Zm00001d013795	Peroxisomal membrane 22 kDa (Mpv17/PMP22) family protein	0	0	0	0	0	0	0	0	0	0	0	1	0	0	0	0	0	0	0	0	0	1	1	0
Zm00001d013982	Zm00001d013982	Zm00001d013982	0	0	0	0	0	0	0	0	0	0	0	1	0	0	0	0	0	0	0	0	0	1	1	0
Zm00001d014263	Zm00001d014263	ATP sulfurylase 1 chloroplastic	0	0	0	0	0	0	0	0	0	0	0	0	0	0	0	0	1	0	0	0	0	1	1	0
Zm00001d014489	Zm00001d014489	Putative beta-glucosidase 41	0	0	0	0	0	0	0	0	0	0	0	0	1	0	0	0	0	0	0	0	0	1	1	0
Zm00001d014650	Zm00001d014650	Disease resistance protein RPM1	0	0	0	0	0	0	0	0	0	0	0	0	0	0	0	0	0	1	0	0	0	1	1	0
Zm00001d014755	Zm00001d014755	F-box/kelch-repeat protein SKIP25	0	0	0	0	0	0	0	0	0	0	0	0	1	0	0	0	0	0	0	0	0	1	1	0
Zm00001d014780	Zm00001d014780	Probable receptor-like protein kinase	0	0	0	0	0	0	0	0	0	0	0	0	1	0	0	0	0	0	0	0	0	1	1	0
Zm00001d015183	Zm00001d015183	L-aspartate oxidase chloroplastic	0	0	0	0	0	0	0	0	0	0	0	1	0	0	0	0	0	0	0	0	0	1	1	0
Zm00001d015226	G2-like-transcription factor 18	Myb family transcription factor PHL6	0	0	0	0	0	0	0	0	0	0	0	0	1	0	0	0	0	0	0	0	0	1	1	0
Zm00001d015226	G2-like-transcription factor 18	Myb family transcription factor PHL6	0	0	0	0	0	0	0	0	0	0	0	0	1	0	0	0	0	0	0	0	0	1	1	0
Zm00001d015420	Zm00001d015420	DUF581 domain containing protein expressed	0	0	0	0	0	0	0	0	0	0	0	0	0	0	0	0	0	0	1	0	0	1	1	0
Zm00001d015432	Zm00001d015432	Retrovirus-related Pol polyprotein LINE-1	0	0	0	0	0	0	0	0	0	0	0	0	0	0	0	0	0	0	0	0	1	1	1	0
Zm00001d016052	WRKY-transcription factor 2	WRKY transcription factor 22	0	0	0	0	0	0	0	0	0	0	0	0	1	0	0	0	0	0	0	0	0	1	1	0
Zm00001d016128	Zm00001d016128	Zm00001d016128	0	0	0	0	0	0	0	0	0	0	0	0	0	0	0	0	0	0	0	0	1	1	1	0
Zm00001d016558	Zm00001d016558	glycosyl hydrolase family 10 protein / carbohydrate-binding domain-containing protein	0	0	0	0	0	0	0	0	0	0	0	0	0	0	0	0	0	0	1	0	0	1	1	0
Zm00001d016625	Zm00001d016625	Os02g0519800 protein	0	0	0	0	0	0	0	0	0	0	0	0	1	0	0	0	0	0	0	0	0	1	1	0
Zm00001d016660	peptidyl-prolyl isomerase1	peptidyl-prolyl isomerase1	0	0	0	0	0	0	0	0	0	0	0	0	0	0	1	0	0	0	0	0	0	1	1	0
Zm00001d016692	Zm00001d016692	Zm00001d016692	0	0	0	0	0	0	0	0	0	0	0	0	0	0	0	0	0	1	0	0	0	1	1	0
Zm00001d016814	NAC-transcription factor 133	NAC domain-containing protein 104	0	0	0	0	0	0	0	0	0	0	0	1	0	0	0	0	0	0	0	0	0	1	1	0
Zm00001d017203	Zm00001d017203	Regulatory subunit	0	0	0	0	0	0	0	0	0	0	0	0	0	0	0	0	0	1	0	0	0	1	1	0
Zm00001d017373	Zm00001d017373	RNA polymerase II C-terminal domain phosphatase-like 1	0	0	0	0	0	0	0	0	0	0	0	0	0	0	0	0	0	0	0	0	1	1	1	0
Zm00001d017726	G2-like-transcription factor 11	Homeodomain-like superfamily protein	0	0	0	0	0	0	0	0	0	0	0	0	0	0	1	0	0	0	0	0	0	1	1	0
Zm00001d017778	bHLH-transcription factor 29	Transcription factor bHLH63	0	0	0	0	0	0	0	0	0	0	0	0	1	0	0	0	0	0	0	0	0	1	1	0
Zm00001d017852	Zm00001d017852	Putative uncharacterized protein [Source:UniProtKB/TrEMBL%3BAcc:B6SJZ4]	0	0	0	0	0	0	0	0	0	0	0	0	0	0	0	0	0	0	1	0	0	1	1	0
Zm00001d018078	Zm00001d018078	Type I inositol polyphosphate 5-phosphatase 5	0	0	0	0	0	0	0	0	0	0	0	1	0	0	0	0	0	0	0	0	0	1	1	0
Zm00001d018191	AP2-EREBP-transcription factor 136	Ethylene-responsive transcription factor ERF014	0	0	0	0	0	0	0	0	0	0	0	0	1	0	0	0	0	0	0	0	0	1	1	0
Zm00001d018342	trehalose-6-phosphate synthase11	trehalose-6-phosphate synthase11	0	0	0	0	0	0	0	0	0	0	0	0	1	0	0	0	0	0	0	0	0	1	1	0
Zm00001d018470	Zm00001d018470	Carboxyl-terminal-processing peptidase 2 chloroplastic	0	0	0	0	0	0	0	0	0	0	0	0	0	0	0	0	0	1	0	0	0	1	1	0
Zm00001d019049	Zm00001d019049	Major facilitator superfamily protein	0	0	0	0	0	0	0	0	0	0	0	0	0	0	1	0	0	0	0	0	0	1	1	0
Zm00001d019216	AP2-EREBP-transcription factor 64	Ethylene-responsive transcription factor ERF118	0	0	0	0	0	0	0	0	0	0	0	0	0	0	0	0	0	0	0	0	1	1	1	0
Zm00001d019277	GRMZM2G046532	Defensin-like protein 6	0	0	0	0	0	0	0	0	0	0	1	0	0	0	0	0	0	0	0	0	0	1	1	0
Zm00001d019936	Zm00001d019936	Heavy metal-associated domain containing protein [Source:UniProtKB/TrEMBL%3BAcc:B4FT05]	0	0	0	0	0	0	0	0	0	0	0	0	0	1	0	0	0	0	0	0	0	1	1	0
Zm00001d020492	WRKY-transcription factor 53	Probable WRKY transcription factor 40	0	0	0	0	0	0	0	0	0	0	0	0	1	0	0	0	0	0	0	0	0	1	1	0
Zm00001d020563	Zm00001d020563	Glutamate receptor 2.7	0	0	0	0	0	0	0	0	0	0	0	0	0	0	0	0	0	1	0	0	0	1	1	0
Zm00001d020607	Zm00001d020607	Dormancy-associated protein homolog 3	0	0	0	0	0	0	0	0	0	0	0	1	0	0	0	0	0	0	0	0	0	1	1	0
Zm00001d020707	Zm00001d020707	Probable carboxylesterase 2	0	0	0	0	0	0	0	0	0	0	0	0	0	0	1	0	0	0	0	0	0	1	1	0
Zm00001d020789	Zm00001d020789	E3 ubiquitin-protein ligase ATL6	0	0	0	0	0	0	0	0	0	0	0	0	1	0	0	0	0	0	0	0	0	1	1	0
Zm00001d020790	bHLH-transcription factor 105	DNA binding protein	0	0	0	0	0	0	0	0	0	0	0	0	1	0	0	0	0	0	0	0	0	1	1	0
Zm00001d021168	Zm00001d021168	UDP-glycosyltransferase 74B1	0	0	0	0	0	0	0	0	0	0	0	0	1	0	0	0	0	0	0	0	0	1	1	0
Zm00001d021247	Zm00001d021247	Protein INAPERTURATE POLLEN1	0	0	0	0	0	0	0	0	0	0	0	0	1	0	0	0	0	0	0	0	0	1	1	0
Zm00001d021444	Zm00001d021444	Monooxygenase/ oxidoreductase	0	0	0	0	0	0	0	0	0	0	0	0	0	0	0	0	0	0	0	0	1	1	1	0
Zm00001d021653	Zm00001d021653	Glucose-6-phosphate/phosphate translocator 2	0	0	0	0	0	0	0	0	0	0	0	0	0	0	0	0	0	0	0	1	0	1	1	0
Zm00001d021668	translation initiation factor1	Protein translation factor SUI1 homolog	0	0	0	0	0	0	0	0	0	0	0	0	1	0	0	0	0	0	0	0	0	1	1	0
Zm00001d021677	Zm00001d021677	Aspartic proteinase nepenthesin-1	0	0	0	0	0	0	0	0	0	0	0	0	0	0	0	0	0	0	1	0	0	1	1	0
Zm00001d021724	Zm00001d021724	F-box domain containing protein	0	0	0	0	0	0	0	0	0	0	0	0	0	0	0	0	0	0	1	0	0	1	1	0
Zm00001d022003	Zm00001d022003	Pentatricopeptide repeat-containing protein	0	0	0	0	0	0	0	0	0	0	0	0	0	0	1	0	0	0	0	0	0	1	1	0
Zm00001d022044	Zm00001d022044	Probable LRR receptor-like serine/threonine-protein kinase	0	0	0	0	0	0	0	0	0	0	0	0	0	0	0	0	0	0	0	1	0	1	1	0
Zm00001d022234	Zm00001d022234	EF hand family protein	0	0	0	0	0	0	0	0	0	0	0	0	0	0	0	0	0	0	0	1	0	1	1	0
Zm00001d022274	Zm00001d022274	pyruvate orthophosphate dikinase4	0	0	0	0	0	0	0	0	0	0	0	1	0	0	0	0	0	0	0	0	0	1	1	0
Zm00001d022437	WRKY-transcription factor 17	Probable WRKY transcription factor 30	0	0	0	0	0	0	0	0	0	0	0	0	1	0	0	0	0	0	0	0	0	1	1	0
Zm00001d022449	Zm00001d022449	Potassium transporter 2	0	0	0	0	0	0	0	0	0	0	0	1	0	0	0	0	0	0	0	0	0	1	1	0
Zm00001d022579	Zm00001d022579	Pyruvate decarboxylase 2	0	0	0	0	0	0	0	0	0	0	0	0	0	0	0	0	0	0	0	0	1	1	1	0
Zm00001d023825	Zm00001d023825	F-box family protein	0	0	0	0	0	0	0	0	0	0	0	0	0	0	0	0	1	0	0	0	0	1	1	0
Zm00001d024200	Zm00001d024200	Zinc finger protein CONSTANS-LIKE 5	0	0	0	0	0	0	0	0	0	0	0	0	0	0	0	0	0	0	1	0	0	1	1	0
Zm00001d024543	NAC-transcription factor 61	Protein NTM1-like 9	0	0	0	0	0	0	0	0	0	0	0	0	1	0	0	0	0	0	0	0	0	1	1	0
Zm00001d024752	Zm00001d024752	Peroxidase 64	0	0	0	0	0	0	0	0	0	0	0	0	0	0	0	0	0	0	1	0	0	1	1	0
Zm00001d025055	protein phosphatase homolog11	protein phosphatase homolog11	0	0	0	0	0	0	0	0	0	0	0	0	0	0	0	0	0	0	0	1	0	1	1	0
Zm00001d025711	Zm00001d025711	Whole genome shotgun sequence of line PN40024 scaffold_66.assembly12x (Fragment)	0	0	0	0	0	0	0	0	0	0	0	1	0	0	0	0	0	0	0	0	0	1	1	0
Zm00001d025799	Zm00001d025799	Calmodulin-binding receptor-like cytoplasmic kinase 3	0	0	0	0	0	0	0	0	0	0	0	0	1	0	0	0	0	0	0	0	0	1	1	0
Zm00001d026047	PLATZ-transcription factor 15	PLATZ transcription factor family protein	0	0	0	0	0	0	0	0	0	0	0	0	1	0	0	0	0	0	0	0	0	1	1	0
Zm00001d026156	Zm00001d026156	Putative glycerol-3-phosphate transporter 1	0	0	0	0	0	0	0	0	0	0	0	0	0	0	0	0	0	0	1	0	0	1	1	0
Zm00001d026606	Zm00001d026606	DNAJ heat shock N-terminal domain-containing protein	0	0	0	0	0	0	0	0	0	0	0	0	1	0	0	0	0	0	0	0	0	1	1	0
Zm00001d026652	Zm00001d026652	DNA binding protein	0	0	0	0	0	0	0	0	0	0	0	0	1	0	0	0	0	0	0	0	0	1	1	0
Zm00001d027393	Zm00001d027393	Pentatricopeptide repeat-containing protein mitochondrial	0	0	0	0	0	0	0	0	0	0	0	0	0	0	0	0	0	0	0	0	1	1	1	0
Zm00001d027524	Zm00001d027524	Basic endochitinase B	0	0	0	0	0	0	0	0	0	0	0	1	0	0	0	0	0	0	0	0	0	1	1	0
Zm00001d027599	Zm00001d027599	cytochrome P450 family 96 subfamily A polypeptide 1	0	0	0	0	0	0	0	0	0	0	0	0	0	0	0	0	0	0	0	1	0	1	1	0
Zm00001d027875	Zm00001d027875	Mitochondrial substrate carrier family protein	0	0	0	0	0	0	0	0	0	0	0	0	1	0	0	0	0	0	0	0	0	1	1	0
Zm00001d027901	ZIM-transcription factor 16	ZIM motif family protein	0	0	0	0	0	0	0	0	0	0	0	0	0	0	0	0	0	0	1	0	0	1	1	0
Zm00001d028094	Zm00001d028094	Sigma factor sigB regulation protein rsbQ	0	0	0	0	0	0	0	0	0	0	0	0	1	0	0	0	0	0	0	0	0	1	1	0
Zm00001d028162	sulfate permease1	sulfate permease1	0	0	0	0	0	0	0	0	0	0	0	0	1	0	0	0	0	0	0	0	0	1	1	0
Zm00001d028273	Zm00001d028273	Mitogen-activated protein kinase kinase 9	0	0	0	0	0	0	0	0	0	0	0	0	1	0	0	0	0	0	0	0	0	1	1	0
Zm00001d028304	Homeobox-transcription factor 45	Homeobox-leucine zipper protein HAT3	0	0	0	0	0	0	0	0	0	0	0	0	0	0	0	0	0	0	1	0	0	1	1	0
Zm00001d028591	Zm00001d028591	PCS1	0	0	0	0	0	0	0	0	0	0	0	0	0	0	1	0	0	0	0	0	0	1	1	0
Zm00001d028806	tassel seed2	Sex determination protein tasselseed-2	0	0	0	0	0	0	0	0	0	0	0	0	1	0	0	0	0	0	0	0	0	1	1	0
Zm00001d029102	Zm00001d029102	Dormancy-associated protein homolog 3	0	0	0	0	0	0	0	0	0	0	0	0	1	0	0	0	0	0	0	0	0	1	1	0
Zm00001d029154	Zm00001d029154	Inactive beta-amylase 9	0	0	0	0	0	0	0	0	0	0	0	0	0	0	0	0	0	0	1	0	0	1	1	0
Zm00001d029293	MYB-transcription factor 156	MYB-transcription factor 156	0	0	0	0	0	0	0	0	0	0	0	1	0	0	0	0	0	0	0	0	0	1	1	0
Zm00001d029397	phospholipase D7	phospholipase D7	0	0	0	0	0	0	0	0	0	0	0	0	0	0	0	0	1	0	0	0	0	1	1	0
Zm00001d029460	Zm00001d029460	Ids4-like protein	0	0	0	0	0	0	0	0	0	0	0	0	0	0	0	0	0	0	0	0	1	1	1	0
Zm00001d029636	Zm00001d029636	Protein SRG1	0	0	0	0	0	0	0	0	0	0	0	0	0	0	0	0	0	0	1	0	0	1	1	0
Zm00001d029636	Zm00001d029636	Protein SRG1	0	0	0	0	0	0	0	0	0	0	0	0	0	0	0	0	0	0	1	0	0	1	1	0
Zm00001d029884	AP2-EREBP-transcription factor 44	Ethylene-responsive transcription factor ERF035	0	0	0	0	0	0	0	0	0	0	1	0	0	0	0	0	0	0	0	0	0	1	1	0
Zm00001d029940	Zm00001d029940	Ethylene-responsive transcription factor ERF105	0	0	0	0	0	0	0	0	0	0	0	0	1	0	0	0	0	0	0	0	0	1	1	0
Zm00001d030009	Zm00001d030009	Haloacid dehalogenase-like hydrolase domain-containing protein Sgpp	0	0	0	0	0	0	0	0	0	0	0	0	0	0	0	0	0	1	0	0	0	1	1	0
Zm00001d031257	Zm00001d031257	Cupredoxin superfamily protein	0	0	0	0	0	0	0	0	0	0	0	0	0	0	0	0	0	0	1	0	0	1	1	0
Zm00001d031769	Zm00001d031769	Nitrate reductase [NADH] 2	0	0	0	0	0	0	0	0	0	0	0	1	0	0	0	0	0	0	0	0	0	1	1	0
Zm00001d031895	Zm00001d031895	C2H2 and C2HC zinc fingers superfamily protein	0	0	0	0	0	0	0	0	0	0	0	0	0	0	0	1	0	0	0	0	0	1	1	0
Zm00001d032003	Zm00001d032003	Zm00001d032003	0	0	0	0	0	0	0	0	0	0	0	0	1	0	0	0	0	0	0	0	0	1	1	0
Zm00001d032132	Zm00001d032132	Zm00001d032132	0	0	0	0	0	0	0	0	0	0	0	0	0	0	0	0	0	0	1	0	0	1	1	0
Zm00001d032265	WRKY-transcription factor 25	WRKY69-superfamily of TFs having WRKY and zinc finger domains	0	0	0	0	0	0	0	0	0	0	0	0	1	0	0	0	0	0	0	0	0	1	1	0
Zm00001d032550	Zm00001d032550	RNA-binding protein	0	0	0	0	0	0	0	0	0	0	0	1	0	0	0	0	0	0	0	0	0	1	1	0
Zm00001d032918	Zm00001d032918	Zm00001d032918	0	0	0	0	0	0	0	0	0	0	0	0	0	0	1	0	0	0	0	0	0	1	1	0
Zm00001d032999	C2C2-Dof-transcription factor 40	DOF40 C2C2-DOF type transcription factor	0	0	0	0	0	0	0	0	0	0	0	0	0	0	0	0	0	0	1	0	0	1	1	0
Zm00001d033024	Zm00001d033024	Tyrosine decarboxylase 1	0	0	0	0	0	0	0	0	0	0	0	0	1	0	0	0	0	0	0	0	0	1	1	0
Zm00001d033152	Zm00001d033152	Cytochrome P450 CYP71W7	0	0	0	0	0	0	0	0	0	0	0	0	1	0	0	0	0	0	0	0	0	1	1	0
Zm00001d033747	glutamine synthetase2	Glutamine synthetase root isozyme 2	0	0	0	0	0	0	0	0	0	0	0	1	0	0	0	0	0	0	0	0	0	1	1	0
Zm00001d034190	Zm00001d034190	Zm00001d034190	0	0	0	0	0	0	0	0	0	0	0	1	0	0	0	0	0	0	0	0	0	1	1	0
Zm00001d034219	Zm00001d034219	Zm00001d034219	0	0	0	0	0	0	0	0	0	0	0	0	1	0	0	0	0	0	0	0	0	1	1	0
Zm00001d034330	Zm00001d034330	Zm00001d034330	0	0	0	0	0	0	0	0	0	0	0	0	0	0	0	0	0	1	0	0	0	1	1	0
Zm00001d035115	multidrug and toxic compound extrusion1	multidrug and toxic compound extrusion1	0	0	0	0	0	0	0	0	0	0	0	0	0	0	0	1	0	0	0	0	0	1	1	0
Zm00001d035646	Zm00001d035646	Putative DUF26 domain family protein	0	0	0	0	0	0	0	0	0	0	0	0	1	0	0	0	0	0	0	0	0	1	1	0
Zm00001d035724	Zm00001d035724	9-cis-epoxycarotenoid dioxygenase NCED3 chloroplastic	0	0	0	0	0	0	0	0	0	0	0	0	0	0	0	0	0	0	0	0	1	1	1	0
Zm00001d036366	GRMZM2G145518	Basic endochitinase B	0	0	0	0	0	0	0	0	0	0	0	0	0	0	0	0	0	1	0	0	0	1	1	0
Zm00001d036534	Zm00001d036534	Putative phytosulfokine receptor (LRR repeat-containing protein kinase) family protein	0	0	0	0	0	0	0	0	0	0	0	0	1	0	0	0	0	0	0	0	0	1	1	0
Zm00001d036726	WRKY-transcription factor 114	Putative WRKY DNA-binding domain superfamily protein	0	0	0	0	0	0	0	0	0	0	0	0	1	0	0	0	0	0	0	0	0	1	1	0
Zm00001d036762	Zm00001d036762	Putative cytochrome P450 superfamily protein	0	0	0	0	0	0	0	0	0	0	0	1	0	0	0	0	0	0	0	0	0	1	1	0
Zm00001d036984	Zm00001d036984	Amino acid permease 6	0	0	0	0	0	0	0	0	0	0	0	0	0	0	0	0	0	0	0	1	0	1	1	0
Zm00001d037029	NAC-transcription factor 116	Protein SOMBRERO	0	0	0	0	0	0	0	0	0	0	0	0	1	0	0	0	0	0	0	0	0	1	1	0
Zm00001d037057	Zm00001d037057	Transmembrane amino acid transporter family protein	0	0	0	0	0	0	0	0	0	0	0	0	1	0	0	0	0	0	0	0	0	1	1	0
Zm00001d037382	UGT708A6	UDP-glycosyltransferase 72B1	0	0	0	0	0	0	0	0	0	0	0	1	0	0	0	0	0	0	0	0	0	1	1	0
Zm00001d037386	transmembrane protein20	Transmembrane protein20	0	0	0	0	0	0	0	0	0	0	0	0	1	0	0	0	0	0	0	0	0	1	1	0
Zm00001d038003	Zm00001d038003	Zm00001d038003	0	0	0	0	0	0	0	0	0	0	0	0	1	0	0	0	0	0	0	0	0	1	1	0
Zm00001d038020	Zm00001d038020	Putative leucine-rich repeat transmembrane protein kinase family protein	0	0	0	0	0	0	0	0	0	0	0	0	1	0	0	0	0	0	0	0	0	1	1	0
Zm00001d038365	Zm00001d038365	Aldo-keto reductase family 4 member C9	0	0	0	0	0	0	0	0	0	0	0	1	0	0	0	0	0	0	0	0	0	1	1	0
Zm00001d038558	cystatin3	cystatin3	0	0	0	0	0	0	0	0	0	0	0	0	0	0	0	0	1	0	0	0	0	1	1	0
Zm00001d038599	Zm00001d038599	Peroxidase 1	0	0	0	0	0	0	0	0	0	0	0	0	1	0	0	0	0	0	0	0	0	1	1	0
Zm00001d038642	Zm00001d038642	Protein SULFUR DEFICIENCY-INDUCED 1	0	0	0	0	0	0	0	0	0	0	0	0	0	0	0	0	1	0	0	0	0	1	1	0
Zm00001d038846	protein phosphatase homolog12	Protein phosphatase 2C 16	0	0	0	0	0	0	0	0	0	0	0	0	0	0	0	0	0	0	0	1	0	1	1	0
Zm00001d039193	Zm00001d039193	Pentatricopeptide repeat-containing protein mitochondrial	0	0	0	0	0	0	0	0	0	0	0	0	0	0	0	0	0	0	0	0	1	1	1	0
Zm00001d039472	Zm00001d039472	Zm00001d039472	0	0	0	0	0	0	0	0	0	0	0	0	0	0	0	0	1	0	0	0	0	1	1	0
Zm00001d039632	Zm00001d039632	Rap1-interacting factor 1 amino-terminal protein	0	0	0	0	0	0	0	0	0	0	0	0	0	0	0	0	0	0	0	0	1	1	1	0
Zm00001d039637	G2-like-transcription factor 14	Myb family transcription factor EFM	0	0	0	0	0	0	0	0	0	0	0	0	0	0	0	0	0	0	0	1	0	1	1	0
Zm00001d039754	Zm00001d039754	receptor like protein 7	0	0	0	0	0	0	0	0	0	0	1	0	0	0	0	0	0	0	0	0	0	1	1	0
Zm00001d039771	Zm00001d039771	Zm00001d039771	0	0	0	0	0	0	0	0	0	0	0	0	0	0	0	0	0	1	0	0	0	1	1	0
Zm00001d039878	Zm00001d039878	Zm00001d039878	0	0	0	0	0	0	0	0	0	0	0	0	0	0	0	0	0	0	1	0	0	1	1	0
Zm00001d040298	Zm00001d040298	FPF1-like protein 1	0	0	0	0	0	0	0	0	0	0	0	0	0	0	0	0	0	0	0	0	1	1	1	0
Zm00001d040398	Zm00001d040398	Protein kinase superfamily protein	0	0	0	0	0	0	0	0	0	0	0	0	0	0	0	0	0	1	0	0	0	1	1	0
Zm00001d040745	Zm00001d040745	Zm00001d040745	0	0	0	0	0	0	0	0	0	0	0	0	0	0	0	0	0	0	1	0	0	1	1	0
Zm00001d041645	GRMZM2G374405	Zm00001d041645	0	0	0	0	0	0	0	0	0	0	0	0	0	0	0	0	0	0	1	0	0	1	1	0
Zm00001d041951	Zm00001d041951	Ring zinc finger protein	0	0	0	0	0	0	0	0	0	0	0	0	0	0	0	0	0	1	0	0	0	1	1	0
Zm00001d042022	Zm00001d042022	Peroxidase 12	0	0	0	0	0	0	0	0	0	0	0	0	0	0	0	0	0	0	0	1	0	1	1	0
Zm00001d042087	Zm00001d042087	cytochrome P450 family 94 subfamily D polypeptide 2	0	0	0	0	0	0	0	0	0	0	0	0	0	0	0	0	0	0	1	0	0	1	1	0
Zm00001d042099	Zm00001d042099	Glutathione S-transferase	0	0	0	0	0	0	0	0	0	0	0	0	0	0	0	0	0	0	0	1	0	1	1	0
Zm00001d042111	tassels replace upper ears1	tassels replace upper ears1	0	0	0	0	0	0	0	0	0	0	0	0	0	0	0	0	0	0	1	0	0	1	1	0
Zm00001d042620	Zm00001d042620	NAD(P)H-quinone oxidoreductase subunit N chloroplastic	0	0	0	0	0	0	0	0	0	0	0	0	0	0	0	0	0	0	1	0	0	1	1	0
Zm00001d042660	Zm00001d042660	Zm00001d042660	0	0	0	0	0	0	0	0	0	0	0	0	0	0	1	0	0	0	0	0	0	1	1	0
Zm00001d042740	Zm00001d042740	UDP-glycosyltransferase 91A1	0	0	0	0	0	0	0	0	0	0	0	0	0	0	0	0	0	0	1	0	0	1	1	0
Zm00001d042907	GRAS-transcription factor 23	Zm00001d042907	0	0	0	0	0	0	0	0	0	0	0	0	1	0	0	0	0	0	0	0	0	1	1	0
Zm00001d043044	Zm00001d043044	Sec1/munc18-like (SM) proteins superfamily	0	0	0	0	0	0	0	0	0	0	0	0	0	0	0	0	0	0	0	0	1	1	1	0
Zm00001d043199	Zm00001d043199	Disease resistance protein RGA4	0	0	0	0	0	0	0	0	0	0	0	0	1	0	0	0	0	0	0	0	0	1	1	0
Zm00001d043616	Zm00001d043616	alpha/beta-Hydrolases superfamily protein	0	0	0	0	0	0	0	0	0	0	0	0	1	0	0	0	0	0	0	0	0	1	1	0
Zm00001d044142	Zm00001d044142	Zm00001d044142	0	0	0	0	0	0	0	0	0	0	0	0	0	0	1	0	0	0	0	0	0	1	1	0
Zm00001d044156	Zm00001d044156	cytochrome P450 family 72 subfamily A polypeptide 8	0	0	0	0	0	0	0	0	0	0	0	0	0	0	1	0	0	0	0	0	0	1	1	0
Zm00001d044300	Zm00001d044300	PIF / Ping-Pong family of plant transposases	0	0	0	0	0	0	0	0	0	0	0	0	1	0	0	0	0	0	0	0	0	1	1	0
Zm00001d044656	Zm00001d044656	Leucine-rich repeat protein kinase family protein	0	0	0	0	0	0	0	0	0	0	0	0	0	0	0	0	0	0	0	0	1	1	1	0
Zm00001d044723	Zm00001d044723	MACPF domain-containing protein	0	0	0	0	0	0	0	0	0	0	0	0	0	0	0	0	0	0	1	0	0	1	1	0
Zm00001d045785	Zm00001d045785	Leucine-rich repeat receptor-like serine/threonine/tyrosine-protein kinase SOBIR1	0	0	0	0	0	0	0	0	0	0	1	0	0	0	0	0	0	0	0	0	0	1	1	0
Zm00001d045905	Zm00001d045905	Zm00001d045905	0	0	0	0	0	0	0	0	0	0	0	0	0	0	0	0	0	0	1	0	0	1	1	0
Zm00001d046210	Zm00001d046210	Beta-glucosidase 11	0	0	0	0	0	0	0	0	0	0	0	0	0	0	0	0	1	0	0	0	0	1	1	0
Zm00001d046483	Zm00001d046483	NAD(P)-binding Rossmann-fold superfamily protein	0	0	0	0	0	0	0	0	0	0	0	0	0	0	0	0	1	0	0	0	0	1	1	0
Zm00001d046665	Zm00001d046665	Phytosulfokines 1	0	0	0	0	0	0	0	0	0	0	0	0	0	0	0	0	1	0	0	0	0	1	1	0
Zm00001d046716	Zm00001d046716	RNA-binding (RRM/RBD/RNP motifs) family protein	0	0	0	0	0	0	0	0	0	0	0	0	0	0	0	0	0	0	0	0	1	1	1	0
Zm00001d046867	Zm00001d046867	Putative HLH DNA-binding domain superfamily protein	0	0	0	0	0	0	0	0	0	0	0	0	1	0	0	0	0	0	0	0	0	1	1	0
Zm00001d046961	Zm00001d046961	VQ motif family protein	0	0	0	0	0	0	0	0	0	0	0	0	1	0	0	0	0	0	0	0	0	1	1	0
Zm00001d047182	MYB-transcription factor 52	Myb transcription factor MYB30%253B Putative MYB DNA-binding domain superfamily protein	0	0	0	0	0	0	0	0	0	0	0	1	0	0	0	0	0	0	0	0	0	1	1	0
Zm00001d047256	Zm00001d047256	Protein kinase domain superfamily protein	0	0	0	0	0	0	0	0	0	0	0	0	0	0	0	0	1	0	0	0	0	1	1	0
Zm00001d047452	flavone synthase1	Putative cytochrome P450 superfamily protein	0	0	0	0	0	0	0	0	0	0	0	0	0	0	0	0	0	0	1	0	0	1	1	0
Zm00001d047690	Zm00001d047690	Nucleic acid-binding proteins superfamily	0	0	0	0	0	0	0	0	0	0	0	0	0	0	0	0	1	0	0	0	0	1	1	0
Zm00001d047879	clavata3/esr-related16	CLE family OsCLE302 protein%3B protein	0	0	0	0	0	0	0	0	0	0	0	0	0	0	0	0	0	0	1	0	0	1	1	0
Zm00001d048294	Zm00001d048294	Zm00001d048294	0	0	0	0	0	0	0	0	0	0	0	0	1	0	0	0	0	0	0	0	0	1	1	0
Zm00001d048513	Zm00001d048513	Copper transport protein family	0	0	0	0	0	0	0	0	0	0	0	0	1	0	0	0	0	0	0	0	0	1	1	0
Zm00001d052060	trehalose-6-phosphate synthase10	trehalose-6-phosphate synthase10	0	0	0	0	0	0	0	0	0	0	0	0	1	0	0	0	0	0	0	0	0	1	1	0
Zm00001d052357	WRKY-transcription factor 16	Probable WRKY transcription factor 30	0	0	0	0	0	0	0	0	0	0	0	0	0	0	0	0	0	1	0	0	0	1	1	0
Zm00001d052386	Zm00001d052386	Putative apyrase family protein	0	0	0	0	0	0	0	0	0	0	0	0	0	0	0	0	0	0	0	1	0	1	1	0
Zm00001d052433	Zm00001d052433	Putative metacaspase family protein	0	0	0	0	0	0	0	0	0	0	0	0	1	0	0	0	0	0	0	0	0	1	1	0
Zm00001d052591	ABI3-VP1-transcription factor 40	B3 domain-containing protein	0	0	0	0	0	0	0	0	0	0	0	0	1	0	0	0	0	0	0	0	0	1	1	0
Zm00001d052760	Zm00001d052760	Farnesylated protein 2%253B Farnesylated protein 2 isoform 1%253B Farnesylated protein 2 isoform 2	0	0	0	0	0	0	0	0	0	0	0	0	0	0	0	0	0	1	0	0	0	1	1	0
Zm00001d053352	Zm00001d053352	Late embryogenesis abundant (LEA) hydroxyproline-rich glycoprotein family	0	0	0	0	0	0	0	0	0	0	0	0	0	0	0	0	0	0	1	0	0	1	1	0
Zm00001d053724	Zm00001d053724	Zm00001d053724	0	0	0	0	0	0	0	0	0	0	0	1	0	0	0	0	0	0	0	0	0	1	1	0
Zm00001d053781	Zm00001d053781	Zm00001d053781	0	0	0	0	0	0	0	0	0	0	0	0	0	0	0	0	0	0	1	0	0	1	1	0
Zm00001d054044	catalase3	Catalase isozyme 3	0	0	0	0	0	0	0	0	0	0	0	1	0	0	0	0	0	0	0	0	0	1	1	0
Zm00001d006626	Zm00001d006626	Remorin family protein	0	0	0	0	0	0	1	0	0	1	-1	0	0	0	0	0	0	0	1	0	0	2	0	2
Zm00001d010048	AP2-EREBP-transcription factor 22	Dehydration-responsive element-binding protein 2A	0	1	0	1	0	0	0	0	0	0	0	0	0	0	0	0	0	0	0	0	0	2	0	2
Zm00001d011543	Zm00001d011543	Grx_I1-glutaredoxin subgroup III	0	0	0	1	0	0	1	0	0	0	0	0	0	0	0	0	0	0	0	0	0	2	0	2
Zm00001d012527	NAC-transcription factor 23	NAC domain-containing protein 2	0	1	0	0	0	0	0	0	0	1	0	0	0	0	0	0	0	0	0	0	0	2	0	2
Zm00001d013230	bentazon resistance1	bentazon resistance1	0	1	0	1	0	0	0	0	0	0	0	0	0	0	0	0	0	0	0	0	0	2	0	2
Zm00001d015515	WRKY-transcription factor 48	Probable WRKY transcription factor 40	0	0	0	0	0	1	0	0	0	1	0	0	0	0	0	0	0	0	0	0	0	2	0	2
Zm00001d016841	Zm00001d016841	monooxygenase 1	0	0	0	0	0	0	1	0	0	1	0	0	0	0	0	0	0	0	0	0	0	2	0	2
Zm00001d017768	Zm00001d017768	Zm00001d017768	0	1	0	1	0	0	0	0	0	0	0	0	0	0	0	0	0	0	0	0	0	2	0	2
Zm00001d021324	Zm00001d021324	Spermidine hydroxycinnamoyl transferase	0	0	1	0	0	0	0	0	0	1	0	0	0	0	0	0	0	0	0	0	0	2	0	2
Zm00001d021988	bHLH-transcription factor 15	Transcription factor bHLH85	1	0	1	0	0	0	0	0	0	0	0	0	0	0	0	0	0	0	0	0	0	2	0	2
Zm00001d022126	Zm00001d022126	root-specific kinase 1	0	0	1	0	0	0	0	0	0	1	0	0	0	0	0	0	0	0	0	0	0	2	0	2
Zm00001d028667	zinc finger protein4	Zinc finger protein ZAT11	0	0	0	0	0	0	1	0	0	1	0	0	0	0	0	0	0	0	0	0	0	2	0	2
Zm00001d028693	safener induced1	safener induced1	0	1	0	0	0	0	0	0	1	0	0	0	0	0	0	0	0	0	0	0	0	2	0	2
Zm00001d032850	phosphate transporter protein2	phosphate transporter protein2	0	0	0	0	0	0	1	0	0	1	0	0	0	0	0	0	0	0	0	0	0	2	0	2
Zm00001d038548	Zm00001d038548	Zm00001d038548	0	1	0	0	0	0	0	0	0	1	0	0	0	0	0	0	0	0	0	0	0	2	0	2
Zm00001d039944	Zm00001d039944	Probable calcium-binding protein CML27	0	0	0	0	1	0	0	0	0	1	0	0	0	0	0	0	0	0	0	0	0	2	0	2
Zm00001d040297	Zm00001d040297	Rapid alkalinization factor 1	0	0	1	0	0	0	0	0	0	1	0	0	0	0	0	0	0	0	0	0	0	2	0	2
Zm00001d041958	WRKY-transcription factor 120	Probable WRKY transcription factor 49	0	0	1	0	0	0	1	0	0	0	0	0	0	0	0	0	0	0	0	0	0	2	0	2
Zm00001d043536	Zm00001d043536	Heat stress transcription factor C-1	1	0	1	0	0	0	0	0	0	0	0	0	0	0	0	0	0	0	0	0	0	2	0	2
Zm00001d043536	Zm00001d043536	Heat stress transcription factor C-1	1	0	1	0	0	0	0	0	0	0	0	0	0	0	0	0	0	0	0	0	0	2	0	2
Zm00001d043762	Zm00001d043762	ABC transporter B family member 9	0	1	0	1	0	0	0	0	0	0	0	0	0	0	0	0	0	0	0	0	0	2	0	2
Zm00001d044228	thiamine biosynthesis2	thiamine biosynthesis2	0	0	0	0	0	0	0	0	1	1	0	0	0	0	0	0	0	0	0	0	0	2	0	2
Zm00001d048342	Zm00001d048342	Probable serine/threonine-protein kinase Cx32 chloroplastic	0	0	0	1	0	0	1	0	0	0	0	0	0	0	0	0	0	0	0	0	0	2	0	2
Zm00001d052336	Zm00001d052336	Peroxidase 67	0	1	0	0	0	1	0	0	0	0	-1	0	0	0	0	0	0	0	1	0	0	2	0	2
ENSRNA049459833	snoZ194	Small nucleolar RNA Z194	0	0	1	0	0	0	0	0	0	0	0	0	0	0	0	0	1	0	0	0	0	2	1	1
ENSRNA049461468	snoZ278	Small nucleolar RNA Z278	0	0	1	0	0	0	0	0	0	0	0	0	0	0	0	0	0	1	0	0	0	2	1	1
Zm00001d000184	MYB-related-transcription factor 31	single-repeat Myb protein1	0	0	0	1	0	0	0	0	0	0	0	0	1	0	0	0	0	0	0	0	0	2	1	1
Zm00001d000203	Zm00001d000203	Patatin-like protein 6	0	0	0	0	0	0	1	0	0	0	0	0	0	0	0	0	0	0	0	1	0	2	1	1
Zm00001d000308	Zm00001d000308	F-box domain containing protein expressed	0	0	0	0	0	0	1	0	0	0	0	1	0	0	0	0	0	0	0	0	0	2	1	1
Zm00001d000508	Zm00001d000508	Zm00001d000508	0	1	0	0	0	0	0	0	0	0	0	0	0	0	0	0	0	0	0	0	1	2	1	1
Zm00001d002301	Zm00001d002301	Putative uncharacterized protein [Source:UniProtKB/TrEMBL%3BAcc:B6U3S9]	0	0	0	0	0	0	0	0	0	1	0	0	0	0	1	0	0	0	0	0	0	2	1	1
Zm00001d003091	Zm00001d003091	Beta-16-galactosyltransferase GALT29A	0	0	0	1	0	0	0	0	0	0	0	0	1	0	0	0	0	0	0	0	0	2	1	1
Zm00001d003505	Zm00001d003505	Zm00001d003505	0	0	0	0	0	1	0	0	0	0	0	0	0	0	0	0	0	0	1	0	0	2	1	1
Zm00001d004640	Zm00001d004640	Sec23/Sec24 protein transport family protein	0	0	0	0	1	0	0	0	0	0	0	0	0	0	0	0	0	0	1	0	0	2	1	1
Zm00001d008795	Zm00001d008795	UDP-glycosyltransferase 74B1	0	0	0	0	0	1	0	0	0	0	0	0	0	0	0	0	0	0	0	0	1	2	1	1
Zm00001d008812	C3H-transcription factor 347	C3H47 C3H type transcription factor	0	0	0	1	0	0	0	0	0	0	0	0	1	0	0	0	0	0	0	0	0	2	1	1
Zm00001d009741	Zm00001d009741	Phosphatidylinositol 4-kinase gamma 3	0	0	0	0	1	0	0	0	0	0	0	0	1	0	0	0	0	0	0	0	0	2	1	1
Zm00001d010380	Zm00001d010380	Zinc finger CCCH domain-containing protein 23	0	0	0	1	0	0	0	0	0	0	0	0	0	0	0	0	0	0	1	0	0	2	1	1
Zm00001d011297	MYB-related-transcription factor 35	Putative MYB DNA-binding domain superfamily protein	0	0	0	1	0	0	0	0	0	0	0	1	0	0	0	0	0	0	0	0	0	2	1	1
Zm00001d011527	WRKY-transcription factor 42	Probable WRKY transcription factor 71	0	0	0	0	0	0	0	0	0	1	0	1	0	0	0	0	0	0	0	0	0	2	1	1
Zm00001d011638	Zm00001d011638	Lipid phosphate phosphatase 2	0	1	0	0	0	0	0	0	0	0	0	0	0	0	0	1	0	0	0	0	0	2	1	1
Zm00001d011843	lateral root primordia1	Protein SHI RELATED SEQUENCE 6	0	0	0	0	1	0	0	0	0	0	0	0	1	0	0	0	0	0	0	0	0	2	1	1
Zm00001d012850	Zm00001d012850	Nucleotide-diphospho-sugar transferase family protein	0	0	0	0	0	0	0	0	0	1	0	0	0	0	0	0	0	1	0	0	0	2	1	1
Zm00001d014717	Zm00001d014717	Glycosyltransferase family 64 protein C4	0	0	0	0	1	0	0	0	0	0	0	0	0	0	0	1	0	0	0	0	0	2	1	1
Zm00001d016242	Zm00001d016242	Probable leucine-rich repeat receptor-like serine/threonine-protein kinase	0	0	0	0	0	1	0	0	0	0	0	0	1	0	0	0	0	0	0	0	0	2	1	1
Zm00001d016799	Zm00001d016799	Zm00001d016799	0	0	0	1	0	0	0	0	0	0	0	0	0	0	0	0	0	0	1	0	0	2	1	1
Zm00001d017457	Zm00001d017457	Phospholipase A1-Ibeta2 chloroplastic	0	0	0	0	0	0	0	0	0	1	0	0	0	0	0	0	0	1	0	0	0	2	1	1
Zm00001d018161	Zm00001d018161	Ferredoxin--nitrite reductase chloroplastic	0	0	0	0	0	1	0	0	0	0	0	0	1	0	0	0	0	0	0	0	0	2	1	1
Zm00001d019796	Zm00001d019796	ATPase 2 plasma membrane-type	0	1	0	0	0	0	0	0	0	0	0	0	0	0	0	0	0	0	1	0	0	2	1	1
Zm00001d019985	Zm00001d019985	GDSL esterase/lipase	1	0	0	0	0	0	0	0	0	0	0	0	1	0	0	0	0	0	0	0	0	2	1	1
Zm00001d020172	Zm00001d020172	Probable LRR receptor-like serine/threonine-protein kinase	0	0	1	0	0	0	0	0	0	0	0	0	0	0	0	0	1	0	0	0	0	2	1	1
Zm00001d020396	trehalose-6-phosphate synthase13	trehalose-6-phosphate synthase13	0	0	0	0	0	0	0	0	0	1	0	0	1	0	0	0	0	0	0	0	0	2	1	1
Zm00001d020702	Zm00001d020702	Mitochondrial phosphate carrier protein 2 mitochondrial	0	0	0	0	0	1	0	0	0	0	0	0	0	0	0	0	0	0	1	0	0	2	1	1
Zm00001d020757	Zm00001d020757	Protein MIZU-KUSSEI 1	0	0	0	0	0	0	1	0	0	0	0	0	0	0	0	0	0	0	0	1	0	2	1	1
Zm00001d020968	Zm00001d020968	TMV response-related protein	0	0	0	1	0	0	0	0	0	0	0	0	1	0	0	0	0	0	0	0	0	2	1	1
Zm00001d026012	Zm00001d026012	OSJNBa0088A01.13 protein%3B protein	0	0	0	1	0	0	0	0	0	0	0	0	1	0	0	0	0	0	0	0	0	2	1	1
Zm00001d026250	Zm00001d026250	Probable xyloglucan endotransglucosylase/hydrolase protein 21	0	1	0	0	0	0	0	0	0	0	0	1	0	0	0	0	0	0	0	0	0	2	1	1
Zm00001d027449	Zm00001d027449	Zm00001d027449	0	0	0	1	0	0	0	0	0	0	0	0	1	0	0	0	0	0	0	0	0	2	1	1
Zm00001d028428	Zm00001d028428	Calcium-binding EF-hand family protein	0	0	1	0	0	0	0	0	0	0	0	0	0	0	0	1	0	0	0	0	0	2	1	1
Zm00001d028686	Zm00001d028686	Receptor-like protein kinase HERK 1	0	0	1	0	0	0	0	0	0	0	0	0	0	0	1	0	0	0	0	0	0	2	1	1
Zm00001d028930	MYB-transcription factor 75	myb domain protein 112	0	0	0	1	0	0	0	0	0	0	0	0	1	0	0	0	0	0	0	0	0	2	1	1
Zm00001d029630	cystatin6	cystatin6	0	0	0	0	1	0	0	0	0	0	0	0	0	0	0	0	1	0	0	0	0	2	1	1
Zm00001d030277	Zm00001d030277	Enoyl-[acyl-carrier-protein] reductase [NADH] chloroplastic	0	1	0	0	0	0	0	0	0	0	0	0	0	0	0	0	0	1	0	0	0	2	1	1
Zm00001d031049	Zm00001d031049	Serine/threonine-protein kinase receptor	0	0	0	0	0	0	1	0	0	0	0	0	0	0	0	0	1	0	0	0	0	2	1	1
Zm00001d031148	Zm00001d031148	Zm00001d031148	0	1	0	0	0	0	0	0	0	0	0	1	0	0	0	0	0	0	0	0	0	2	1	1
Zm00001d032221	Zm00001d032221	Zm00001d032221	0	0	1	0	0	0	0	0	0	0	0	0	0	0	0	1	0	0	0	0	0	2	1	1
Zm00001d032401	Zm00001d032401	Serine/threonine kinase-like protein	0	0	0	0	1	0	0	0	0	0	0	0	0	0	0	0	0	1	0	0	0	2	1	1
Zm00001d032955	Zm00001d032955	Whole genome shotgun sequence of line PN40024 scaffold_179.assembly12x (Fragment)	0	0	0	1	0	0	0	0	0	0	0	1	0	0	0	0	0	0	0	0	0	2	1	1
Zm00001d033463	Zm00001d033463	Putative auxin-induced protein family	0	0	0	0	0	0	1	0	0	0	0	0	1	0	0	0	0	0	0	0	0	2	1	1
Zm00001d033797	Zm00001d033797	alpha/beta-Hydrolases superfamily protein	0	0	1	0	0	0	0	0	0	0	0	0	0	0	0	0	0	0	0	1	0	2	1	1
Zm00001d034298	bHLH-transcription factor 47	Transcription factor PIF4	0	0	1	0	0	0	0	0	0	0	0	0	0	0	0	0	0	0	0	1	0	2	1	1
Zm00001d034601	NAC-transcription factor 49	NAC domain-containing protein 67%253B NAC1 transcription factor%253B SNAC1	0	0	0	1	0	0	0	0	0	0	0	0	1	0	0	0	0	0	0	0	0	2	1	1
Zm00001d037404	Zm00001d037404	Steroid nuclear receptor ligand-binding	1	0	0	0	0	0	0	0	0	0	0	0	0	0	0	0	0	1	0	0	0	2	1	1
Zm00001d037724	gibberellin 2-oxidase6	Gibberellin 2-beta-dioxygenase	0	0	0	0	0	1	0	0	0	0	0	0	1	0	0	0	0	0	0	0	0	2	1	1
Zm00001d037945	Zm00001d037945	Putative RING zinc finger domain superfamily protein	0	0	0	0	0	0	0	0	0	1	0	1	0	0	0	0	0	0	0	0	0	2	1	1
Zm00001d038585	AP2-EREBP-transcription factor 196	Putative AP2/EREBP transcription factor superfamily protein	0	0	0	0	0	0	0	0	0	1	0	0	1	0	0	0	0	0	0	0	0	2	1	1
Zm00001d039315	Zm00001d039315	P-loop containing nucleoside triphosphate hydrolases superfamily protein	0	0	0	0	0	1	0	0	0	0	0	0	0	0	0	0	0	0	0	1	0	2	1	1
Zm00001d039941	Zm00001d039941	16.9 kDa class I heat shock protein 2	0	0	0	1	0	0	0	0	0	0	0	0	0	1	0	0	0	0	0	0	0	2	1	1
Zm00001d040477	Zm00001d040477	Cyclin-like F-box	0	0	1	0	0	0	0	0	0	0	0	0	1	0	0	0	0	0	0	0	0	2	1	1
Zm00001d040839	Zm00001d040839	Heavy metal transport/detoxification superfamily protein	0	0	0	0	0	1	0	0	0	0	0	0	0	0	0	0	0	0	1	0	0	2	1	1
Zm00001d042263	bHLH-transcription factor 175	Inducer of CBF expression 2	0	0	0	1	0	0	0	0	0	0	1	0	0	0	0	0	0	0	0	0	0	2	1	1
Zm00001d042619	Zm00001d042619	Amino acid permease 2	0	0	0	0	0	0	0	0	0	1	0	0	0	0	0	0	0	0	1	0	0	2	1	1
Zm00001d043278	Zm00001d043278	Protein UPSTREAM OF FLC	0	0	0	0	1	0	0	0	0	0	0	1	0	0	0	0	0	0	0	0	0	2	1	1
Zm00001d043610	Zm00001d043610	Zm00001d043610	0	0	0	0	0	1	0	0	0	0	0	0	0	0	1	0	0	0	0	0	0	2	1	1
Zm00001d044106	Zm00001d044106	UDP-glycosyltransferase 73B3	0	0	0	1	0	0	0	0	0	0	1	0	0	0	0	0	0	0	0	0	0	2	1	1
Zm00001d044639	Zm00001d044639	L-type lectin-domain containing receptor kinase IX.1	1	0	0	0	0	0	0	0	0	0	0	0	1	0	0	0	0	0	0	0	0	2	1	1
Zm00001d044726	Zm00001d044726	NF-X1-type zinc finger protein NFXL1	0	0	0	1	0	0	0	0	0	0	0	0	0	0	0	0	0	0	0	0	1	2	1	1
Zm00001d044940	bZIP-transcription factor 100	Putative bZIP transcription factor superfamily protein	0	0	0	0	0	0	0	0	0	1	0	0	0	0	0	0	0	0	0	1	0	2	1	1
Zm00001d046263	Zm00001d046263	Amino acid permease 6	0	0	0	0	0	0	1	0	0	0	0	0	0	0	0	0	0	0	1	0	0	2	1	1
Zm00001d047507	Zm00001d047507	Putative RING zinc finger domain superfamily protein	0	1	0	0	0	0	0	0	0	0	0	0	0	0	0	0	0	0	0	0	1	2	1	1
Zm00001d048006	phytosulfokine peptide precursor3	Putative phytosulfokine peptide	0	0	1	0	0	0	0	0	0	0	0	0	0	0	0	0	1	0	0	0	0	2	1	1
Zm00001d048559	glutathione transferase35	glutathione transferase35	0	0	0	1	0	0	0	0	0	0	0	0	0	0	0	0	0	1	0	0	0	2	1	1
Zm00001d049295	ARF-transcription factor 13	Auxin response factor 2	1	0	0	0	0	0	0	0	0	0	0	0	0	0	1	0	0	0	0	0	0	2	1	1
Zm00001d049594	Zm00001d049594	Phospholipase A1-Ibeta2 chloroplastic	0	0	0	1	0	0	0	0	0	0	0	0	1	0	0	0	0	0	0	0	0	2	1	1
Zm00001d050864	Zm00001d050864	Zm00001d050864	0	0	0	0	1	0	0	0	0	0	0	0	1	0	0	0	0	0	0	0	0	2	1	1
Zm00001d050960	NAC-transcription factor 101	ANAC044%253B Putative NAC domain transcription factor superfamily protein	0	1	0	0	0	0	0	0	0	0	0	0	0	0	0	0	0	1	0	0	0	2	1	1
Zm00001d051460	Zm00001d051460	Putative RING zinc finger domain superfamily protein%253B RING zinc finger protein-like	0	0	1	0	0	0	0	0	0	0	0	0	1	0	0	0	0	0	0	0	0	2	1	1
Zm00001d051736	Zm00001d051736	RING/U-box superfamily protein	0	0	0	0	0	0	0	0	0	1	0	0	0	0	0	0	0	0	1	0	0	2	1	1
Zm00001d052194	heat shock protein22	23.6 kDa heat shock protein mitochondrial	0	0	0	1	0	0	0	0	0	0	0	0	0	0	0	0	1	0	0	0	0	2	1	1
ENSRNA049461681	snoZ223	Small nucleolar RNA Z223	0	0	0	0	0	0	0	0	0	0	0	0	0	0	0	1	0	1	0	0	0	2	2	0
ENSRNA049468327	SNORD25	Small nucleolar RNA SNORD25	0	0	0	0	0	0	0	0	0	0	0	0	0	0	1	0	1	0	0	0	0	2	2	0
Zm00001d000434	Zm00001d000434	Adenine/guanine permease AZG1	0	0	0	0	0	0	0	0	0	0	0	1	0	0	0	0	0	0	0	0	1	2	2	0
Zm00001d002564	Zm00001d002564	Protein DMR6-LIKE OXYGENASE 2	0	0	0	0	0	0	0	0	0	0	0	0	1	0	0	0	1	0	0	0	0	2	2	0
Zm00001d004298	Zm00001d004298	Zm00001d004298	0	0	0	0	0	0	0	0	0	0	0	0	0	0	0	1	1	0	0	0	0	2	2	0
Zm00001d004366	Zm00001d004366	UDP-glycosyltransferase 74B1	0	0	0	0	0	0	0	0	0	0	0	0	0	1	0	0	0	0	0	1	0	2	2	0
Zm00001d005766	Zm00001d005766	Calmodulin-like protein	0	0	0	0	0	0	0	0	0	0	0	0	0	0	0	0	0	0	1	1	0	2	2	0
Zm00001d007581	Zm00001d007581	harpin binding protein1	0	0	0	0	0	0	0	0	0	0	0	1	1	0	0	0	0	0	0	0	0	2	2	0
Zm00001d008340	Zm00001d008340	alpha/beta-Hydrolases superfamily protein	0	0	0	0	0	0	0	0	0	0	0	0	1	0	0	0	0	0	1	0	0	2	2	0
Zm00001d010075	Zm00001d010075	Tetratricopeptide repeat (TPR)-like superfamily protein	0	0	0	0	0	0	0	0	0	0	0	0	1	0	0	0	0	0	0	1	0	2	2	0
Zm00001d011080	subtilisin-chymotrypsin inhibitor homolog1	Protease inhibitor%253B Proteinase inhibitor	0	0	0	0	0	0	0	0	0	0	0	0	0	0	0	0	0	1	1	0	0	2	2	0
Zm00001d011164	Zm00001d011164	Zm00001d011164	0	0	0	0	0	0	0	0	0	0	1	1	0	0	0	0	0	0	0	0	0	2	2	0
Zm00001d011419	Zm00001d011419	Putative cytochrome P450 superfamily protein	0	0	0	0	0	0	0	0	0	0	1	0	0	0	0	0	0	1	0	0	0	2	2	0
Zm00001d011878	Zm00001d011878	Regulatory protein NPR5	0	0	0	0	0	0	0	0	0	0	0	0	0	0	0	0	0	0	1	0	1	2	2	0
Zm00001d013244	Zm00001d013244	UDP-glycosyltransferase 83A1	0	0	0	0	0	0	0	0	0	0	0	0	1	0	0	0	0	0	1	0	0	2	2	0
Zm00001d013956	tonoplast intrinsic protein3	tonoplast intrinsic protein3	0	0	0	0	0	0	0	0	0	0	1	1	0	0	0	0	0	0	0	0	0	2	2	0
Zm00001d017041	Zm00001d017041	Zm00001d017041	0	0	0	0	0	0	0	0	0	0	0	1	1	0	0	0	0	0	0	0	0	2	2	0
Zm00001d020670	Homeobox-transcription factor 11	Homeobox-leucine zipper protein HAT3	0	0	0	0	0	0	0	0	0	0	0	0	0	0	0	1	0	0	1	0	0	2	2	0
Zm00001d020872	Zm00001d020872	Zm00001d020872	0	0	0	0	0	0	0	0	0	0	0	0	0	0	0	0	0	1	0	1	0	2	2	0
Zm00001d022526	G2-like-transcription factor 59	Myb-related protein 2	0	0	0	0	0	0	0	0	0	0	0	0	0	0	0	1	1	0	0	0	0	2	2	0
Zm00001d023529	abscisic acid stress ripening1	abscisic acid stress ripening1	0	0	0	0	0	0	0	0	0	0	0	1	0	0	0	0	0	0	1	0	0	2	2	0
Zm00001d024277	Zm00001d024277	Zm00001d024277	0	0	0	0	0	0	0	0	0	0	0	0	1	0	0	0	1	0	0	0	0	2	2	0
Zm00001d024760	Zm00001d024760	Zm00001d024760	0	0	0	0	0	0	0	0	0	0	0	0	0	0	0	0	1	0	1	0	0	2	2	0
Zm00001d027520	Zm00001d027520	expansin-like6	0	0	0	0	0	0	0	0	0	0	0	1	1	0	0	0	0	0	0	0	0	2	2	0
Zm00001d029495	Zm00001d029495	Zm00001d029495	0	0	0	0	0	0	0	0	0	0	0	0	0	0	0	0	0	1	1	0	0	2	2	0
Zm00001d032481	Zm00001d032481	Zm00001d032481	0	0	0	0	0	0	0	0	0	0	0	0	1	0	0	0	1	0	0	0	0	2	2	0
Zm00001d033100	Zm00001d033100	ATP sulfurylase 1 chloroplastic	0	0	0	0	0	0	0	0	0	0	0	0	1	0	0	0	1	0	0	0	0	2	2	0
Zm00001d034917	Zm00001d034917	GDSL esterase/lipase EXL3	0	0	0	0	0	0	0	0	0	0	1	1	0	0	0	0	0	0	0	0	0	2	2	0
Zm00001d036234	Zm00001d036234	Carboxylic ester hydrolase/ hydrolase%252C acting on ester bond	0	0	0	0	0	0	0	0	0	0	0	0	0	0	0	0	0	1	0	0	1	2	2	0
Zm00001d037721	Zm00001d037721	UDP-glycosyltransferase 72B1	0	0	0	0	0	0	0	0	0	0	0	0	1	0	0	0	0	0	1	0	0	2	2	0
Zm00001d041191	Zm00001d041191	Metallo-hydrolase/oxidoreductase superfamily protein	0	0	0	0	0	0	0	0	0	0	0	0	0	0	0	0	0	0	1	1	0	2	2	0
Zm00001d042420	Zm00001d042420	Lipoprotein	0	0	0	0	0	0	0	0	0	0	0	0	0	0	0	0	0	1	0	1	0	2	2	0
Zm00001d048784	Zm00001d048784	E3 ubiquitin-protein ligase RGLG1	0	0	0	0	0	0	0	0	0	0	0	0	1	0	1	0	0	0	0	0	0	2	2	0
Zm00001d050247	WRKY-transcription factor 97	Putative WRKY DNA-binding domain superfamily protein%253B WRKY69-superfamily of TFs having WRKY and zinc finger domains	0	0	0	0	0	0	0	0	0	0	0	0	1	0	0	0	0	0	1	0	0	2	2	0
Zm00001d052018	DBP-transcription factor 1	Probable protein phosphatase 2C 22	0	0	0	0	0	0	0	0	0	0	0	0	0	0	1	0	0	0	0	0	1	2	2	0
Zm00001d053213	Zm00001d053213	Chaperone protein dnaJ 11 chloroplastic	0	0	0	0	0	0	0	0	0	0	0	0	1	1	0	0	0	0	0	0	0	2	2	0
Zm00001d012322	Zm00001d012322	cytochrome P450 family 81 subfamily D polypeptide 8	1	0	0	1	0	1	0	0	0	0	0	0	0	0	0	0	0	0	0	0	0	3	0	3
Zm00001d031222	Zm00001d031222	Cell Division Protein AAA ATPase family	0	1	0	1	0	0	0	0	1	0	0	0	0	0	0	0	0	0	0	0	0	3	0	3
Zm00001d047276	brittle stalk2	brittle stalk2	1	0	1	0	0	0	0	0	1	0	0	0	0	0	0	0	0	0	0	0	0	3	0	3
Zm00001d053151	Homeobox-transcription factor 6	Putative POX domain/homeobox DNA-binding domain family protein	0	0	1	0	0	0	1	0	0	1	0	0	0	0	0	0	0	0	0	0	0	3	0	3
GRMZM5G807592	GRMZM5G807592	GRMZM5G807592	0	1	1	0	0	0	0	0	0	0	0	0	1	0	0	0	0	0	0	0	0	3	1	2
Zm00001d002901	Zm00001d002901	Peroxidase 12	0	0	0	1	0	0	1	0	0	0	0	0	1	0	0	0	0	0	0	0	0	3	1	2
Zm00001d003833	Zm00001d003833	Zm00001d003833	0	0	1	0	0	0	1	0	0	0	0	0	0	0	0	1	0	0	0	0	0	3	1	2
Zm00001d004491	Zm00001d004491	HXXXD-type acyl-transferase family protein	0	0	0	0	0	0	1	1	0	0	0	0	0	0	0	0	1	0	0	0	0	3	1	2
Zm00001d005699	Zm00001d005699	Ubiquitin-protein ligase	0	1	0	1	0	0	0	0	0	0	1	0	0	0	0	0	0	0	0	0	0	3	1	2
Zm00001d006098	Zm00001d006098	Cyclopropane fatty acid synthase	0	0	1	0	0	0	0	0	0	1	0	0	0	0	0	0	0	1	0	0	0	3	1	2
Zm00001d011603	Zm00001d011603	Probable purine permease 4	0	0	0	0	0	0	1	0	0	1	0	0	0	0	0	0	0	1	0	0	0	3	1	2
Zm00001d011720	violaxanthin de-epoxidase3	violaxanthin de-epoxidase3	0	0	0	0	0	0	1	0	0	1	0	0	1	0	0	0	0	0	0	0	0	3	1	2
Zm00001d013071	Aux/IAA-transcription factor 19	Auxin-responsive protein IAA4	1	0	0	1	0	0	0	0	0	0	0	0	1	0	0	0	0	0	0	0	0	3	1	2
Zm00001d017199	Zm00001d017199	Temperature-induced lipocalin-1	0	0	0	0	1	1	0	0	0	0	0	0	1	0	0	0	0	0	0	0	0	3	1	2
Zm00001d018414	Aux/IAA-transcription factor 24	IAA9-auxin-responsive Aux/IAA family member	0	0	1	0	0	0	0	0	0	1	0	0	1	0	0	0	0	0	0	0	0	3	1	2
Zm00001d019207	NAC-transcription factor 4	NAC domain-containing protein 2	0	0	0	1	0	0	1	0	0	0	0	0	1	0	0	0	0	0	0	0	0	3	1	2
Zm00001d019734	AP2-EREBP-transcription factor 177	Ethylene-responsive transcription factor 1B	0	0	0	0	0	0	1	0	0	1	0	0	0	0	0	0	0	0	1	0	0	3	1	2
Zm00001d020667	Zm00001d020667	Zm00001d020667	0	1	0	1	0	0	0	0	0	0	1	0	0	0	0	0	0	0	0	0	0	3	1	2
Zm00001d023669	NAC-transcription factor 67	Putative NAC domain transcription factor superfamily protein	0	0	0	1	0	0	1	0	0	0	0	0	0	0	0	0	0	0	1	0	0	3	1	2
Zm00001d024740	Zm00001d024740	Peroxidase 64	0	0	1	0	0	0	0	0	0	1	0	0	0	0	0	0	0	0	1	0	0	3	1	2
Zm00001d028721	LBD-transcription factor 4	LOB domain protein 11	0	0	0	0	0	1	1	0	0	0	0	0	1	0	0	0	0	0	0	0	0	3	1	2
Zm00001d032324	Zm00001d032324	Zm00001d032324	0	0	1	0	0	0	0	0	0	1	0	0	1	0	0	0	0	0	0	0	0	3	1	2
Zm00001d032438	Zm00001d032438	AAA-ATPase	0	0	0	0	0	0	0	0	1	1	0	0	0	0	0	0	0	1	0	0	0	3	1	2
Zm00001d032495	Zm00001d032495	Plant invertase/pectin methylesterase inhibitor superfamily protein	1	1	0	0	0	0	0	0	0	0	0	0	0	0	0	0	0	0	0	0	1	3	1	2
Zm00001d033071	Zm00001d033071	Potassium transporter 5	0	0	0	0	1	1	0	0	0	0	1	0	0	0	0	0	0	0	0	0	0	3	1	2
Zm00001d033981	ATP sulfurylase1	ATP sulfurylase1	0	0	0	0	0	0	0	0	1	1	0	0	0	0	0	0	1	0	0	0	0	3	1	2
Zm00001d043344	glutathione transferase8	glutathione transferase8	0	1	0	0	0	0	0	0	0	1	0	0	0	0	0	0	0	0	0	1	0	3	1	2
Zm00001d043612	Zm00001d043612	Protein MARD1	0	1	0	1	0	0	0	0	0	0	0	0	0	0	0	0	1	0	0	0	0	3	1	2
Zm00001d044622	Zm00001d044622	F-box/LRR-repeat protein 3	0	1	0	0	0	0	0	0	1	0	0	0	0	0	1	0	0	0	0	0	0	3	1	2
Zm00001d050308	Zm00001d050308	U-box domain-containing protein 18	1	0	0	0	0	0	0	0	0	1	0	0	1	0	0	0	0	0	0	0	0	3	1	2
Zm00001d053049	Zm00001d053049	ATPase%252C coupled to transmembrane movement of substance%253B ATPase%252C coupled to transmembrane movement of substances	0	1	0	0	0	0	0	0	0	1	0	0	0	0	0	0	0	0	1	0	0	3	1	2
Zm00001d053117	Zm00001d053117	Expressed protein%3B protein	0	0	0	0	0	1	0	0	0	1	0	0	1	0	0	0	0	0	0	0	0	3	1	2
Zm00001d003363	Zm00001d003363	ATFP4	0	1	0	0	0	0	0	0	0	0	0	0	0	0	0	0	0	0	1	0	1	3	2	1
Zm00001d011228	Zm00001d011228	Putative calmodulin-binding family protein	0	0	0	0	1	0	0	0	0	0	1	0	0	0	0	0	0	0	1	0	0	3	2	1
Zm00001d013118	Zm00001d013118	Drought and salt tolerance protein%3B Expressed protein	0	0	0	1	0	0	0	0	0	0	0	0	1	0	0	0	0	0	0	0	1	3	2	1
Zm00001d013326	Zm00001d013326	Zm00001d013326	0	0	0	0	0	0	1	0	0	0	0	0	0	0	0	0	1	0	1	0	0	3	2	1
Zm00001d016016	Zm00001d016016	Dynein light chain LC6%252C flagellar outer arm	0	0	0	0	1	0	0	0	0	0	0	0	1	0	0	0	0	0	1	0	0	3	2	1
Zm00001d022133	Zm00001d022133	Zm00001d022133	0	0	0	0	0	0	0	0	1	0	0	0	0	0	0	0	1	0	1	0	0	3	2	1
Zm00001d026079	Zm00001d026079	Probable methyltransferase PMT15	0	0	1	0	0	0	0	0	0	0	0	1	0	0	0	0	1	0	0	0	0	3	2	1
Zm00001d027676	Zm00001d027676	Calmodulin-binding receptor-like cytoplasmic kinase 1	0	0	0	0	0	0	0	0	0	1	0	0	0	0	0	0	0	0	1	1	0	3	2	1
Zm00001d028416	Zm00001d028416	ACR8	0	0	0	0	0	0	1	0	0	0	0	0	1	0	0	0	1	0	0	0	0	3	2	1
Zm00001d029934	Homeobox-transcription factor 78	Homeobox-leucine zipper protein HAT4	0	0	0	0	0	0	0	0	0	1	0	1	0	0	0	0	0	0	1	0	0	3	2	1
Zm00001d035214	GRMZM2G055238	Ureide permease 5	0	0	0	0	0	0	0	0	1	0	0	1	0	0	0	1	0	0	0	0	0	3	2	1
Zm00001d035581	Zm00001d035581	Zm00001d035581	0	0	0	0	0	0	0	0	1	0	0	1	0	0	0	0	1	0	0	0	0	3	2	1
Zm00001d036123	Zm00001d036123	nodulin MtN21 /EamA-like transporter family protein	0	0	1	0	0	0	0	0	0	0	0	1	0	0	0	0	0	0	0	0	1	3	2	1
Zm00001d036370	chitinase2	Chitinase2	0	1	0	0	0	0	0	0	0	0	0	0	0	0	0	0	0	1	0	1	0	3	2	1
Zm00001d037783	protein kinase1	Putative receptor protein kinase ZmPK1	0	0	1	0	0	0	0	0	0	0	0	0	1	0	0	0	0	0	0	1	0	3	2	1
Zm00001d038527	G2-like-transcription factor 43	Putative MYB DNA-binding domain superfamily protein	0	1	0	0	0	0	0	0	0	0	0	1	0	0	0	0	1	0	0	0	0	3	2	1
Zm00001d039183	Zm00001d039183	Protein HYPER-SENSITIVITY-RELATED 4	0	0	0	0	0	0	0	0	0	1	0	0	0	0	0	0	0	0	1	1	0	3	2	1
Zm00001d039492	Zm00001d039492	myb-like transcription factor family protein	0	0	0	0	0	0	0	0	0	1	0	0	1	0	0	0	0	0	1	0	0	3	2	1
Zm00001d039674	Zm00001d039674	Phosphoenolpyruvate/phosphate translocator 2 chloroplastic	0	0	0	0	0	0	0	0	1	0	0	0	1	0	0	0	1	0	0	0	0	3	2	1
Zm00001d040285	Zm00001d040285	Zm00001d040285	0	0	0	0	1	0	0	0	0	0	0	0	1	0	0	0	0	0	1	0	0	3	2	1
Zm00001d045063	Zm00001d045063	Cytochrome P450 709B2	0	0	0	0	0	0	0	0	0	1	0	0	1	0	0	0	1	0	0	0	0	3	2	1
Zm00001d045304	Zm00001d045304	HXXXD-type acyl-transferase family protein	0	0	0	1	0	0	0	0	0	0	0	1	0	0	0	0	0	0	0	0	1	3	2	1
Zm00001d047955	Zm00001d047955	Stress inducible protein coi6.1 [Source:UniProtKB/TrEMBL%3BAcc:C4J684]	0	0	0	0	0	0	0	0	1	0	0	1	0	0	0	0	1	0	0	0	0	3	2	1
Zm00001d049525	Zm00001d049525	LOL1%253B LOL1 isoform 1%253B LOL1 isoform 2	0	0	0	1	0	0	0	0	0	0	0	1	1	0	0	0	0	0	0	0	0	3	2	1
Zm00001d051938	Zm00001d051938	Cinnamoyl-CoA reductase 1	0	0	0	0	1	0	0	0	0	0	0	1	0	0	0	0	0	0	1	0	0	3	2	1
Zm00001d052296	Zm00001d052296	Receptor-like kinase LIP2	0	0	0	0	0	0	0	0	0	1	0	0	1	0	0	0	0	0	1	0	0	3	2	1
Zm00001d000237	cis-zeatin O-glucosyltransferase1	cis-zeatin O-glucosyltransferase1	0	0	0	0	0	0	0	0	0	0	0	0	1	0	0	0	0	0	1	1	0	3	3	0
Zm00001d004894	ribulose bisphosphate carboxylase small subunit2	ribulose bisphosphate carboxylase small subunit2	0	0	0	0	0	0	0	0	0	0	0	1	0	0	0	0	1	0	0	0	1	3	3	0
Zm00001d005051	Zm00001d005051	Root phototropism protein 2	0	0	0	0	0	0	0	0	0	0	1	0	0	0	0	0	0	0	1	0	1	3	3	0
Zm00001d006948	Zm00001d006948	Cytochrome P450 709B2	0	0	0	0	0	0	0	0	0	0	0	0	0	0	1	0	0	0	0	1	1	3	3	0
Zm00001d023781	Zm00001d023781	Putative pumilio homolog 7 chloroplastic	0	0	0	0	0	0	0	0	0	0	1	0	0	0	0	0	1	0	0	0	1	3	3	0
Zm00001d042738	Zm00001d042738	E3 ubiquitin-protein ligase PUB23	0	0	0	0	0	0	0	0	0	0	1	1	0	0	0	0	0	0	0	0	1	3	3	0
Zm00001d044546	bZIP-transcription factor 21	Common plant regulatory factor 7	0	0	0	0	0	0	0	0	0	0	1	0	1	0	0	0	0	0	1	0	0	3	3	0
Zm00001d048116	Zm00001d048116	Zm00001d048116	0	0	0	0	0	0	0	0	0	0	0	1	0	0	0	0	0	1	1	0	0	3	3	0
Zm00001d048246	Zm00001d048246	Zm00001d048246	0	0	0	0	0	0	0	0	0	0	1	0	0	0	0	0	0	1	0	0	1	3	3	0
Zm00001d005698	Zm00001d005698	AN17	0	1	0	1	0	0	1	0	0	1	0	0	0	0	0	0	0	0	0	0	0	4	0	4
Zm00001d008968	AP2-EREBP-transcription factor 96	Putative AP2/EREBP transcription factor superfamily protein	0	0	0	1	1	1	0	0	0	1	0	0	0	0	0	0	0	0	0	0	0	4	0	4
Zm00001d014007	Zm00001d014007	senescence regulator	0	0	1	0	0	1	0	0	0	1	0	0	1	0	0	0	0	0	0	0	0	4	1	3
Zm00001d017381	Zm00001d017381	(+)-neomenthol dehydrogenase	0	1	1	0	0	0	0	0	1	0	0	0	0	0	0	0	0	0	0	1	0	4	1	3
Zm00001d018211	1-aminocyclopropane-1-carboxylate oxidase35	1-aminocyclopropane-1-carboxylate oxidase35	1	0	0	0	0	1	0	0	1	0	0	0	1	0	0	0	0	0	0	0	0	4	1	3
Zm00001d021291	Zm00001d021291	Two-component response regulator-like APRR9	1	1	1	0	0	0	0	0	0	0	0	0	0	0	0	0	0	1	0	0	0	4	1	3
Zm00001d021995	Zm00001d021995	LOB domain-containing protein 38	0	1	0	0	1	0	0	0	0	1	0	0	0	0	0	0	0	0	1	0	0	4	1	3
Zm00001d033256	Zm00001d033256	Patatin-like protein 6	1	0	1	0	0	0	0	0	0	1	0	0	1	0	0	0	0	0	0	0	0	4	1	3
Zm00001d039495	Zm00001d039495	Zinc finger CCCH domain-containing protein 23	0	0	1	1	0	0	0	0	0	1	0	0	1	0	0	0	0	0	0	0	0	4	1	3
Zm00001d040318	NAC-transcription factor 66	NAC domain-containing protein 89	0	1	0	1	0	0	0	0	1	0	0	0	0	0	0	0	0	1	0	0	0	4	1	3
Zm00001d042239	Zm00001d042239	Protein LURP-one-related 2	0	1	0	0	0	0	0	0	1	1	0	0	1	0	0	0	0	0	0	0	0	4	1	3
Zm00001d045125	Zm00001d045125	RING/U-box superfamily protein	1	0	0	0	0	0	0	1	0	1	0	0	1	0	0	0	0	0	0	0	0	4	1	3
Zm00001d048416	Zm00001d048416	FAD/NAD(P)-binding oxidoreductase family protein	1	0	1	0	0	0	0	0	0	1	0	0	1	0	0	0	0	0	0	0	0	4	1	3
Zm00001d048417	Zm00001d048417	FAD/NAD(P)-binding oxidoreductase family protein	0	1	1	1	0	0	0	0	0	0	0	0	1	0	0	0	0	0	0	0	0	4	1	3
ENSRNA049471996	U2	U2 spliceosomal RNA	0	0	1	1	0	0	0	0	0	0	0	0	0	0	0	0	0	1	0	0	1	4	2	2
Zm00001d001820	protochlorophyllide reductase1	protochlorophyllide reductase1	0	0	0	0	1	0	1	0	0	0	0	1	0	0	0	1	0	0	0	0	0	4	2	2
Zm00001d003228	Zm00001d003228	Serine/threonine-protein kinase OXI1	0	1	0	1	0	0	0	0	0	0	0	0	1	0	1	0	0	0	0	0	0	4	2	2
Zm00001d004972	Zm00001d004972	Probable calcium-binding protein CML36	0	0	1	1	0	0	0	0	0	0	0	0	0	0	1	0	0	0	1	0	0	4	2	2
Zm00001d007445	Zm00001d007445	Adagio protein 3	0	1	0	0	0	0	1	0	0	0	0	0	0	0	0	0	0	1	1	0	0	4	2	2
Zm00001d012585	AP2-EREBP-transcription factor 83	Putative AP2/EREBP transcription factor superfamily protein	0	0	1	0	0	0	1	0	0	0	0	0	0	0	0	0	0	0	1	0	1	4	2	2
Zm00001d015301	Zm00001d015301	60S ribosomal protein L37a-2	0	1	0	0	0	1	0	0	0	0	0	0	0	0	0	0	0	1	1	0	0	4	2	2
Zm00001d015397	Zm00001d015397	VQ motif family protein	0	0	0	0	0	0	1	0	0	1	0	0	0	0	0	0	0	0	0	1	1	4	2	2
Zm00001d021410	Zm00001d021410	Phytoene synthase chloroplastic	0	0	0	1	0	0	1	0	0	0	0	0	0	0	0	0	1	0	0	0	1	4	2	2
Zm00001d025922	Zm00001d025922	(+)-neomenthol dehydrogenase	0	0	0	0	1	0	0	0	0	1	0	1	0	0	0	0	0	1	0	0	0	4	2	2
Zm00001d026240	GRF-transcription factor 5	Growth-regulating factor	0	1	0	0	0	0	0	0	0	1	0	0	0	0	1	0	1	0	0	0	0	4	2	2
Zm00001d034085	Zm00001d034085	Expressed protein%3B protein	0	0	1	0	0	0	0	0	0	1	0	1	0	0	0	0	0	0	1	0	0	4	2	2
Zm00001d039412	Zm00001d039412	Zm00001d039412	0	0	0	1	1	0	0	0	0	0	0	0	1	0	0	0	0	1	0	0	0	4	2	2
Zm00001d042727	Zm00001d042727	Fructose-16-bisphosphatase cytosolic	0	0	0	0	1	0	0	1	0	0	0	0	1	0	0	0	1	0	0	0	0	4	2	2
Zm00001d047917	Zm00001d047917	ACT domain-containing protein ACR8	0	0	0	1	0	0	0	0	0	1	1	0	1	0	0	0	0	0	0	0	0	4	2	2
Zm00001d048141	Zm00001d048141	Putative HLH DNA-binding domain superfamily protein	0	0	1	0	0	0	0	0	0	1	0	0	1	0	0	0	0	0	1	0	0	4	2	2
Zm00001d001945	ARF-transcription factor 4	Auxin response factor 4	0	1	0	0	0	0	0	0	0	0	0	0	0	0	0	1	1	1	0	0	0	4	3	1
Zm00001d002434	alternative oxidase3	alternative oxidase3	0	0	0	0	1	0	0	0	0	0	1	0	0	1	0	0	0	0	0	1	0	4	3	1
Zm00001d003712	abscisic acid stress ripening3	abscisic acid stress ripening3	0	0	0	0	0	0	0	0	0	1	0	1	1	0	0	0	0	0	1	0	0	4	3	1
Zm00001d004664	Zm00001d004664	Cytochrome P450 94B3	0	0	0	0	0	1	0	0	0	0	0	0	1	0	0	0	0	0	1	0	1	4	3	1
Zm00001d010175	AP2-EREBP-transcription factor 113	Ethylene-responsive transcription factor ABR1	0	0	1	0	0	0	0	0	0	0	0	0	1	0	0	0	0	0	1	1	0	4	3	1
Zm00001d010743	Zm00001d010743	Putative CBL-interacting protein kinase family protein	0	0	0	0	0	0	0	0	0	1	0	0	0	0	0	1	1	0	0	0	1	4	3	1
Zm00001d011734	Zm00001d011734	Inorganic pyrophosphatase 1	0	0	0	0	0	0	0	0	0	1	0	1	0	0	0	0	0	0	1	0	1	4	3	1
Zm00001d022017	Zm00001d022017	Probable indole-3-acetic acid-amido synthetase GH3.1	0	0	0	0	0	0	0	0	0	1	0	0	1	0	1	0	0	0	0	1	0	4	3	1
Zm00001d022067	Zm00001d022067	Glycerophosphodiester phosphodiesterase GDPD5	0	1	0	0	0	0	0	0	0	0	0	0	1	0	0	1	0	1	0	0	0	4	3	1
Zm00001d029702	Zm00001d029702	Glutathione S-transferase U16	0	0	0	1	0	0	0	0	0	0	0	0	1	0	0	0	0	1	0	1	0	4	3	1
Zm00001d037025	Zm00001d037025	GDSL esterase/lipase	0	0	0	0	0	0	0	0	1	0	0	1	0	0	0	0	0	1	0	1	0	4	3	1
Zm00001d037703	Zm00001d037703	Zm00001d037703	0	1	0	0	0	0	0	0	0	0	0	0	1	0	0	1	0	0	0	1	0	4	3	1
Zm00001d040201	Zm00001d040201	Protein NRT1/ PTR FAMILY 6.1	0	0	0	0	1	0	0	0	0	0	1	1	0	0	0	0	0	0	1	0	0	4	3	1
Zm00001d044168	HSF-transcription factor 23	Heat stress transcription factor C-1	0	0	1	0	0	0	0	0	0	0	1	0	1	0	0	0	0	0	1	0	0	4	3	1
Zm00001d045334	Zm00001d045334	Zm00001d045334	1	0	0	0	0	0	0	0	0	0	0	1	0	0	0	1	0	0	0	0	1	4	3	1
ENSRNA049456769	snoZ101	Small nucleolar RNA Z101	0	0	0	0	0	0	0	0	0	0	0	0	0	0	1	0	1	1	1	0	0	4	4	0
Zm00001d006099	Zm00001d006099	Zm00001d006099	0	0	0	0	0	0	0	0	0	0	0	0	0	0	1	1	1	0	1	0	0	4	4	0
Zm00001d021435	light harvesting chlorophyll a/b binding protein2	Chlorophyll a-b binding protein 1%252C chloroplastic	0	0	0	0	0	0	0	0	0	0	0	1	0	0	1	0	1	1	0	0	0	4	4	0
Zm00001d027457	Zm00001d027457	Zm00001d027457	0	0	0	0	0	0	0	0	0	0	0	1	0	0	0	1	0	0	1	1	0	4	4	0
Zm00001d033300	GRMZM2G043191	Type IV inositol polyphosphate 5-phosphatase 11	1	0	1	0	0	0	1	0	1	1	0	0	0	0	0	0	0	0	0	0	0	5	0	5
Zm00001d018965	Zm00001d018965	Xylanase inhibitor protein 1	0	1	1	0	1	0	1	0	0	0	1	0	0	0	0	0	0	0	0	0	0	5	1	4
Zm00001d024778	NaCl stress protein1	Hydrophobic protein RCI2B	0	1	0	0	1	0	0	0	1	1	0	0	0	0	1	0	0	0	0	0	0	5	1	4
Zm00001d043544	Zm00001d043544	UDP-glycosyltransferase 88A1	0	1	0	0	1	0	0	0	1	1	0	0	0	0	1	0	0	0	0	0	0	5	1	4
Zm00001d044426	Zm00001d044426	DnaJ-like protein	0	1	0	0	1	1	1	0	0	0	0	0	0	0	0	0	0	1	0	0	0	5	1	4
Zm00001d005936	Zm00001d005936	E3 ubiquitin-protein ligase ATL6	0	1	1	0	0	0	1	0	0	0	1	0	0	1	0	0	0	0	0	0	0	5	2	3
Zm00001d016285	Zm00001d016285	Protein kinase family protein with leucine-rich repeat domain	0	0	1	0	0	0	1	0	1	0	0	0	0	0	0	0	0	0	1	1	0	5	2	3
Zm00001d017412	double B-box zinc finger protein7	B-box zinc finger protein 20	0	0	0	1	0	0	1	0	0	1	0	0	0	0	0	1	0	1	0	0	0	5	2	3
Zm00001d024465	Zm00001d024465	V-type proton ATPase subunit D	0	1	0	1	0	0	1	0	0	0	0	0	0	0	0	0	1	0	0	0	1	5	2	3
Zm00001d033924	Zm00001d033924	Zm00001d033924	0	0	0	0	0	1	1	0	0	1	0	0	0	0	0	0	1	0	1	0	0	5	2	3
Zm00001d039963	Zm00001d039963	Protein SAR DEFICIENT 1	0	1	0	0	0	0	0	0	1	1	0	0	1	0	0	0	0	0	1	0	0	5	2	3
Zm00001d043665	Zm00001d043665	Zm00001d043665	0	1	1	0	0	0	1	0	0	0	0	0	0	0	0	1	0	0	0	1	0	5	2	3
Zm00001d005600	Zm00001d005600	Zm00001d005600	0	0	0	0	0	1	0	0	0	1	0	0	1	0	0	0	0	0	1	0	1	5	3	2
Zm00001d006467	adenosine 5'-phosphosulfate reductase-like2	adenosine 5'-phosphosulfate reductase-like2	0	0	0	0	0	1	0	0	1	0	0	0	1	0	0	0	1	1	0	0	0	5	3	2
Zm00001d008397	Zm00001d008397	Nodulin-related protein 1	0	1	0	0	0	1	0	0	0	0	0	0	1	0	0	0	1	0	1	0	0	5	3	2
Zm00001d013033	Zm00001d013033	Chaperonin-like RbcX protein	0	0	0	0	0	1	0	0	1	0	1	0	1	0	0	0	1	0	0	0	0	5	3	2
Zm00001d014919	Zm00001d014919	Glycerate dehydrogenase HPR peroxisomal	0	0	1	0	1	0	0	0	0	0	1	1	0	0	0	0	0	1	0	0	0	5	3	2
Zm00001d021075	Zm00001d021075	Zm00001d021075	0	0	1	0	0	0	1	0	0	0	0	1	1	0	0	0	1	0	0	0	0	5	3	2
Zm00001d021089	AP2-EREBP-transcription factor 116	Ethylene-responsive transcription factor ERF112	0	0	0	0	0	1	1	0	0	0	0	0	1	0	0	0	0	0	1	1	0	5	3	2
Zm00001d027708	Zm00001d027708	Metal ion binding protein	0	0	0	1	0	0	0	0	0	1	1	0	1	0	0	0	0	0	1	0	0	5	3	2
Zm00001d034779	Zm00001d034779	Zm00001d034779	0	0	1	0	0	0	1	0	0	0	0	1	0	0	0	0	1	1	0	0	0	5	3	2
Zm00001d042026	Zm00001d042026	Chlorophyllide a oxygenase chloroplastic	0	0	1	0	0	0	1	0	0	0	0	0	0	0	0	1	1	1	0	0	0	5	3	2
Zm00001d046299	HSF-transcription factor 28	HSF28 HSF type transcription factor	1	0	0	1	0	0	0	0	0	0	0	0	1	0	1	0	1	0	0	0	0	5	3	2
Zm00001d048383	MYB-transcription factor 165	MYB305%253B Putative MYB DNA-binding domain superfamily protein	1	1	0	0	0	0	0	0	0	0	1	0	0	0	0	1	0	1	0	0	0	5	3	2
Zm00001d052209	Zm00001d052209	Cytokinin-O-glucosyltransferase 2	0	0	0	0	0	0	1	0	0	1	0	0	1	0	1	0	0	0	1	0	0	5	3	2
Zm00001d053740	Zm00001d053740	Uncharacterised conserved protein UCP015417 vWA	0	0	0	0	0	1	0	0	0	1	0	0	0	0	0	0	0	0	1	1	1	5	3	2
Zm00001d053995	Zm00001d053995	Zm00001d053995	0	0	0	1	0	0	0	0	0	1	1	0	1	0	0	0	0	0	0	1	0	5	3	2
Zm00001d013296	Zm00001d013296	ATP sulfurylase 1 chloroplastic	0	0	0	0	0	0	0	0	0	1	0	0	1	0	1	0	1	1	0	0	0	5	4	1
Zm00001d028601	Zm00001d028601	Haloacid dehalogenase-like hydrolase (HAD) superfamily protein	0	0	0	1	0	0	0	0	0	0	0	0	0	0	1	0	1	1	0	0	1	5	4	1
Zm00001d032608	alpha-galactosidase1	alpha-galactosidase1	0	0	0	0	0	0	1	0	0	0	0	1	0	0	0	0	0	1	1	0	1	5	4	1
Zm00001d011473	potassium channel5	Potassium channel AKT1	0	0	0	0	0	0	0	0	0	0	1	0	1	0	0	1	1	0	1	0	0	5	5	0
Zm00001d017801	Zm00001d017801	Formate dehydrogenase chloroplastic/mitochondrial	0	0	0	0	0	0	0	0	0	0	1	0	0	0	0	1	0	1	1	0	1	5	5	0
Zm00001d053138	Zm00001d053138	Lipase-like PAD4	0	1	1	0	1	0	1	0	0	1	1	0	0	0	0	0	0	0	0	0	0	6	1	5
Zm00001d012510	Zm00001d012510	Putative cytochrome P450 superfamily protein	0	1	0	0	0	0	1	1	1	0	0	0	0	0	0	1	0	0	0	0	1	6	2	4
Zm00001d028901	high chlorophyll fluorescence3	high chlorophyll fluorescence3	0	0	1	1	1	1	0	0	0	0	0	0	0	0	0	0	1	0	0	0	1	6	2	4
Zm00001d031131	Zm00001d031131	K-exchanger-like protein	1	1	0	0	1	0	0	0	0	1	1	1	0	0	0	0	0	0	0	0	0	6	2	4
Zm00001d013099	Zm00001d013099	Probable carboxylesterase 15	0	1	0	0	0	1	1	0	0	0	1	0	0	1	0	0	0	0	0	1	0	6	3	3
Zm00001d015743	bZIP-transcription factor 61	Transcription factor HY5	0	0	0	1	0	1	1	0	0	0	0	1	0	0	0	0	1	1	0	0	0	6	3	3
Zm00001d019078	Zm00001d019078	AAA-ATPase ASD mitochondrial	0	0	1	0	0	0	1	0	0	1	0	0	1	0	1	0	0	0	0	1	0	6	3	3
Zm00001d022277	Zm00001d022277	tolB protein-related	0	0	0	0	0	1	1	0	0	1	0	0	0	0	1	0	0	0	1	1	0	6	3	3
Zm00001d033714	Zm00001d033714	Regulator of Vps4 activity in the MVB pathway protein	0	1	0	1	0	0	0	0	1	0	0	1	1	0	1	0	0	0	0	0	0	6	3	3
Zm00001d002940	Zm00001d002940	Putative 1-phosphatidylinositol-3-phosphate 5-kinase FAB1D	0	0	1	0	0	0	0	0	0	1	0	1	0	0	0	0	0	1	1	0	1	6	4	2
Zm00001d008826	gigantea1	gigantea1	0	0	1	0	0	0	0	0	1	0	0	1	1	0	0	0	1	1	0	0	0	6	4	2
Zm00001d011446	Zm00001d011446	NAD(P)-binding Rossmann-fold superfamily protein	0	0	0	1	0	0	0	1	0	0	0	1	1	0	0	0	1	1	0	0	0	6	4	2
Zm00001d016826	Zm00001d016826	proline-rich family protein	0	0	1	0	0	0	1	0	0	0	0	1	0	0	0	0	0	1	0	1	1	6	4	2
Zm00001d020488	Zm00001d020488	Retrovirus-related Pol polyprotein LINE-1	0	0	0	0	0	0	1	0	1	0	1	0	0	0	0	1	0	1	0	1	0	6	4	2
Zm00001d028548	Zm00001d028548	maternal effect embryo arrest 59	0	0	0	0	1	0	0	0	1	0	1	0	1	0	0	0	0	1	1	0	0	6	4	2
Zm00001d001078	Zm00001d001078	Zm00001d001078	0	0	0	0	0	0	0	0	1	0	0	1	1	0	1	0	0	1	0	0	1	6	5	1
Zm00001d003311	Zm00001d003311	Probable 2-oxoglutarate-dependent dioxygenase AOP1	0	0	0	0	0	0	0	1	0	0	0	1	1	0	1	0	1	0	0	1	0	6	5	1
Zm00001d006158	Zm00001d006158	Zm00001d006158	0	0	0	0	1	0	0	0	0	0	1	1	0	0	0	1	1	1	0	0	0	6	5	1
Zm00001d039142	Zm00001d039142	Solanesyl diphosphate synthase 2 chloroplastic	0	0	0	0	0	0	0	0	0	1	0	1	1	0	0	0	0	1	1	1	0	6	5	1
Zm00001d012736	Zm00001d012736	Zm00001d012736	0	1	0	0	0	1	1	0	1	1	1	0	0	0	0	0	0	0	0	1	0	7	2	5
Zm00001d042443	Zm00001d042443	BTB/POZ and TAZ domain-containing protein 2	0	1	1	1	0	1	0	0	0	1	0	0	1	0	0	0	0	1	0	0	0	7	2	5
Zm00001d002545	MYB-related-transcription factor 20	Protein REVEILLE 1	0	0	1	0	1	0	0	1	1	0	0	1	1	0	0	0	1	0	0	0	0	7	3	4
Zm00001d011420	Zm00001d011420	Putative cytochrome P450 superfamily protein	0	1	0	1	0	0	0	1	1	0	1	0	0	0	1	0	1	0	0	0	0	7	3	4
Zm00001d015912	sugars will eventually be exported transporter4c	sugars will eventually be exported transporter4c	0	0	1	0	0	1	1	0	1	0	0	1	0	0	0	0	0	1	0	1	0	7	3	4
Zm00001d020631	Zm00001d020631	root-specific kinase 1	0	0	1	1	0	0	1	0	0	1	0	1	1	0	1	0	0	0	0	1	-1	7	3	4
Zm00001d029313	Zm00001d029313	PLASMODESMATA CALLOSE-BINDING PROTEIN 5	0	1	0	0	1	0	0	0	1	1	0	0	0	0	0	0	0	1	1	1	0	7	3	4
Zm00001d029708	glutathione transferase30	glutathione transferase30	0	0	0	0	1	1	0	0	1	1	0	0	0	0	1	0	0	0	1	1	0	7	3	4
Zm00001d033254	Zm00001d033254	Patatin-like protein 6	0	0	1	1	0	0	1	0	0	1	0	0	1	0	1	0	0	0	1	0	0	7	3	4
Zm00001d040292	Zm00001d040292	Protein induced upon tuberization	0	0	1	1	1	1	0	0	0	0	0	0	1	0	0	0	0	1	1	0	0	7	3	4
Zm00001d050302	Zm00001d050302	DUF1262 family protein	0	1	0	0	1	1	0	0	0	1	1	1	0	0	0	0	0	0	1	0	0	7	3	4
Zm00001d052206	Zm00001d052206	Protein EXORDIUM	0	0	1	1	0	0	1	0	1	0	0	0	1	0	1	0	0	0	1	0	0	7	3	4
Zm00001d009481	Zm00001d009481	Zm00001d009481	0	0	0	0	0	0	1	1	0	1	0	0	1	0	0	1	0	0	1	0	1	7	4	3
Zm00001d011735	serine acetyltransferase1	serine acetyltransferase1	0	1	1	0	0	0	1	0	0	0	1	1	1	0	0	0	0	1	0	0	0	7	4	3
Zm00001d015963	Zm00001d015963	Protein DETOXIFICATION 16	0	0	1	0	0	1	0	0	0	1	0	1	1	0	0	0	0	0	1	1	0	7	4	3
Zm00001d025379	Zm00001d025379	Photoperiod responsive protein	0	0	0	1	1	0	0	0	0	1	0	1	0	0	1	0	0	1	1	0	0	7	4	3
Zm00001d026665	Zm00001d026665	Zm00001d026665	0	1	0	1	0	0	0	0	0	1	0	0	1	0	1	0	0	0	0	1	1	7	4	3
Zm00001d039524	Zm00001d039524	Transposon protein CACTA%252C En/Spm sub-class	0	0	1	0	0	1	0	0	0	1	1	1	0	0	0	0	1	0	1	0	0	7	4	3
Zm00001d021413	Zm00001d021413	Protein PIN-LIKES 7	0	0	0	0	0	0	1	0	0	1	1	0	0	0	0	0	1	1	1	0	1	7	5	2
Zm00001d021596	adenosine 5'-phosphosulfate reductase-like1	adenosine 5'-phosphosulfate reductase-like1	0	1	0	0	0	0	0	0	1	0	0	0	1	0	1	0	1	1	0	1	0	7	5	2
Zm00001d041960	Zm00001d041960	Transcription factor LUX	0	0	0	0	1	0	1	0	0	0	0	1	1	0	0	0	0	1	1	1	0	7	5	2
Zm00001d048683	Zm00001d048683	Putative RING zinc finger domain superfamily protein	0	1	0	0	0	0	1	0	0	0	0	1	1	0	0	0	0	0	1	1	1	7	5	2
Zm00001d051843	Zm00001d051843	Oligopeptide transporter 5	0	0	0	0	0	1	0	0	0	0	0	1	1	0	0	0	0	1	1	1	1	7	6	1
Zm00001d003742	Zm00001d003742	Protein phosphatase type 2A regulator/ signal transducer	1	1	1	1	0	0	0	0	1	1	0	0	0	0	0	0	0	1	0	0	1	8	2	6
Zm00001d006881	Zm00001d006881	Zm00001d006881	0	1	1	1	0	0	1	0	0	1	0	0	1	0	0	0	0	0	1	1	0	8	3	5
Zm00001d009084	Zm00001d009084	S-adenosyl-L-methionine-dependent methyltransferases superfamily protein	0	0	0	0	1	1	1	0	1	1	1	0	0	0	0	0	0	0	1	1	0	8	3	5
Zm00001d016674	HSF-transcription factor 6	Heat shock factor protein 2	1	1	0	1	0	1	0	0	1	0	1	0	0	0	0	0	0	1	0	0	1	8	3	5
Zm00001d028064	Zm00001d028064	Zm00001d028064	0	1	1	0	0	1	1	0	1	0	1	0	0	0	0	0	1	1	0	0	0	8	3	5
Zm00001d034107	Zm00001d034107	cytochrome P450 family 81 subfamily D polypeptide 8	1	1	0	1	0	0	1	0	0	1	0	0	1	0	0	0	1	0	0	1	0	8	3	5
Zm00001d034641	Zm00001d034641	ZFP16-2	0	1	1	1	0	0	1	0	0	1	1	1	0	0	0	0	0	0	0	0	1	8	3	5
Zm00001d042948	Zm00001d042948	Protein binding protein	0	1	1	0	0	1	0	0	1	1	1	0	0	0	0	0	0	0	1	1	0	8	3	5
Zm00001d045203	Aux/IAA-transcription factor 41	Auxin-responsive protein IAA29	1	0	0	1	1	0	1	0	0	1	0	1	1	0	1	0	0	0	0	0	0	8	3	5
Zm00001d047981	Zm00001d047981	Glutamate decarboxylase 1	1	0	1	1	0	0	1	0	1	0	0	1	1	0	0	0	1	0	0	0	0	8	3	5
Zm00001d048991	AP2-EREBP-transcription factor 106	Putative AP2/EREBP transcription factor superfamily protein	1	0	1	0	0	1	1	0	0	1	0	0	1	0	0	0	0	0	1	1	0	8	3	5
Zm00001d051018	double B-box zinc finger protein4	B-box zinc finger protein 24	1	0	1	1	1	1	0	0	0	0	1	0	0	0	0	1	0	0	0	0	1	8	3	5
Zm00001d020025	bZIP-transcription factor 9	Zm00001d020025	0	0	1	0	0	1	1	0	1	0	0	1	0	0	0	0	0	1	1	1	0	8	4	4
Zm00001d021839	Zm00001d021839	Remorin family protein	0	0	1	0	0	1	1	0	0	1	0	0	1	0	1	0	0	1	1	0	0	8	4	4
Zm00001d005593	Zm00001d005593	Zm00001d005593	0	1	0	0	0	1	0	0	0	1	1	0	0	0	0	0	1	0	1	1	1	8	5	3
Zm00001d034463	Aux/IAA-transcription factor5	Aux/IAA-transcription factor5	0	0	0	1	0	0	0	1	1	0	0	1	1	0	0	1	1	0	1	0	0	8	5	3
Zm00001d039589	gigantea2	gigantea2	0	1	0	0	0	1	0	0	0	1	0	1	1	0	0	0	0	1	1	1	0	8	5	3
Zm00001d053715	Zm00001d053715	UDP-glycosyltransferase 84A1	0	1	0	0	1	0	1	0	0	0	0	1	1	0	0	0	0	1	0	1	1	8	5	3
Zm00001d015434	Zm00001d015434	B-box zinc finger family protein	0	0	0	1	0	0	1	0	0	0	0	1	1	0	0	0	1	1	1	0	1	8	6	2
Zm00001d042739	Zm00001d042739	Anthocyanidin 3-O-glucosyltransferase	0	0	0	0	0	0	1	0	1	0	1	1	1	0	0	0	0	0	1	1	1	8	6	2
Zm00001d036761	Zm00001d036761	Ubiquitin system component Cue protein	1	1	0	1	0	0	1	1	0	1	0	0	0	0	1	0	1	0	0	1	0	9	3	6
Zm00001d018106	Zm00001d018106	Protein EXORDIUM	0	0	1	1	1	0	1	0	1	0	0	1	1	0	0	0	0	0	1	0	1	9	4	5
Zm00001d029688	Zm00001d029688	cytochrome P450 family 704 subfamily A polypeptide 2	0	1	0	1	0	0	1	0	1	1	0	1	0	0	0	0	1	1	0	0	1	9	4	5
Zm00001d052435	Zm00001d052435	Probable peptide/nitrate transporter	0	1	0	0	0	1	1	0	1	1	0	0	0	0	1	0	1	0	1	1	0	9	4	5
Zm00001d020378	Zm00001d020378	Type IV inositol polyphosphate 5-phosphatase 9	0	1	0	1	1	0	0	0	1	0	1	1	0	0	0	0	0	1	1	0	1	9	5	4
Zm00001d012387	Zm00001d012387	Embryogenesis transmembrane protein-like%3B protein	0	1	0	0	0	1	0	0	1	0	1	1	1	0	0	1	1	0	1	0	0	9	6	3
Zm00001d017249	ammonium transporter2	ammonium transporter2	0	0	1	0	1	0	0	0	0	1	0	1	1	0	0	0	1	1	1	1	0	9	6	3
Zm00001d011428	Zm00001d011428	urophorphyrin methylase 1	0	1	0	1	1	1	1	0	1	0	1	0	1	0	0	0	1	1	0	0	0	10	4	6
Zm00001d011819	Zm00001d011819	Chlorophyllide a oxygenase chloroplastic	0	1	1	0	1	1	1	0	0	1	1	1	1	0	0	0	0	0	1	0	0	10	4	6
Zm00001d029913	beta expansin6	Expansin-B4	1	1	1	0	0	1	0	0	1	1	0	1	0	0	0	0	1	1	1	0	0	10	4	6
Zm00001d039487	1-aminocyclopropane-1-carboxylate synthase1	1-aminocyclopropane-1-carboxylate synthase1	1	0	1	1	1	0	1	1	0	0	0	1	1	0	1	0	0	1	0	0	0	10	4	6
Zm00001d011144	Zm00001d011144	DCD (Development and Cell Death) domain protein	0	0	1	0	1	0	1	0	1	1	0	1	0	0	1	0	1	1	1	0	0	10	5	5
Zm00001d013825	Zm00001d013825	Zm00001d013825	0	1	0	1	1	0	0	0	1	1	0	1	1	0	0	0	0	1	1	1	0	10	5	5
Zm00001d015133	Zm00001d015133	Metal transporter Nramp6	0	1	1	0	1	0	0	1	0	1	1	1	1	0	0	1	1	0	0	0	0	10	5	5
Zm00001d015201	NLP-transcription factor 15	Protein NLP6	0	0	0	1	0	1	0	1	1	1	0	1	1	0	0	1	1	0	0	1	0	10	5	5
Zm00001d028307	Zm00001d028307	Probable inactive poly [ADP-ribose] polymerase SRO1	0	0	0	1	1	0	1	0	1	1	1	0	1	0	1	0	1	0	0	1	0	10	5	5
Zm00001d028808	Zm00001d028808	senescence associated gene 20	1	1	1	1	0	0	0	0	0	1	0	1	1	0	1	0	0	0	1	1	0	10	5	5
Zm00001d053313	Zm00001d053313	Protein phosphatase 2C and cyclic nucleotide-binding/kinase domain-containing protein	0	0	1	0	1	0	1	0	0	1	0	1	1	0	1	0	1	1	1	0	0	10	6	4
Zm00001d027623	MYB-transcription factor 120	myb domain protein 121	0	0	1	1	0	1	0	0	0	0	0	1	1	1	1	1	0	1	0	1	0	10	7	3
Zm00001d031833	Zm00001d031833	Mitochondrial 2-oxoglutarate/malate carrier protein	0	1	0	0	1	0	0	1	0	0	1	1	0	0	1	0	1	1	1	0	1	10	7	3
Zm00001d023559	Zm00001d023559	Fructose-bisphosphate aldolase	0	1	1	1	1	0	1	1	0	1	0	1	1	0	0	0	1	0	0	0	1	11	4	7
Zm00001d038925	Zm00001d038925	Zm00001d038925	1	1	0	1	1	1	1	0	0	1	0	1	1	0	0	0	1	1	0	0	0	11	4	7
Zm00001d008329	Zm00001d008329	Zinc inducible protein	0	0	1	1	0	1	1	1	1	0	0	1	0	0	1	0	1	1	0	1	0	11	5	6
Zm00001d020100	protein phosphatase homolog6	protein phosphatase homolog6	0	0	1	1	0	1	1	0	1	1	0	0	1	1	0	0	1	1	1	0	0	11	5	6
Zm00001d044409	MYB-related-transcription factor 17	MYB-related transcription factor	1	1	0	1	0	1	1	0	1	0	1	1	1	1	0	0	0	0	0	1	0	11	5	6
Zm00001d046888	GRMZM2G085218	B-box zinc finger family protein%253B Putative B-box type zinc finger family protein	0	0	1	0	1	1	1	0	1	1	0	1	1	0	0	0	0	1	1	0	1	11	5	6
Zm00001d008587	Zm00001d008587	Class I glutamine amidotransferase-like superfamily protein	0	0	1	0	0	1	1	1	0	1	0	1	1	0	0	1	1	1	1	0	0	11	6	5
Zm00001d022092	Zm00001d022092	Cytosolic sulfotransferase 17	0	1	0	0	0	1	1	1	0	1	1	0	0	0	1	0	1	0	1	1	1	11	6	5
Zm00001d041351	bHLH-transcription factor 58	Transcription factor bHLH54	1	0	1	0	0	0	1	1	0	1	0	1	1	0	1	0	1	0	1	1	0	11	6	5
Zm00001d051056	Zm00001d051056	S-adenosylmethionine decarboxylase proenzyme	0	0	0	1	0	1	0	1	0	1	0	1	1	0	1	1	1	1	0	0	1	11	7	4
ENSRNA049460733	snoR86	Small nucleolar RNA snoR86	0	1	0	0	1	0	0	0	1	0	1	0	1	0	1	1	1	1	0	1	1	11	8	3
Zm00001d011183	thiamine biosynthesis1	thiamine biosynthesis1	0	0	0	0	1	1	0	0	1	0	1	1	1	0	0	1	1	1	1	0	1	11	8	3
Zm00001d007827	early light inducible protein1	early light inducible protein1	0	1	1	1	1	1	1	0	0	0	1	1	0	0	0	0	1	1	1	0	1	12	6	6
Zm00001d014623	Zm00001d014623	AAA-ATPase ASD mitochondrial	0	1	0	0	1	1	1	0	1	1	1	0	1	0	1	0	0	0	1	1	1	12	6	6
Zm00001d026457	Zm00001d026457	DNA topoisomerase 2	0	0	1	1	0	1	1	0	0	1	0	1	1	0	1	0	1	1	1	0	1	12	7	5
Zm00001d028643	Zm00001d028643	HSP20-like chaperones superfamily protein	0	1	1	0	1	1	0	0	0	1	1	1	0	0	0	1	1	1	1	0	1	12	7	5
Zm00001d047993	Zm00001d047993	Probable inactive poly [ADP-ribose] polymerase SRO1	1	1	0	1	0	1	1	1	1	1	0	1	1	0	1	0	1	0	0	1	0	13	5	8
Zm00001d028574	Zm00001d028574	Protein phosphatase 2C 37	1	1	1	1	0	1	1	0	0	1	0	1	1	0	0	0	1	1	1	1	1	14	7	7
Zm00001d034756	Zm00001d034756	Zm00001d034756	0	0	1	1	1	0	1	0	1	1	1	1	1	0	0	1	0	1	1	1	1	14	8	6
Zm00001d012246	Zm00001d012246	Zm00001d012246	1	1	1	1	1	1	1	0	0	1	1	0	1	0	1	0	1	1	1	1	0	15	7	8
Zm00001d005315	Zm00001d005315	Calcium-dependent lipid-binding (CaLB domain) family protein	0	1	1	1	1	1	1	0	1	0	1	1	1	0	1	0	1	1	1	1	0	15	8	7
Zm00001d012378	Zm00001d012378	SOUL heme-binding family protein	0	1	1	1	0	0	1	1	0	1	1	1	1	0	1	0	1	1	1	1	1	15	9	6
Zm00001d002071	Zm00001d002071	DNA topoisomerase 2	0	0	1	1	1	1	1	1	1	1	1	1	1	1	0	0	1	0	1	1	1	16	8	8
Zm00001d046935	Zm00001d046935	cryptochrome 3	1	0	1	1	0	1	1	0	1	1	1	1	1	1	1	0	1	1	1	0	1	16	9	7
Zm00001d018206	Zm00001d018206	Nitrate reductase [NADH] 2	0	1	1	1	1	1	1	1	1	1	1	1	1	0	0	1	1	1	1	1	1	18	9	9
ENSRNA049459026	SNORD25	Small nucleolar RNA SNORD25	0	1	1	1	1	1	0	1	1	1	1	1	1	0	1	1	1	1	1	1	1	18	10	8
Zm00001d037943	Zm00001d037943	Putative RING zinc finger domain superfamily protein	0	1	1	1	1	1	1	0	1	1	1	1	1	0	1	1	1	1	1	1	1	18	10	8
Zm00001d005208	NAC-transcription factor 5	NAC domain-containing protein 2	1	1	1	1	1	1	1	1	1	1	1	1	1	0	1	1	1	0	1	1	1	19	9	10
Zm00001d030550	Zm00001d030550	Zm00001d030550	1	1	1	1	1	0	1	1	1	1	1	1	1	0	1	1	1	1	1	1	1	19	10	9
Zm00001d039241	Zm00001d039241	S-type anion channel SLAH1	1	1	1	1	1	1	1	1	0	1	1	1	1	1	1	1	1	1	1	1	0	19	10	9
Zm00001d016255	HSF-transcription factor 18	Heat stress transcription factor C-1	1	1	1	1	1	1	1	1	1	1	1	1	1	0	1	1	1	1	1	1	1	20	10	10
