# Supplementary material for: Transcriptomic diversity in seedling roots of European flint maize in response to cold
Source: BMC Genomics. 2020 Apr 15;21:300. doi: 10.1186/s12864-020-6682-1 (PMC7158136; doi:10.1186/s12864-020-6682-1)
Supplement: Supplementary file 5 — Additional file 5: Table S4: Gene ontology (GO) terms enriched (p < 0.05) in the 148 genes differentially expressed between cold and control conditions (see Table S2). [file 12864_2020_6682_MOESM5_ESM.xlsx]

## Sheet: Sheet1
Table S4: Gene ontology (GO) terms enriched (p <0.05) in the 148 genes differentially expressed between cold and control conditions (see Table S2).
GO.ID	Term	Annotated	Significant	Expected	Fisher_weight
GO:0001666	response to hypoxia	126	8	0.72	6.5e-07
GO:0080167	response to karrikin	286	10	1.63	5.9e-06
GO:0009409	response to cold	903	16	5.14	5.8e-05
GO:0009862	systemic acquired resistance, salicylic acid mediated signaling pathway	286	8	1.63	0.00024
GO:0006809	nitric oxide biosynthetic process	6	2	0.03	0.00048
GO:0009788	negative regulation of abscisic acid-activated signaling pathway	68	4	0.39	0.00062
GO:0010360	negative regulation of anion channel activity	7	2	0.04	0.00066
GO:0006972	hyperosmotic response	355	8	2.02	0.001
GO:0009640	photomorphogenesis	368	8	2.1	0.00126
GO:0010117	photoprotection	10	2	0.06	0.00141
GO:0033993	response to lipid	1527	26	8.7	0.0019
GO:0010224	response to UV-B	155	5	0.88	0.00197
GO:0009738	abscisic acid-activated signaling pathway	477	12	2.72	0.00206
GO:0009873	ethylene-activated signaling pathway	231	6	1.32	0.00213
GO:0009414	response to water deprivation	702	11	4	0.00232
GO:0000103	sulfate assimilation	14	2	0.08	0.0028
GO:0009939	positive regulation of gibberellic acid mediated signaling pathway	15	2	0.09	0.00322
GO:0006355	regulation of transcription, DNA-templated	4006	36	22.82	0.00346
GO:0009644	response to high light intensity	266	6	1.52	0.00426
GO:0009744	response to sucrose	280	6	1.6	0.00545
GO:0055083	monovalent inorganic anion homeostasis	20	2	0.11	0.00572
GO:0034620	cellular response to unfolded protein	283	6	1.61	0.00574
GO:0010030	positive regulation of seed germination	21	2	0.12	0.0063
GO:0006241	CTP biosynthetic process	24	2	0.14	0.00819
GO:2000377	regulation of reactive oxygen species metabolic process	227	5	1.29	0.0098
GO:0014070	response to organic cyclic compound	1070	18	6.1	0.00994
GO:0009733	response to auxin	657	9	3.74	0.01123
GO:0019344	cysteine biosynthetic process	235	5	1.34	0.01126
GO:0009637	response to blue light	153	4	0.87	0.01152
GO:0006536	glutamate metabolic process	34	2	0.19	0.01605
GO:0097305	response to alcohol	1338	22	7.62	0.01678
GO:0001763	morphogenesis of a branching structure	37	2	0.21	0.01884
GO:0010256	endomembrane system organization	371	6	2.11	0.01975
GO:0010102	lateral root morphogenesis	102	3	0.58	0.02063
GO:0034605	cellular response to heat	39	2	0.22	0.02081
GO:0010089	xylem development	105	3	0.6	0.02225
GO:0009753	response to jasmonic acid	638	9	3.64	0.02277
GO:0071805	potassium ion transmembrane transport	106	3	0.6	0.0228
GO:0071489	cellular response to red or far red light	110	3	0.63	0.0251
GO:0006779	porphyrin-containing compound biosynthetic process	195	4	1.11	0.02559
GO:1901562	response to paraquat	5	1	0.03	0.02817
GO:0050829	defense response to Gram-negative bacterium	5	1	0.03	0.02817
GO:1902884	positive regulation of response to oxidative stress	5	1	0.03	0.02817
GO:0048838	release of seed from dormancy	5	1	0.03	0.02817
GO:0042218	1-aminocyclopropane-1-carboxylate biosynthetic process	5	1	0.03	0.02817
GO:0034767	positive regulation of ion transmembrane transport	5	1	0.03	0.02817
GO:0010114	response to red light	118	3	0.67	0.03005
GO:0010218	response to far red light	120	3	0.68	0.03136
GO:0009684	indoleacetic acid biosynthetic process	122	3	0.7	0.0327
GO:0009236	cobalamin biosynthetic process	6	1	0.03	0.03371
GO:0031539	positive regulation of anthocyanin metabolic process	6	1	0.03	0.03371
GO:0080040	positive regulation of cellular response to phosphate starvation	7	1	0.04	0.03921
GO:0055078	sodium ion homeostasis	7	1	0.04	0.03921
GO:0006541	glutamine metabolic process	55	2	0.31	0.03932
GO:0019375	galactolipid biosynthetic process	134	3	0.76	0.04137
GO:0044106	cellular amine metabolic process	576	8	3.28	0.04483
GO:0010119	regulation of stomatal movement	140	3	0.8	0.04609
GO:0009743	response to carbohydrate	1062	15	6.05	0.04771
GO:0009958	positive gravitropism	62	2	0.35	0.04881
