# Supplementary material for: Transcriptomic diversity in seedling roots of European flint maize in response to cold
Source: BMC Genomics. 2020 Apr 15;21:300. doi: 10.1186/s12864-020-6682-1 (PMC7158136; doi:10.1186/s12864-020-6682-1)
Supplement: Supplementary file 6 — Additional file 6: Table S5: Characteristics of the 3254 cold tolerant genes (see Fig. 3). [file 12864_2020_6682_MOESM6_ESM.xlsx]

## Sheet: Sheet1
Table S5: Characteristics of the 3,254 cold tolerant genes (see Figure 4).
Gene ID	Gene symbol	Description	Average reads	Log2 fold change	Standard error (log2 fold change)
ENSRNA049456692	snoZ102_R77	Small nucleolar RNA Z102/R77	4.91835	-11.1076	2.67585
ENSRNA049456719	snoZ103	Small nucleolar RNA Z103	7.72952	-9.27522	2.08107
ENSRNA049460512	snoR160	Small nucleolar RNA R160	1.62405	5.48408	1.98077
ENSRNA049463813	U1	U1 spliceosomal RNA	6.18141	-8.42213	1.83203
ENSRNA049465449	snoZ112	Small nucleolar RNA Z112	4.1832	5.34729	1.37088
ENSRNA049470569	snoR83	Small nucleolar RNA snoR83	2.44337	2.40709	0.847697
ENSRNA049470937	Plant_SRP	Plant signal recognition particle RNA	52.5684	-3.7561	1.31509
ENSRNA049473286	snoZ103	Small nucleolar RNA Z103	1.27812	3.71286	1.17572
ENSRNA049473290	snoZ103	Small nucleolar RNA Z103	2.18934	6.72143	2.41547
ENSRNA049473303	snoZ103	Small nucleolar RNA Z103	0.6077	5.93373	2.16692
ENSRNA049474917	Plant_U3	Plant small nucleolar RNA U3	12.6343	-3.51675	1.33749
ENSRNA049475135	snoZ102_R77	Small nucleolar RNA Z102/R77	1.92721	4.61452	1.73171
ENSRNA049475572	U2	U2 spliceosomal RNA	2.52617	-4.87138	1.72467
ENSRNA049475579	U2	U2 spliceosomal RNA	1.36297	10.4197	3.18153
ENSRNA049476438	LSU_rRNA_eukarya	Eukaryotic large subunit ribosomal RNA	1.24162	-4.41351	1.68084
ENSRNA049476796	SNORD34	Small nucleolar RNA SNORD34	1.6071	2.58405	0.858351
ENSRNA049477038	snoZ102_R77	Small nucleolar RNA Z102/R77	7.25539	6.37166	1.41419
ENSRNA049477060	snoZ103	Small nucleolar RNA Z103	7.83486	8.3358	1.46525
ENSRNA049477136	U1	U1 spliceosomal RNA	2.05444	-8.28076	3.00605
ENSRNA049477429	SSU_rRNA_eukarya	Eukaryotic small subunit ribosomal RNA	9.62247	-3.43068	1.29425
ENSRNA049478239	LSU_rRNA_eukarya	Eukaryotic large subunit ribosomal RNA	5.48901	-3.61032	1.27355
ENSRNA049478272	5_8S_rRNA	5.8S ribosomal RNA	3.87108	-5.49347	1.79132
ENSRNA049478282	5_8S_rRNA	5.8S ribosomal RNA	24.4678	-10.7269	2.38266
ENSRNA049478313	5_8S_rRNA	5.8S ribosomal RNA	4.24575	-4.62235	1.28556
ENSRNA049478428	snoZ162	Small nucleolar RNA Z162	22.3358	-1.54833	0.462815
ENSRNA049478848	5_8S_rRNA	5.8S ribosomal RNA	7.12769	-6.95501	1.65451
ENSRNA049478869	5_8S_rRNA	5.8S ribosomal RNA	6.40554	-4.44077	1.2835
ENSRNA049478981	5_8S_rRNA	5.8S ribosomal RNA	4.43176	-7.73035	2.03579
ENSRNA049478993	5_8S_rRNA	5.8S ribosomal RNA	4.69919	-5.49125	1.68521
ENSRNA049478999	LSU_rRNA_eukarya	Eukaryotic large subunit ribosomal RNA	15.5302	-4.36702	1.52002
ENSRNA049479014	SSU_rRNA_eukarya	Eukaryotic small subunit ribosomal RNA	42.9026	-8.9441	1.51895
ENSRNA049479113	5_8S_rRNA	5.8S ribosomal RNA	0.73693	6.00471	2.03822
ENSRNA049479266	5_8S_rRNA	5.8S ribosomal RNA	3.75932	6.83142	1.51262
ENSRNA049479424	snoZ157	Small nucleolar RNA Z157/R69/R10	25.4636	-1.26517	0.46401
ENSRNA049479456	snoR97	Small nucleolar RNA snoR97	12.5866	-2.50989	0.833449
ENSRNA049479467	snoU31b	Small nucleolar RNA U31b	29.9546	-3.27438	1.13749
ENSRNA049479540	SSU_rRNA_eukarya	Eukaryotic small subunit ribosomal RNA	3.76387	-6.353	2.19399
ENSRNA049479579	SSU_rRNA_eukarya	Eukaryotic small subunit ribosomal RNA	37.1413	4.16331	1.11281
ENSRNA049479611	5_8S_rRNA	5.8S ribosomal RNA	1.83055	10.5206	2.26388
ENSRNA049479615	5_8S_rRNA	5.8S ribosomal RNA	18.3038	6.96677	2.21347
ENSRNA049479918	5_8S_rRNA	5.8S ribosomal RNA	31.8506	-10.875	2.51723
Zm00001d000012	Zm00001d000012	Germin-like protein subfamily 1 member 8	3.49723	-9.16812	2.16161
Zm00001d000029	Zm00001d000029	Dual-specificity protein-like phosphatase 1%253B Protein-tyrosine phosphatase mitochondrial 1	400.13	1.74712	0.220432
Zm00001d000032	Zm00001d000032	Protein TAPETUM DETERMINANT 1	2.67505	-3.68009	1.03431
Zm00001d000040	Zm00001d000040	alpha/beta-Hydrolases superfamily protein	21.1396	4.63191	1.33876
Zm00001d000041	Zm00001d000041	alpha/beta-Hydrolases superfamily protein	46.6022	4.255	1.19246
Zm00001d000062	Zm00001d000062	Zm00001d000062	6.50482	6.75318	2.01041
Zm00001d000097	Zm00001d000097	Polyadenylate-binding protein-interacting protein 10	2.74744	-3.66315	1.19526
Zm00001d000117	Zm00001d000117	Glucan endo-13-beta-glucosidase 14	235.379	1.37483	0.249398
Zm00001d000121	Zm00001d000121	40S ribosomal protein S4-3	3.32759	8.99695	1.77312
Zm00001d000147	Zm00001d000147	Zm00001d000147	76.3703	-1.71657	0.534054
Zm00001d000154	Zm00001d000154	Expressed protein%3B protein	1.61638	-2.99673	1.10456
Zm00001d000156	Zm00001d000156	Vesicle-fusing ATPase	90.9388	-4.16132	1.2758
Zm00001d000163	Zm00001d000163	1-aminocyclopropane-1-carboxylate oxidase	41.3334	-2.61213	0.497083
Zm00001d000189	Zm00001d000189	MDIS1-interacting receptor like kinase 2	2.24223	-3.9069	1.13265
Zm00001d000208	Zm00001d000208	Zm00001d000208	1.56828	8.94012	2.46116
Zm00001d000209	Zm00001d000209	Zm00001d000209	2.92303	9.58239	1.60123
Zm00001d000221	Zm00001d000221	Zm00001d000221	3.43081	2.60832	0.814985
Zm00001d000238	GRF-transcription factor 12	Growth-regulating factor 6	38.3808	-1.42501	0.431435
Zm00001d000255	Zm00001d000255	Zm00001d000255	45.6234	-1.73797	0.608697
Zm00001d000256	Zm00001d000256	Probable calcium-binding protein CML21	7.8404	2.64503	0.705372
Zm00001d000293	Zm00001d000293	Zinc finger protein 346	9.68279	-5.2036	1.40978
Zm00001d000294	Zm00001d000294	O-succinylhomoserine sulfhydrylase	46.8786	-5.78118	1.06872
Zm00001d000316	NADP malic enzyme3	NADP-dependent malic enzyme%252C chloroplastic	373.589	1.84763	0.591729
Zm00001d000383	Zm00001d000383	Zm00001d000383	1.95774	-10.6701	2.10029
Zm00001d000437	Zm00001d000437	Ankyrin repeat family protein	10.1442	-7.75307	1.96486
Zm00001d000443	Zm00001d000443	Putative WEB family protein chloroplastic	232.437	-1.00709	0.267903
Zm00001d000544	Zm00001d000544	Zm00001d000544	1.35785	-3.90086	1.29525
Zm00001d000548	Zm00001d000548	Zm00001d000548	1.31347	-8.20627	2.91206
Zm00001d000561	Zm00001d000561	Zm00001d000561	52.1848	6.17704	1.94845
Zm00001d000568	Zm00001d000568	Zm00001d000568	1.89651	-3.80211	1.30871
Zm00001d000625	Zm00001d000625	Zm00001d000625	2.86524	-3.43808	1.29807
Zm00001d000671	Zm00001d000671	Zm00001d000671	2.80681	2.98328	0.866533
Zm00001d000707	Zm00001d000707	Zm00001d000707	36.177	1.08352	0.280748
Zm00001d000715	Zm00001d000715	Zm00001d000715	1.78577	-11.0145	2.94456
Zm00001d000716	Zm00001d000716	Zm00001d000716	0.628096	-7.44095	2.76568
Zm00001d000725	Zm00001d000725	Zm00001d000725	1.33074	3.60402	1.16543
Zm00001d000750	Zm00001d000750	Zm00001d000750	3.11476	2.83404	0.738896
Zm00001d000791	Zm00001d000791	Zm00001d000791	1.45803	-6.06021	1.36423
Zm00001d000840	Zm00001d000840	Zm00001d000840	2.75761	-8.04919	1.79197
Zm00001d000919	Zm00001d000919	Zm00001d000919	14.761	-13.1975	3.85346
Zm00001d000976	Zm00001d000976	Zm00001d000976	10.8418	-1.74848	0.511656
Zm00001d000992	Zm00001d000992	Zm00001d000992	1.94619	-4.83997	1.6915
Zm00001d000994	Zm00001d000994	Zm00001d000994	2.65779	9.21087	2.25302
Zm00001d000996	Zm00001d000996	Zm00001d000996	0.562241	6.38531	2.1412
Zm00001d001032	Zm00001d001032	Zm00001d001032	1.55436	-3.54078	1.12782
Zm00001d001128	Zm00001d001128	Zm00001d001128	3.0679	10.0634	3.60385
Zm00001d001172	Zm00001d001172	Zm00001d001172	58.9093	-2.78374	0.656703
Zm00001d001230	Zm00001d001230	Zm00001d001230	54.5817	-1.7297	0.363286
Zm00001d001304	Zm00001d001304	Zm00001d001304	11.3991	-3.35356	0.624934
Zm00001d001312	Zm00001d001312	Zm00001d001312	11.0385	-5.54717	0.874438
Zm00001d001399	Zm00001d001399	Zm00001d001399	54.369	2.11033	0.734445
Zm00001d001476	Zm00001d001476	Zm00001d001476	2.63481	-9.78468	2.54347
Zm00001d001628	Zm00001d001628	Zm00001d001628	1.08586	-5.79111	1.65232
Zm00001d001656	Zm00001d001656	Zm00001d001656	26.0306	4.697	1.78562
Zm00001d001688	Zm00001d001688	Zm00001d001688	5.88626	-2.32681	0.714044
Zm00001d001714	Zm00001d001714	Zm00001d001714	7.68484	-15.0267	3.25931
Zm00001d001747	Zm00001d001747	Zm00001d001747	16.2916	-8.37368	2.83814
Zm00001d001763	Zm00001d001763	Probable methyltransferase	64.3142	-1.05326	0.256987
Zm00001d001770	Zm00001d001770	40S ribosomal protein S4-3	5.03606	-4.58023	1.20542
Zm00001d001779	Zm00001d001779	Casparian strip membrane protein 4	11.929	-4.90621	1.24325
Zm00001d001811	Zm00001d001811	Tetraspanin-19	33.1335	-5.59303	1.61156
Zm00001d001826	Zm00001d001826	Zm00001d001826	1.13623	-6.52974	1.6261
Zm00001d001839	Zm00001d001839	Zm00001d001839	122.523	-3.23391	0.50378
Zm00001d001841	Zm00001d001841	Zm00001d001841	250.178	1.01316	0.226763
Zm00001d001860	Zm00001d001860	Haloacid dehalogenase-like hydrolase domain-containing protein	21.452	1.27385	0.430509
Zm00001d001861	Zm00001d001861	TPR domain containing protein	83.023	2.05213	0.463673
Zm00001d001865	cytokinin response regulator1	cytokinin response regulator1	30.5588	1.62731	0.606093
Zm00001d001871	Zm00001d001871	Zm00001d001871	51.0011	-2.3475	0.46326
Zm00001d001899	acidic ribosomal protein P2a-3	acidic ribosomal protein P2a-3	1273.76	-1.69133	0.328664
Zm00001d001900	Zm00001d001900	Probable cysteine protease RD21B	435.179	-2.61272	0.590617
Zm00001d001902	Zm00001d001902	Carboxylesterase SOBER1	14.2818	1.40086	0.422324
Zm00001d001915	Zm00001d001915	Zm00001d001915	16.8443	-1.96994	0.70324
Zm00001d001936	G2-like-transcription factor 16	Myb family transcription factor PHL5	21.0617	-1.77464	0.509561
Zm00001d001939	Zm00001d001939	Cell division protein FtsZ homolog 1 chloroplastic	282.672	1.46	0.244507
Zm00001d001960	flavanone 3-hydroxylase1	Naringenin2-oxoglutarate 3-dioxygenase	10.1391	-9.58972	2.51358
Zm00001d001995	Zm00001d001995	P-loop containing nucleoside triphosphate hydrolases superfamily protein	8.50285	-3.99408	1.00592
Zm00001d002000	lipoxygenase6	lipoxygenase6	11.5772	-7.69585	1.55072
Zm00001d002043	Zm00001d002043	Zm00001d002043	2.62179	-9.96291	2.41288
Zm00001d002056	Zm00001d002056	CDT1-like protein a chloroplastic	136.986	-1.17542	0.309071
Zm00001d002058	Zm00001d002058	Zm00001d002058	139.57	-1.15735	0.309357
Zm00001d002062	Zm00001d002062	Peptidyl-prolyl cis-trans isomerase CYP37 chloroplastic	6.03344	-6.3276	2.36371
Zm00001d002069	Zm00001d002069	DNA topoisomerase 2	220.504	1.11752	0.37119
Zm00001d002075	AP2-EREBP-transcription factor 197	Floral homeotic protein APETALA 2	164.152	-2.17818	0.32733
Zm00001d002083	Zm00001d002083	Zm00001d002083	5.77112	-2.61124	0.686199
Zm00001d002106	Zm00001d002106	Protein kinase family protein	2.64173	-4.53717	1.47473
Zm00001d002111	Zm00001d002111	Zm00001d002111	74.1787	-6.7058	1.00275
Zm00001d002113	Zm00001d002113	Zm00001d002113	151.387	-3.35503	0.816882
Zm00001d002129	Zm00001d002129	Protein kinase superfamily protein	41.994	1.20659	0.407882
Zm00001d002131	Zm00001d002131	2019-09-02	18.2191	-3.05459	0.537366
Zm00001d002135	Zm00001d002135	FGGY family of carbohydrate kinase	318.333	1.35201	0.290784
Zm00001d002136	Zm00001d002136	Protein MIZU-KUSSEI 1	22.6525	-2.28397	0.686095
Zm00001d002143	bZIP-transcription factor 27	Transcription factor TGA4	43.2082	-2.18336	0.679023
Zm00001d002159	Zm00001d002159	Wound induced protein	64.8937	-2.72286	0.868609
Zm00001d002168	Zm00001d002168	Receptor-like serine/threonine-protein kinase SD1-8	23.3496	-1.40636	0.50674
Zm00001d002200	Zm00001d002200	Transcription factor bHLH112	33.1851	-2.47867	0.575347
Zm00001d002272	Zm00001d002272	SIT4 phosphatase-associated family protein	640.661	1.77532	0.499649
Zm00001d002278	Zm00001d002278	OSJNBa0058K23.15 protein%3B protein	633.285	-1.9467	0.335536
Zm00001d002280	Zm00001d002280	Testis intracellular mediator protein	3.56045	14.448	3.63038
Zm00001d002302	Zm00001d002302	Auxin responsive protein	30.9269	-14.7563	2.72026
Zm00001d002317	accumulation of photosystem one1	accumulation of photosystem one1	128.257	1.69012	0.578609
Zm00001d002328	Zm00001d002328	Probable inactive purple acid phosphatase 16	142.339	-6.08792	1.53156
Zm00001d002331	Zm00001d002331	Zm00001d002331	16.6098	23.1285	3.64076
Zm00001d002336	Zm00001d002336	Exosome complex component RRP45B	0.613167	-4.59417	1.57291
Zm00001d002350	kaurene synthase2	kaurene synthase2	1.37426	-7.16375	2.05809
Zm00001d002357	Zm00001d002357	Protein kinase superfamily protein	274.193	1.84736	0.480675
Zm00001d002377	Zm00001d002377	Galactokinase	474.818	1.23682	0.241247
Zm00001d002380	Zm00001d002380	Zm00001d002380	6.79543	1.86046	0.661052
Zm00001d002384	Zm00001d002384	PAP fibrillin family protein	66.6673	2.78122	0.653809
Zm00001d002387	Zm00001d002387	Zm00001d002387	106.388	-1.30364	0.300612
Zm00001d002395	Zm00001d002395	60S ribosomal protein L7-2	8112.61	-1.0677	0.234999
Zm00001d002402	Zm00001d002402	Plant intracellular Ras-group-related LRR protein 7	4.32496	-3.97958	0.917594
Zm00001d002408	Zm00001d002408	CHL-CPN10	106.799	-2.23749	0.626812
Zm00001d002409	Zm00001d002409	Zm00001d002409	394.012	1.14695	0.206284
Zm00001d002435	Zm00001d002435	Alternative oxidase	40.7089	-2.57707	0.666118
Zm00001d002439	G2-like-transcription factor 36	G2-like transcription factor	21.3378	-2.75936	0.740601
Zm00001d002448	Zm00001d002448	Zm00001d002448	1.09444	3.65211	1.34183
Zm00001d002455	Zm00001d002455	26S proteasome non-ATPase regulatory subunit 13 homolog A	12.2291	3.0333	0.75145
Zm00001d002480	Zm00001d002480	Cation/calcium exchanger 4	128.474	-7.44525	2.16936
Zm00001d002498	Zm00001d002498	E3 ubiquitin-protein ligase PUB23	3.35052	-3.33169	1.09917
Zm00001d002523	Zm00001d002523	OSJNBa0013K16.15 protein%3B protein	296.458	-2.276	0.758758
Zm00001d002524	Zm00001d002524	Zm00001d002524	12.2432	3.00079	0.860176
Zm00001d002533	Zm00001d002533	Abscisic acid receptor PYL9	9.93052	-1.9425	0.640588
Zm00001d002562	ABI3-VP1-transcription factor 12	B3 domain-containing transcription factor NGA2	27.0094	-2.57138	0.722675
Zm00001d002577	Zm00001d002577	Zm00001d002577	6.53353	-3.70451	1.29487
Zm00001d002593	Zm00001d002593	Protein kinase	38.761	-1.61997	0.44036
Zm00001d002600	Zm00001d002600	Polyprenol reductase 2	75.9869	-1.12183	0.414318
Zm00001d002624	Zm00001d002624	RING/U-box superfamily protein	189.231	1.09504	0.398832
Zm00001d002638	Zm00001d002638	Zm00001d002638	0.963335	6.88162	1.43807
Zm00001d002642	Zm00001d002642	Dof zinc finger protein DOF2.5	255.112	1.01091	0.285973
Zm00001d002674	Zm00001d002674	Zm00001d002674	7.4079	-5.19734	1.26498
Zm00001d002681	Zm00001d002681	Calmodulin-binding transcription activator 2	4.3868	10.8994	1.40895
Zm00001d002682	Zm00001d002682	Alpha-L-fucosidase 1	61.6692	-2.06342	0.764653
Zm00001d002693	Zm00001d002693	U-box domain-containing protein 33	70.3108	2.94019	0.823256
Zm00001d002704	Zm00001d002704	Glutathione peroxidase	1160.34	1.15964	0.339723
Zm00001d002708	Zm00001d002708	Probable copper-transporting ATPase HMA5	10.0536	-1.35087	0.440585
Zm00001d002712	Zm00001d002712	MDIS1-interacting receptor like kinase 2	1.36751	-6.04483	2.16082
Zm00001d002744	AP2-EREBP-transcription factor 6	Dehydration-responsive element-binding protein 1C	13.4396	-1.6569	0.492193
Zm00001d002756	Zm00001d002756	Zm00001d002756	10.3629	-3.17783	0.730496
Zm00001d002758	Zm00001d002758	DeSI-like protein	10.0681	-4.77107	1.61095
Zm00001d002762	AP2-EREBP-transcription factor 198	Ethylene-responsive transcription factor 2	69.7371	-1.29796	0.298334
Zm00001d002768	oleosin1	Oleosin Zm-I	4.67926	-2.67509	0.911415
Zm00001d002771	Zm00001d002771	Zm00001d002771	16.5851	-1.07194	0.342923
Zm00001d002796	Zm00001d002796	ELMO/CED-12 family protein	804.696	1.09309	0.168803
Zm00001d002797	Zm00001d002797	Metal-nicotianamine transporter YSL2	162.158	1.17302	0.334472
Zm00001d002814	Zm00001d002814	Polyprotein	39.948	-2.44199	0.651255
Zm00001d002816	Zm00001d002816	Lactoylglutathione lyase / glyoxalase I family protein	1.51852	-8.34234	1.92529
Zm00001d002821	Zm00001d002821	OSJNBa0091D06.16 protein%3B protein	9.62961	-2.30514	0.807921
Zm00001d002823	Zm00001d002823	Hsp70-Hsp90 organizing protein 3	105.655	-1.14581	0.308065
Zm00001d002824	Zm00001d002824	Vacuolar processing enzyme%252C beta-isozyme	115.165	-1.17961	0.247865
Zm00001d002828	NAC-transcription factor 131	NAC domain-containing protein 26	25.7577	-1.06153	0.354324
Zm00001d002830	invertase1	Beta-fructofuranosidase 1	125.53	-2.83916	0.788024
Zm00001d002833	Zm00001d002833	Pepsin A	6.21225	-3.77935	0.833295
Zm00001d002835	Zm00001d002835	Probable LRR receptor-like serine/threonine-protein kinase	46.3881	-2.33777	0.655201
Zm00001d002847	Zm00001d002847	(+)-neomenthol dehydrogenase	8.97075	-5.93539	1.51588
Zm00001d002848	Zm00001d002848	(+)-neomenthol dehydrogenase	3.00439	-7.64786	2.35365
Zm00001d002856	Zm00001d002856	E3 ubiquitin-protein ligase RMA1	80.4581	-1.48959	0.361005
Zm00001d002897	peroxidase14	peroxidase14	4034.11	-1.77052	0.401922
Zm00001d002898	Zm00001d002898	Peroxidase 12	85.3629	-6.27383	1.31914
Zm00001d002901	Zm00001d002901	Peroxidase 12	35.7735	-1.90849	0.630398
Zm00001d002917	Zm00001d002917	RNA-binding region RNP-1	14.5312	-14.2346	3.08971
Zm00001d002956	Zm00001d002956	Endosomal targeting BRO1-like domain-containing protein	242.581	-1.85151	0.422982
Zm00001d002970	silkless ears1	silkless ears1	98.8747	-1.08887	0.351784
Zm00001d002989	cytokinin oxidase12	cytokinin oxidase12	2.71436	-3.03396	0.964178
Zm00001d003009	Zm00001d003009	senescence regulator	8.43138	-3.45396	1.09852
Zm00001d003015	Zm00001d003015	phenylalanine ammonia lyase6	54.9824	-3.23229	0.765703
Zm00001d003016	phenylalanine ammonia lyase2	phenylalanine ammonia lyase2	281.481	-1.05895	0.362617
Zm00001d003025	ammonium transporter3	ammonium transporter3	15.269	1.77388	0.563121
Zm00001d003039	Zm00001d003039	Actin-related protein 2/3 complex subunit 2B	52.6085	-2.28531	0.589832
Zm00001d003058	Zm00001d003058	Probable low-specificity L-threonine aldolase 1	189.903	1.06155	0.358401
Zm00001d003059	Zm00001d003059	Probable low-specificity L-threonine aldolase 1	6.22867	-8.9894	1.91011
Zm00001d003062	Zm00001d003062	Zm00001d003062	326.27	-1.10786	0.200348
Zm00001d003067	Zm00001d003067	Protein root UVB sensitive 2 chloroplastic	18.5842	-1.88148	0.56474
Zm00001d003088	Zm00001d003088	Protein LOW PSII ACCUMULATION 1 chloroplastic	5.1239	-2.51006	0.809748
Zm00001d003090	Zm00001d003090	NADP-dependent malic enzyme 4 chloroplastic	384.205	-3.05973	0.870846
Zm00001d003099	Zm00001d003099	Serinc-domain containing serine and sphingolipid biosynthesis protein	20.2653	-1.28186	0.321767
Zm00001d003101	Zm00001d003101	Probable leucine-rich repeat receptor-like protein kinase	686.836	-1.53542	0.390961
Zm00001d003140	Zm00001d003140	Cytochrome P450 71A26	60.2117	-5.27481	1.45873
Zm00001d003144	Zm00001d003144	Cytochrome P450 CYP71C36	1.16645	-6.03731	2.11499
Zm00001d003146	Zm00001d003146	Zm00001d003146	2.69478	11.2607	2.67426
Zm00001d003155	Zm00001d003155	Protein CHROMOSOME TRANSMISSION FIDELITY 7	14.9239	-5.56542	1.67149
Zm00001d003159	Zm00001d003159	ATP synthase E chain	1098.52	1.13367	0.281259
Zm00001d003167	Zm00001d003167	CBF1 interacting corepressor	7.66397	-22.1409	5.45311
Zm00001d003190	chitinase A1	Endochitinase A	775.259	-2.3545	0.72376
Zm00001d003193	Zm00001d003193	basic helix-loop-helix (bHLH) DNA-binding superfamily protein	4.60004	-3.11811	0.983354
Zm00001d003194	Zm00001d003194	Zinc finger BED domain-containing protein DAYSLEEPER	39.1513	-4.91947	1.87371
Zm00001d003247	malate synthase1	malate synthase1	56.8262	-8.45265	1.34611
Zm00001d003274	Zm00001d003274	OSJNBb0011N17.11 protein	0.991448	-6.28865	2.14988
Zm00001d003275	Zm00001d003275	Protein-L-isoaspartate O-methyltransferase 1	7.17548	-3.3538	0.969248
Zm00001d003276	Zm00001d003276	S-adenosyl-L-methionine-dependent methyltransferases superfamily protein	3.17618	-4.55818	1.38778
Zm00001d003298	Zm00001d003298	Actin-7	18.2384	1.08929	0.349032
Zm00001d003301	Zm00001d003301	C2 and GRAM domain-containing protein	11.8864	2.88664	0.99308
Zm00001d003304	Zm00001d003304	Bowman-Birk type bran trypsin inhibitor	1.04776	-6.07493	2.12589
Zm00001d003306	Zm00001d003306	Bowman-Birk type bran trypsin inhibitor	4.02957	-4.34033	1.21853
Zm00001d003314	Zm00001d003314	Zm00001d003314	2.92502	-2.10615	0.801394
Zm00001d003349	Zm00001d003349	cytochrome P450 family 724 subfamily A polypeptide 1	223.735	-2.04123	0.450962
Zm00001d003358	Zm00001d003358	Copper transport protein family	1.14344	-5.34271	1.97244
Zm00001d003363	Zm00001d003363	ATFP4	16.0056	-1.87553	0.636441
Zm00001d003406	Zm00001d003406	Formin-like protein 11	196.924	-1.70918	0.321166
Zm00001d003408	Zm00001d003408	Agamous-like MADS-box protein AGL16	10.6392	-1.89396	0.505653
Zm00001d003409	MADS-transcription factor 63	Agamous-like MADS-box protein AGL16	5.1205	-2.45057	0.814498
Zm00001d003411	Zm00001d003411	30S ribosomal protein 3 chloroplastic	7.13121	-2.05215	0.587316
Zm00001d003414	NAC-transcription factor 32	NAC domain-containing protein 79	35.5626	-1.69679	0.403256
Zm00001d003418	Zm00001d003418	Casparian strip membrane protein 5	5.84988	-8.06996	1.9119
Zm00001d003422	Zm00001d003422	Amino acid/polyamine transporter II	24.618	-3.70386	0.904858
Zm00001d003435	Zm00001d003435	Zm00001d003435	33.0061	-4.21363	1.23273
Zm00001d003445	Zm00001d003445	Zm00001d003445	7.74538	-15.8796	3.02036
Zm00001d003463	Zm00001d003463	OSJNBa0006M15.15 protein%3B protein	4.80546	-8.92868	1.69507
Zm00001d003470	Zm00001d003470	Probable plastid-lipid-associated protein 2 chloroplastic	71.4372	-1.69124	0.536464
Zm00001d003471	Zm00001d003471	Sugar transport protein 5	16.6354	-5.09629	1.15381
Zm00001d003472	Zm00001d003472	Zm00001d003472	70.1029	-1.12634	0.359613
Zm00001d003501	Zm00001d003501	Zm00001d003501	58.597	1.6829	0.485724
Zm00001d003502	Zm00001d003502	Signal recognition particle 19 kDa protein	199.344	-1.91055	0.429859
Zm00001d003523	Zm00001d003523	Zm00001d003523	1.61574	-10.5824	3.37443
Zm00001d003553	GRAS-transcription factor 51	Zm00001d003553	16.2862	5.12901	0.805205
Zm00001d003581	Zm00001d003581	cytochrome P450 family 87 subfamily A polypeptide 6	1.99386	-6.4639	1.47006
Zm00001d003598	Zm00001d003598	Two-component response regulator ARR16	77.861	1.41926	0.359279
Zm00001d003604	Zm00001d003604	Transcription factor bHLH28	1.97094	-3.10017	1.0288
Zm00001d003607	Zm00001d003607	Zm00001d003607	1.63657	4.19245	1.53024
Zm00001d003615	Zm00001d003615	T-complex protein 11	80.6967	-1.083	0.394805
Zm00001d003620	Zm00001d003620	ARM repeat superfamily protein	104.56	2.43198	0.741649
Zm00001d003639	Zm00001d003639	AT4G35310 (E%3D9e-076) CPK5 ATCPK5 | CPK5 (calmodulin-domain protein kinase 5)%3B ATP binding / calcium ion binding / calmodulin-dependent protein kinase/ kinase/ protein kinase/ protein serine/threonine kinase	13.8162	-2.80457	1.02899
Zm00001d003640	Zm00001d003640	Glutathione S-transferase TCHQD	161.833	-4.20515	1.05191
Zm00001d003674	Zm00001d003674	Nicotinate phosphoribosyltransferase 2	70.2941	-1.93414	0.533481
Zm00001d003689	Zm00001d003689	Hypersensitive-induced response protein 2	17.9272	-2.91452	0.892921
Zm00001d003690	Zm00001d003690	Zm00001d003690	52.9063	-5.67613	1.16049
Zm00001d003707	Zm00001d003707	Peroxidase 72	1383.73	-1.65898	0.507622
Zm00001d003709	Zm00001d003709	Cell wall / vacuolar inhibitor of fructosidase 2	20.3595	1.66461	0.610609
Zm00001d003723	Zm00001d003723	receptor-like protein kinase 4	3.96343	-6.85848	1.45652
Zm00001d003726	Zm00001d003726	Protein MOR1	7.31037	1.59855	0.599784
Zm00001d003729	Zm00001d003729	SWIb domain-containing protein	113.544	-2.60368	0.529282
Zm00001d003751	Zm00001d003751	NDR1/HIN1-like 1	383.594	1.43532	0.281855
Zm00001d003760	lipid binding protein1	Bifunctional inhibitor/lipid-transfer protein/seed storage 2S albumin superfamily protein	4.46928	-6.34634	1.27513
Zm00001d003762	OVATE-transcription factor 9	Transcription repressor OFP13	17.7482	-1.70439	0.461275
Zm00001d003780	Zm00001d003780	Zm00001d003780	33.0434	-2.13144	0.539631
Zm00001d003785	Zm00001d003785	Putative uncharacterized protein [Source:UniProtKB/TrEMBL%3BAcc:B6U4W4]	38.9604	-4.14699	0.639378
Zm00001d003796	Zm00001d003796	Probable serine/threonine-protein phosphatase 2A regulatory subunit B'' subunit TON2	486.424	-1.6712	0.56504
Zm00001d003806	Zm00001d003806	Protein LITTLE ZIPPER 3	1.30685	-3.58478	1.3672
Zm00001d003807	Zm00001d003807	late embryogenesis abundant protein-related / LEA protein-related	578.176	1.09698	0.392594
Zm00001d003986	Zm00001d003986	Leucine-rich repeat protein kinase family protein	283.232	-4.98118	1.47295
Zm00001d004007	bHLH-transcription factor 37	Transcription factor FER-LIKE IRON DEFICIENCY-INDUCED TRANSCRIPTION FACTOR	28.6954	-2.26711	0.733235
Zm00001d004008	Zm00001d004008	Zm00001d004008	2.11328	5.15009	1.95726
Zm00001d004013	Zm00001d004013	OSJNBa0017B10.9 protein%3B protein	130.68	-1.09154	0.347728
Zm00001d004021	violaxanthin de-epoxidase1	violaxanthin de-epoxidase1	49.3313	-1.33378	0.264251
Zm00001d004022	Zm00001d004022	RPM1-interacting protein 4	91.4575	-1.31521	0.451836
Zm00001d004073	Zm00001d004073	receptor-like kinase	1.15553	4.58806	1.46024
Zm00001d004094	Zm00001d004094	Protein SMAX1-LIKE 4	6.50656	-1.79778	0.672674
Zm00001d004099	Zm00001d004099	U11/U12 small nuclear ribonucleoprotein 48 kDa protein	127.51	1.18158	0.44773
Zm00001d004105	Zm00001d004105	40S ribosomal protein S4-3	3.24205	-2.92189	0.974065
Zm00001d004168	Zm00001d004168	Zm00001d004168	1.34199	-4.92393	1.50601
Zm00001d004198	Zm00001d004198	CASP-like protein 2A1	97.2121	-1.02459	0.374583
Zm00001d004412	Zm00001d004412	Zm00001d004412	6.73049	1.55576	0.555307
Zm00001d004494	Zm00001d004494	TPR repeat-containing thioredoxin TTL1	6.58533	4.97015	1.00373
Zm00001d004495	Zm00001d004495	WEB family protein	16.7051	-1.87515	0.476841
Zm00001d004497	Zm00001d004497	C2H2-like zinc finger protein	8.1082	-2.17104	0.746604
Zm00001d004510	Zm00001d004510	alpha/beta-Hydrolases superfamily protein	12.6485	-2.15143	0.716178
Zm00001d004537	Zm00001d004537	Zm00001d004537	7.49336	-4.88924	1.72552
Zm00001d004670	Zm00001d004670	ARM repeat superfamily protein	70.0558	-3.38865	1.29308
Zm00001d004674	Zm00001d004674	Expressed protein%3B protein	4.38646	-2.72436	0.917483
Zm00001d004697	Aux/IAA-transcription factor 6	IAA27-auxin-responsive Aux/IAA family member	53.8867	-1.14196	0.372383
Zm00001d004713	Zm00001d004713	Nucleoside diphosphate kinase IV chloroplastic/mitochondrial	20.9346	-4.14885	1.38846
Zm00001d004723	Zm00001d004723	elongation factor Ts family protein	11.3627	-2.41565	0.629694
Zm00001d004728	glycine rich protein4	glycine rich protein4	817.749	-2.00613	0.514394
Zm00001d004729	Zm00001d004729	Aluminum-induced protein	462.951	-2.34429	0.700061
Zm00001d004730	Zm00001d004730	Glycine-rich cell wall structural protein 2	263.646	-2.26443	0.680456
Zm00001d004738	Zm00001d004738	Protein ACCELERATED CELL DEATH 6	1.03331	2.88995	1.08029
Zm00001d004852	Zm00001d004852	Zm00001d004852	1.49212	-5.34074	1.61806
Zm00001d004907	Zm00001d004907	4-alpha-glucanotransferase DPE2	40.9703	1.43367	0.331876
Zm00001d004908	Zm00001d004908	Expressed protein%3B protein	18.5879	-1.38634	0.443473
Zm00001d004921	benzoxazinone synthesis14	benzoxazinone synthesis14	110.243	-3.84874	1.0101
Zm00001d004931	Zm00001d004931	Heavy metal transport/detoxification superfamily protein	154.003	-1.23161	0.452986
Zm00001d004933	Zm00001d004933	Carbohydrate-binding X8 domain superfamily protein	89.332	-1.54999	0.321915
Zm00001d005007	Zm00001d005007	Zm00001d005007	5.77547	-5.5227	1.03887
Zm00001d005140	Zm00001d005140	Meiotic nuclear division protein 1 homolog	205.799	1.42758	0.510944
Zm00001d005175	Zm00001d005175	Zm00001d005175	1.37422	-7.15882	2.179
Zm00001d005219	Zm00001d005219	Calcium dependent protein kinase 13	5.90366	-3.46954	1.26071
Zm00001d005251	Zm00001d005251	NAD(P)H dehydrogenase (quinone) FQR1	31.4882	-4.55234	1.0716
Zm00001d005252	Zm00001d005252	Leucine-rich repeat receptor-like tyrosine-protein kinase PXC3	10.484	-4.59042	1.403
Zm00001d005306	Zm00001d005306	Dynamin-related protein 1E	37.5914	-3.23726	0.817406
Zm00001d005337	Zm00001d005337	Cytidine/deoxycytidylate deaminase family protein	34.7824	-4.91601	1.83895
Zm00001d005394	Zm00001d005394	Fiber protein Fb34	386.35	-2.00861	0.746037
Zm00001d005432	Zm00001d005432	40S ribosomal protein S4-3	6.58386	-5.06103	1.47755
Zm00001d005472	Zm00001d005472	Expressed protein%3B Mannose-specific jacalin-related lectin%3B protein	557.066	-3.23024	0.643632
Zm00001d005535	aspartate kinase homoserine dehydrogenase2	Bifunctional aspartokinase/homoserine dehydrogenase 2%252C chloroplastic Aspartokinase Homoserine dehydrogenase	186.618	-1.1715	0.286392
Zm00001d005578	bZIP-transcription factor 40	bZIP transcription factor 11	20.3742	-2.14432	0.610619
Zm00001d005598	Zm00001d005598	UDP-glucose 4-epimerase 4	38.5143	-1.14547	0.430976
Zm00001d005639	Zm00001d005639	Zm00001d005639	3.16038	2.14756	0.74196
Zm00001d005648	hypersensitive induced response2	hypersensitive induced response2	99.0467	1.65744	0.503827
Zm00001d005679	Zm00001d005679	TIM-barrel signal transduction protein isoform 2	22.4969	1.77618	0.613086
Zm00001d005685	Zm00001d005685	RING-H2 finger protein ATL46	9.49811	-1.59209	0.491338
Zm00001d005687	trehalose-6-phosphate synthase5	trehalose-6-phosphate synthase5	244.272	-1.10104	0.31045
Zm00001d005688	Zm00001d005688	UDP-glycosyltransferase 90A1	5.12093	-4.59436	1.3708
Zm00001d005748	Zm00001d005748	CIPK-like protein 1	46.7947	1.23878	0.382411
Zm00001d005750	Zm00001d005750	Transcription factor bHLH69	10.4624	-1.30698	0.46146
Zm00001d005758	Zm00001d005758	Zm00001d005758	8.04797	15.7363	2.72986
Zm00001d005760	MYB-transcription factor 35	R2R3MYB-domain protein	1.11741	-5.38763	1.57961
Zm00001d005763	TCP-transcription factor 37	Chaperone protein dnaJ 6	25.9782	1.06747	0.320141
Zm00001d005764	Zm00001d005764	Zm00001d005764	16.371	-1.28394	0.469025
Zm00001d005782	Zm00001d005782	Glutamate receptor 2.7	21.98	-2.86089	0.635515
Zm00001d005783	Zm00001d005783	Glutamate receptor 2.7	51.7517	-2.3675	0.786101
Zm00001d005888	HSF-transcription factor 1	Heat stress transcription factor B-3	17.2502	-1.80225	0.579658
Zm00001d005891	Zm00001d005891	Zm00001d005891	2.66769	12.8176	3.5143
Zm00001d005895	Zm00001d005895	EF hand family protein	172.692	1.81378	0.491752
Zm00001d005910	Zm00001d005910	Probable carboxylesterase 2	7.74382	-1.48841	0.565249
Zm00001d005921	Zm00001d005921	Zm00001d005921	3.15794	11.3242	3.41346
Zm00001d005937	Zm00001d005937	Zm00001d005937	4.83525	-5.58774	1.32383
Zm00001d005939	bHLH-transcription factor 33	DNA binding protein	50.614	1.28786	0.403257
Zm00001d005944	Zm00001d005944	Zm00001d005944	145.399	-1.11373	0.241864
Zm00001d005946	Zm00001d005946	Zm00001d005946	7.10832	-4.34295	0.892601
Zm00001d005951	Homeobox-transcription factor 54	Homeobox-leucine zipper protein ATHB-6	49.2288	2.21268	0.537747
Zm00001d005954	Zm00001d005954	Zm00001d005954	1.069	3.94813	1.24445
Zm00001d005959	empty pericarp6	empty pericarp6	53.5411	-1.2754	0.348805
Zm00001d005991	Zm00001d005991	Zm00001d005991	5.41239	-2.5674	0.745288
Zm00001d005998	Zm00001d005998	Caffeoyl-CoA O-methyltransferase 1	233.646	-1.06621	0.373588
Zm00001d006033	Zm00001d006033	Inactive LRR receptor-like serine/threonine-protein kinase BIR2	29.3503	-5.82084	1.25632
Zm00001d006047	Zm00001d006047	Inosine triphosphate pyrophosphatase	10.0505	-10.4693	2.60906
Zm00001d006056	Zm00001d006056	L-ascorbate peroxidase 2 cytosolic	13.9962	4.39844	0.84569
Zm00001d006059	Zm00001d006059	MTD1	191.338	-1.58029	0.492829
Zm00001d006060	Zm00001d006060	Zm00001d006060	19.5764	-1.22879	0.43139
Zm00001d006066	Zm00001d006066	FK506-binding protein 2-1	11.4992	2.97715	0.910176
Zm00001d006069	Zm00001d006069	Putative quinone-oxidoreductase homolog chloroplastic	11.5817	-3.1503	1.11651
Zm00001d006180	Zm00001d006180	NC domain-containing protein-related	58.8225	1.38445	0.519796
Zm00001d006184	Zm00001d006184	Leaf angle-associated protein [Source:UniProtKB/TrEMBL%3BAcc:C4IZI7]	30.8237	1.40201	0.439499
Zm00001d006210	Zm00001d006210	Polygalacturonate 4-alpha-galacturonosyltransferase	18.4014	2.1865	0.662334
Zm00001d006214	Zm00001d006214	Lon protease homolog 2 peroxisomal	243.913	-2.17757	0.429391
Zm00001d006231	Zm00001d006231	PLC-like phosphodiesterases superfamily protein	3.03393	2.71344	0.890681
Zm00001d006249	Zm00001d006249	SNARE-like superfamily protein	309.863	1.26663	0.275234
Zm00001d006267	Zm00001d006267	Serine/threonine-protein kinase STY46	251.781	-1.34417	0.315352
Zm00001d006300	Zm00001d006300	MUTL protein homolog 3	9.51635	-1.75512	0.575957
Zm00001d006341	Zm00001d006341	Molybdenum cofactor sulfurase family protein	1.66237	3.1614	1.13521
Zm00001d006346	Zm00001d006346	dentin sialophosphoprotein-related	54.4452	22.8302	2.52928
Zm00001d006353	Zm00001d006353	basic helix-loop-helix (bHLH) DNA-binding superfamily protein	3.24736	-3.58224	1.35673
Zm00001d006365	Zm00001d006365	Probable aldo-keto reductase 4	47.7387	-7.75972	1.644
Zm00001d006392	Zm00001d006392	MMS19 nucleotide excision repair protein homolog	3.96282	2.63869	0.679846
Zm00001d006420	Zm00001d006420	LRR receptor-like serine/threonine-protein kinase GSO1	7.102	-4.17959	1.02826
Zm00001d006446	salmon silk2	salmon silk2	5.11333	3.57639	1.34925
Zm00001d006467	adenosine 5'-phosphosulfate reductase-like2	adenosine 5'-phosphosulfate reductase-like2	32.0326	2.8893	0.690254
Zm00001d006476	Zm00001d006476	aconitase5	6.13544	-2.01201	0.739457
Zm00001d006511	Zm00001d006511	Glucose-6-phosphate/phosphate translocator 2 chloroplastic	2.90723	2.46099	0.816524
Zm00001d006526	Zm00001d006526	Eukaryotic aspartyl protease family protein	5.50377	-6.39921	2.33776
Zm00001d006586	Zm00001d006586	Peptidyl-prolyl cis-trans isomerase Pin1	11.8734	-13.4058	2.63534
Zm00001d006588	Zm00001d006588	Protein THYLAKOID FORMATION 1 chloroplastic	135.301	-1.74122	0.372605
Zm00001d006626	Zm00001d006626	Remorin family protein	53.9637	-2.82183	0.835256
Zm00001d006630	Zm00001d006630	Chalcone isomerase	95.5324	1.3785	0.439813
Zm00001d006632	Zm00001d006632	Zm00001d006632	55.9786	-5.3172	1.79022
Zm00001d006692	Zm00001d006692	Zm00001d006692	2.54944	-4.6596	1.77627
Zm00001d006711	Zm00001d006711	Rhodopsin [Source:UniProtKB/TrEMBL%3BAcc:B6SHT2]	475.918	-1.02392	0.237113
Zm00001d006720	Zm00001d006720	Triacylglycerol lipase	12.6537	1.84565	0.438136
Zm00001d006750	Zm00001d006750	GIR1	137.188	-1.17185	0.328243
Zm00001d006753	Zm00001d006753	Indole-3-acetic acid amido synthetase	43.113	2.46851	0.650747
Zm00001d006755	Zm00001d006755	Disease resistance RPP13-like protein 4	0.750971	4.92109	1.43424
Zm00001d006768	Zm00001d006768	C2H2-like zinc finger protein	22.495	-1.12653	0.402503
Zm00001d006807	Zm00001d006807	Tubulin gamma-2 chain	3.81115	3.02351	0.928126
Zm00001d006810	Zm00001d006810	Expressed protein%3B protein	13.7997	-2.41294	0.422265
Zm00001d006816	Zm00001d006816	Zm00001d006816	1.82953	-4.79672	1.46403
Zm00001d006837	Zm00001d006837	Phosphoethanolamine N-methyltransferase 3	186.943	-1.67917	0.515267
Zm00001d006861	Zm00001d006861	Zm00001d006861	397.573	1.06224	0.213041
Zm00001d006936	Zm00001d006936	Peroxidase 64	416.865	1.60255	0.553267
Zm00001d006937	Zm00001d006937	Peroxidase 64	260.241	1.33526	0.38875
Zm00001d006942	Zm00001d006942	Chaperone DnaJ-domain superfamily protein	176.551	1.19931	0.294102
Zm00001d007012	Zm00001d007012	Ribonucleoprotein A	102.103	-1.17999	0.372055
Zm00001d007016	Zm00001d007016	Disease resistance protein RGA2	17.6147	-3.382	0.992003
Zm00001d007032	Zm00001d007032	Zm00001d007032	247.211	1.48484	0.517154
Zm00001d007081	Zm00001d007081	Rho GTPase-activating protein 7	417.748	-1.23454	0.436658
Zm00001d007100	small kernel1	small kernel1	26.3237	-1.24441	0.305305
Zm00001d007102	Zm00001d007102	RNA-binding protein	24.3712	2.5278	0.515168
Zm00001d007103	Zm00001d007103	RNA-binding (RRM/RBD/RNP motifs) family protein	264.661	1.10576	0.254819
Zm00001d007105	Zm00001d007105	Protein NETWORKED 3A	188.667	-1.38604	0.258964
Zm00001d007112	Zm00001d007112	Cytochrome P450 71D8	10.9021	-1.68354	0.532258
Zm00001d007124	Zm00001d007124	Uveal autoantigen with coiled-coil domains and ankyrin repeats isoform 4	58.3139	1.22953	0.228428
Zm00001d007131	Zm00001d007131	Zm00001d007131	2.11811	12.0811	3.11604
Zm00001d007157	Zm00001d007157	Zm00001d007157	23.1847	2.2829	0.608341
Zm00001d007160	Zm00001d007160	Peroxidase 66	41.703	-4.52496	1.23577
Zm00001d007162	Zm00001d007162	Zm00001d007162	2.11717	-10.0369	2.56748
Zm00001d007163	Zm00001d007163	Zm00001d007163	22.9131	3.47233	0.869661
Zm00001d007166	Zm00001d007166	CBL-interacting serine/threonine-protein kinase 4	1.51244	-7.36656	1.5038
Zm00001d007187	Zm00001d007187	hydroxyproline-rich glycoprotein family protein	46.5107	-4.1577	0.868831
Zm00001d007207	Zm00001d007207	Probable protein phosphatase 2C 5	147.809	1.17816	0.264765
Zm00001d007229	Zm00001d007229	Phosphoinositide phospholipase C 4	67.7061	-1.68945	0.381152
Zm00001d007269	Zm00001d007269	Plant-specific domain TIGR01627 family protein	11.0866	-2.45157	0.707817
Zm00001d007284	Zm00001d007284	Zm00001d007284	2.23084	4.78221	1.39164
Zm00001d007324	Zm00001d007324	Zm00001d007324	54.2217	-3.15592	0.968511
Zm00001d007347	Zm00001d007347	Expressed protein%3B protein	6.0582	-3.82258	0.946987
Zm00001d007363	Zm00001d007363	BRASSINOSTEROID INSENSITIVE 1-associated receptor kinase 1	105.002	-4.09268	1.14964
Zm00001d007370	Zm00001d007370	Zm00001d007370	10.9555	6.35607	1.13154
Zm00001d007426	Zm00001d007426	Respiratory burst oxidase homolog protein C	4.24464	-30	6.92848
Zm00001d007430	Zm00001d007430	Respiratory burst oxidase homolog protein C	1.98046	-8.14662	2.8515
Zm00001d007450	Zm00001d007450	Zm00001d007450	39.2186	7.96283	1.00179
Zm00001d007484	Zm00001d007484	Probable nucleolar protein 5-1	2.35228	4.63356	0.912451
Zm00001d007488	Zm00001d007488	Zm00001d007488	8.17999	-5.96743	2.0278
Zm00001d007501	Zm00001d007501	Zm00001d007501	3.86321	-3.26451	1.0619
Zm00001d007564	Zm00001d007564	Probable ATP synthase 24 kDa subunit mitochondrial	59.4385	-2.12191	0.717313
Zm00001d007592	Zm00001d007592	Methyltransferase	27.7094	1.68212	0.415812
Zm00001d007605	Zm00001d007605	Zm00001d007605	203.565	-6.43999	0.990473
Zm00001d007634	Zm00001d007634	Zm00001d007634	14.3923	4.42443	1.47214
Zm00001d007637	Zm00001d007637	Zm00001d007637	24.7748	-10.5878	3.24439
Zm00001d007700	Zm00001d007700	NAD(P)-binding Rossmann-fold superfamily protein	2433.41	-1.97905	0.745117
Zm00001d007702	Zm00001d007702	Zm00001d007702	3.03259	13.8828	2.95442
Zm00001d007718	benzoxazinone synthesis13	benzoxazinone synthesis13	1.1509	-6.55886	2.37466
Zm00001d007752	Zm00001d007752	hAT transposon superfamily protein	32.5949	-13.6425	2.24358
Zm00001d007773	Zm00001d007773	AAA-ATPase ASD mitochondrial	14.6981	-3.38641	1.16052
Zm00001d007775	membrane H(+)-ATPase1	membrane H(+)-ATPase1	2.19305	7.27665	1.78742
Zm00001d007788	Zm00001d007788	Zm00001d007788	12.5206	1.43862	0.489814
Zm00001d007789	Zm00001d007789	receptor-like protein kinase 4	43.5364	-2.70106	0.890101
Zm00001d007800	Zm00001d007800	Thioredoxin	3.27468	3.8363	1.09073
Zm00001d007805	Zm00001d007805	Zm00001d007805	10.972	9.34656	3.03685
Zm00001d007815	Zm00001d007815	40S ribosomal protein S15-4	1518.86	1.72646	0.367521
Zm00001d007844	Zm00001d007844	Zm00001d007844	13.1311	-2.55766	0.971576
Zm00001d007845	Zm00001d007845	Formin-like protein 18	37.4617	-1.31808	0.365227
Zm00001d007868	TCP-transcription factor 43	Transcription factor TCP2	13.1846	-4.21206	1.1794
Zm00001d007908	Zm00001d007908	Probable carboxylesterase 15	2.76026	-3.22682	0.890152
Zm00001d007909	Zm00001d007909	Gibberellin receptor GID1L2	5.02165	-1.64633	0.613634
Zm00001d007916	Zm00001d007916	Zm00001d007916	1.27783	3.68256	1.18991
Zm00001d007931	Zm00001d007931	Zm00001d007931	220.526	-8.39889	1.87046
Zm00001d007961	Zm00001d007961	Zm00001d007961	48.3666	1.09503	0.3219
Zm00001d007994	Zm00001d007994	Zm00001d007994	6.71419	-19.3183	3.5353
Zm00001d008003	Zm00001d008003	Zm00001d008003	103.178	-7.43384	1.95642
Zm00001d008017	Zm00001d008017	Zm00001d008017	5.29499	-12.9726	1.66069
Zm00001d008035	Zm00001d008035	Zm00001d008035	84.5222	-8.53564	1.93234
Zm00001d008177	Zm00001d008177	PTI1-like tyrosine-protein kinase 3	290.794	-1.30497	0.142621
Zm00001d008181	Zm00001d008181	Zm00001d008181	863.468	1.22888	0.203445
Zm00001d008187	Zm00001d008187	Probable L-cysteine desulfhydrase chloroplastic	18.0341	2.78384	0.548432
Zm00001d008189	Zm00001d008189	Retrotransposon protein SINE subclass%253B Retrotransposon protein SINE subclass isoform 1%253B Retrotransposon protein SINE subclass isoform 2%253B Retrotransposon protein SINE subclass isoform 3	76.2301	1.99491	0.483804
Zm00001d008193	Zm00001d008193	Zm00001d008193	5.93566	6.93712	1.10357
Zm00001d008195	Zm00001d008195	Zm00001d008195	1.08661	8.22085	2.16785
Zm00001d008199	Zm00001d008199	Basic endochitinase B	0.880929	4.98488	1.48866
Zm00001d008200	proteolipid membrane potential regulator7	Hydrophobic protein LTI6B	38.8213	-3.04984	0.708436
Zm00001d008240	Zm00001d008240	Phosphatidylinositol/phosphatidylcholine transfer protein SFH13	2.8811	-3.36899	1.2504
Zm00001d008285	Zm00001d008285	PQ-loop repeat family protein / transmembrane family protein	466.782	1.19785	0.438821
Zm00001d008300	Zm00001d008300	Peroxidase 9	188.939	-2.36172	0.845356
Zm00001d008303	Zm00001d008303	Electron transfer flavoprotein subunit alpha mitochondrial	12.8399	1.30895	0.405781
Zm00001d008326	Zm00001d008326	Putative RNA helicase family protein	54.261	2.10984	0.463411
Zm00001d008329	Zm00001d008329	Zinc inducible protein	93.2189	-3.34148	1.13029
Zm00001d008332	Zm00001d008332	Cinnamoyl-CoA reductase 1	6.6095	-11.7492	2.84406
Zm00001d008338	trehalose-6-phosphate synthase14	trehalose-6-phosphate synthase14	71.4123	-1.71001	0.626752
Zm00001d008342	Zm00001d008342	Pollen-specific protein like%253B Pollen-specific protein like protein	254.827	-1.1776	0.215157
Zm00001d008356	C3H-transcription factor 342	C2H2 and C2HC zinc fingers superfamily protein	57.3136	2.0401	0.451358
Zm00001d008370	geranylgeranyl pyrophosphate synthase3	geranylgeranyl pyrophosphate synthase3	24.8967	-2.69947	0.569621
Zm00001d008386	Zm00001d008386	Monocopper oxidase-like protein SKU5	307.975	-1.02958	0.20351
Zm00001d008398	Zm00001d008398	Zm00001d008398	33.5319	1.14012	0.36254
Zm00001d008404	Zm00001d008404	Zm00001d008404	18.7137	-2.23189	0.731008
Zm00001d008430	Zm00001d008430	Zm00001d008430	46.7913	-2.29421	0.785177
Zm00001d008453	Zm00001d008453	Zm00001d008453	58.2595	4.14223	0.7814
Zm00001d008457	Zm00001d008457	PR5-like receptor kinase	14.7706	-2.5842	0.812984
Zm00001d008467	Zm00001d008467	Cysteine-rich receptor-like protein kinase 37	0.466275	-5.47352	2.08665
Zm00001d008468	Zm00001d008468	PR5-like receptor kinase	5.46943	-2.30725	0.851647
Zm00001d008477	receptor-like kinase4	receptor-like kinase4	2.65402	-3.6583	1.33513
Zm00001d008499	Zm00001d008499	PAP fibrillin domain proteinexpressed protein	13.9419	-4.0963	1.12863
Zm00001d008503	Zm00001d008503	RING/FYVE/PHD zinc finger superfamily protein	42.7604	-1.0149	0.337785
Zm00001d008528	MYB-transcription factor 22	myb domain protein 62	1.41913	-6.24379	1.90027
Zm00001d008552	Zm00001d008552	DUF1639 family protein	21.679	-1.05831	0.402949
Zm00001d008604	Zm00001d008604	Protein NRT1/ PTR FAMILY 8.1	99.589	-1.15758	0.331101
Zm00001d008621	Zm00001d008621	Protein TRM32	8.64309	-2.55553	0.717845
Zm00001d008634	Zm00001d008634	Probable carboxylesterase 15	288.348	1.11769	0.287163
Zm00001d008666	Zm00001d008666	DCD (Development and Cell Death) domain protein	111.142	1.01541	0.260351
Zm00001d008691	autophagy18d	Autophagy-related protein 18c	348.243	1.41105	0.406558
Zm00001d008693	Zm00001d008693	alpha/beta-Hydrolases superfamily protein	12.9628	2.66577	0.777714
Zm00001d008712	Zm00001d008712	Phenylalanine ammonia-lyase 1	4.02624	-6.17006	1.70899
Zm00001d008738	Zm00001d008738	Putative pentatricopeptide repeat-containing protein	12.2336	1.11325	0.38364
Zm00001d008792	Zm00001d008792	Zm00001d008792	8.70292	-2.54448	0.922527
Zm00001d008819	Zm00001d008819	IQ-domain 25	9.91675	-2.3553	0.547734
Zm00001d008820	Zm00001d008820	2-oxoglutarate (2OG) and Fe(II)-dependent oxygenase superfamily protein	165.435	-1.14462	0.299797
Zm00001d008843	Zm00001d008843	Grx_A2-glutaredoxin subgroup III	12.4963	2.91959	0.641585
Zm00001d008845	Zm00001d008845	Pre-mRNA-processing-splicing factor 8A	46.6452	-1.10999	0.332847
Zm00001d008849	Zm00001d008849	OSJNBa0089E12.13 protein%3B protein	3.46712	-2.32891	0.859757
Zm00001d008851	Zm00001d008851	Density-regulated protein	588.825	1.13927	0.180294
Zm00001d008855	succinate dehydrogenase3	succinate dehydrogenase3	11.2146	-1.52797	0.521147
Zm00001d008866	Zm00001d008866	Zm00001d008866	2.95269	2.25894	0.818432
Zm00001d008872	AP2-EREBP-transcription factor 186	Putative AP2/EREBP transcription factor superfamily protein	0.614819	4.21325	1.5845
Zm00001d008890	Zm00001d008890	DNA-directed DNA polymerases	60.3709	1.65134	0.333982
Zm00001d008891	Zm00001d008891	G-type lectin S-receptor-like serine/threonine-protein kinase SD2-5	29.8462	-1.35241	0.458055
Zm00001d008900	Zm00001d008900	Zm00001d008900	77.6139	-5.05796	0.927147
Zm00001d008913	Zm00001d008913	evolutionarily conserved C-terminal region 10	8.60172	8.85752	2.03211
Zm00001d008946	Zm00001d008946	Zm00001d008946	4.09166	-3.17208	1.14213
Zm00001d008952	Zm00001d008952	Endoglucanase 6	1.16228	-6.08779	2.13277
Zm00001d008956	Zm00001d008956	Zm00001d008956	9.39006	3.90753	1.30783
Zm00001d008980	Zm00001d008980	Probable membrane-associated kinase regulator 2	2.48106	-4.20297	1.43064
Zm00001d009010	Zm00001d009010	Plasma membrane-associated cation-binding protein 1	1361.3	1.03476	0.378436
Zm00001d009016	Zm00001d009016	Beta-amylase 3 chloroplastic	100.851	2.16361	0.289879
Zm00001d009085	Zm00001d009085	Zm00001d009085	21.3493	1.37054	0.47291
Zm00001d009140	Zm00001d009140	Peroxidase 64	5.47349	-9.92347	2.14043
Zm00001d009144	Zm00001d009144	Zm00001d009144	6.1425	-9.58741	1.97715
Zm00001d009158	Zm00001d009158	Protein argonaute 5	1.14445	6.77646	2.56489
Zm00001d009177	Zm00001d009177	Alkaline/neutral invertase A mitochondrial	305.732	2.25236	0.697166
Zm00001d009189	Zm00001d009189	TPR repeat%253B TPR repeat-containing domain protein	3.98857	2.60907	0.958204
Zm00001d009202	Zm00001d009202	Zm00001d009202	3.67773	-6.82622	1.29377
Zm00001d009215	Zm00001d009215	DNA-directed RNA polymerases II IV and V subunit 9A	2.76876	-5.22414	1.89214
Zm00001d009222	Zm00001d009222	Pyrophosphate-energized vacuolar membrane proton pump 1	155.841	1.21225	0.413753
Zm00001d009243	multidrug resistance associated protein6	ABC transporter C family member 4	1046.66	1.28847	0.254749
Zm00001d009248	Zm00001d009248	Respiratory burst oxidase homolog protein B	483.822	-1.29331	0.338566
Zm00001d009250	Zm00001d009250	Zm00001d009250	0.556917	-5.84299	2.02015
Zm00001d009261	Zm00001d009261	Phospholipase A I	11.3099	8.77916	2.319
Zm00001d009275	Zm00001d009275	Zm00001d009275	2.95086	2.89836	1.06831
Zm00001d009280	Zm00001d009280	Zm00001d009280	2.12662	-6.90537	1.96616
Zm00001d009309	Zm00001d009309	Xyloglucan endotransglucosylase/hydrolase protein 14	96.7735	-2.14662	0.579286
Zm00001d009327	Zm00001d009327	Zm00001d009327	1.79588	-7.52839	1.86675
Zm00001d009328	Zm00001d009328	Glycosyltransferase	47.1306	-1.71944	0.5542
Zm00001d009361	Zm00001d009361	E3 ubiquitin-protein ligase SIS3	29.8293	-7.65908	2.50774
Zm00001d009365	sugars will eventually be exported transporter2	sugars will eventually be exported transporter2	32.6962	-2.67325	0.595783
Zm00001d009382	Zm00001d009382	Late embryogeneis abundant protein Lea14-A%253B Late embryogenesis abundant protein Lea14-A	3.99853	1.90678	0.683533
Zm00001d009398	Zm00001d009398	Methylesterase 3	824.508	1.6712	0.367239
Zm00001d009420	Zm00001d009420	Zm00001d009420	25.2919	-5.46807	1.12621
Zm00001d009474	Zm00001d009474	Zm00001d009474	42.5699	3.63503	1.0377
Zm00001d009496	Zm00001d009496	Rab5-interacting family protein	1017.26	1.95319	0.448147
Zm00001d009512	Zm00001d009512	Polyadenylate-binding protein RBP45C	9.61625	-11.5718	3.65285
Zm00001d009518	Zm00001d009518	40S ribosomal protein S4-3	8.9604	-1.75375	0.584583
Zm00001d009524	Zm00001d009524	F1F0-ATPase inhibitor protein%3B protein	2.14238	4.8558	1.58113
Zm00001d009525	Zm00001d009525	Zm00001d009525	110.001	2.164	0.402083
Zm00001d009549	Zm00001d009549	Rop guanine nucleotide exchange factor 9	119.681	-1.2561	0.470635
Zm00001d009557	Zm00001d009557	DUF679 domain membrane protein 7	3.50119	-2.76178	0.989707
Zm00001d009558	Zm00001d009558	Zm00001d009558	3.18737	9.16945	2.50973
Zm00001d009603	Zm00001d009603	Solute carrier family 2%252C facilitated glucose transporter member 8	60.8132	-1.89632	0.72341
Zm00001d009610	Zm00001d009610	Acetamidase/Formamidase family protein	45.6936	3.1745	1.09922
Zm00001d009626	protein phosphatase homolog9	protein phosphatase homolog9	0.948116	-4.25856	1.43237
Zm00001d009671	Zm00001d009671	Potassium transporter 10	11.1791	12.7758	2.38665
Zm00001d009757	Zm00001d009757	AT3G23300 (E%3D2e-039) | dehydration-responsive protein-related	4.95812	1.69216	0.613941
Zm00001d009773	Zm00001d009773	CCT motif family protein	78.5574	-1.09438	0.334019
Zm00001d009797	Zm00001d009797	Lactoylglutathione lyase / glyoxalase I family protein	99.5858	-2.91511	0.815755
Zm00001d009814	Zm00001d009814	Putative leucine-rich repeat receptor-like protein kinase family protein	1.00607	-5.53926	2.07233
Zm00001d009835	Zm00001d009835	Triosephosphate isomerase cytosolic	11.1822	-2.12096	0.68988
Zm00001d009881	Zm00001d009881	Zm00001d009881	2.05349	9.71642	1.87692
Zm00001d009905	Zm00001d009905	Zm00001d009905	13.1863	-29.8491	3.99622
Zm00001d009932	Zm00001d009932	Plasma membrane associated protein	27.7355	-1.14168	0.374801
Zm00001d010008	Zm00001d010008	Haloacid dehalogenase-like hydrolase (HAD) superfamily protein	104.66	-1.15232	0.243079
Zm00001d010060	Homeobox-transcription factor 123	BEL1-like homeodomain protein 9	81.2849	-1.28889	0.440833
Zm00001d010075	Zm00001d010075	Tetratricopeptide repeat (TPR)-like superfamily protein	131.834	-1.64766	0.336659
Zm00001d010093	Zm00001d010093	B-box zinc finger protein 22	39.0341	1.10112	0.262246
Zm00001d010094	Zm00001d010094	Dehydrin family protein expressed%3B Embryogenic-cell protein 40 (Ecp40)%3B protein	9.25966	1.83528	0.661862
Zm00001d010098	Zm00001d010098	Ubiquinone biosynthesis O-methyltransferase mitochondrial	1.08713	-3.3282	1.19371
Zm00001d010151	Zm00001d010151	DNA topoisomerase type IA core	6.99227	3.35479	1.10659
Zm00001d010172	Zm00001d010172	Fructose-16-bisphosphatase cytosolic	24.5248	-3.89051	0.730947
Zm00001d010175	AP2-EREBP-transcription factor 113	Ethylene-responsive transcription factor ABR1	19.5953	-2.32977	0.733103
Zm00001d010210	potassium channel6	Potassium channel2	160.823	1.55136	0.383527
Zm00001d010231	Zm00001d010231	Amino acid carrier	2.53055	-5.52733	2.06789
Zm00001d010247	Zm00001d010247	Phenylalanine ammonia-lyase 1	1.78023	7.30736	2.41556
Zm00001d010358	Zm00001d010358	Malic enzyme	12.8946	-7.90413	1.73899
Zm00001d010380	Zm00001d010380	Zinc finger CCCH domain-containing protein 23	45.1299	-1.62721	0.539215
Zm00001d010404	Zm00001d010404	Cyclin superfamily protein%252C putative	0.646899	4.53376	1.71656
Zm00001d010428	Zm00001d010428	Zm00001d010428	109.637	-2.08734	0.684515
Zm00001d010558	Zm00001d010558	Protein NETWORKED 2D	14.8842	-4.40216	0.780328
Zm00001d010593	Zm00001d010593	Zm00001d010593	1.98313	-5.98729	1.31264
Zm00001d010616	WRKY-transcription factor 89	Putative WRKY DNA-binding domain superfamily protein	1.37261	-6.55967	2.06081
Zm00001d010640	Zm00001d010640	F-box protein	40.2889	-1.62629	0.325098
Zm00001d010657	Zm00001d010657	NAD(P)-binding Rossmann-fold superfamily protein	22.0728	-11.6071	3.57997
Zm00001d010662	Zm00001d010662	SNF1-related protein kinase regulatory subunit beta-1	51.1542	-6.81162	1.27012
Zm00001d010682	Zm00001d010682	Zm00001d010682	1.33121	-5.51375	1.71112
Zm00001d010697	Zm00001d010697	Indole-3-acetic acid-amido synthetase GH3.6	46.811	-1.86195	0.602117
Zm00001d010738	Zm00001d010738	Transducin/WD40 repeat-like superfamily protein	0.879892	3.12012	1.14453
Zm00001d010741	Zm00001d010741	Sas10/Utp3/C1D family	2.30385	-6.17057	1.70547
Zm00001d010764	Zm00001d010764	Inner membrane protein oxaA	6.01322	5.29194	1.9781
Zm00001d010894	Zm00001d010894	Embryonic flower 1-like protein%3B protein	55.0517	-2.49282	0.734285
Zm00001d010911	Zm00001d010911	Basic endochitinase B	503.77	-2.02866	0.5872
Zm00001d010957	Zm00001d010957	Solute carrier family 40 member 3 chloroplastic	11.2786	-3.77491	0.881316
Zm00001d011001	Zm00001d011001	Protein ALUMINUM SENSITIVE 3	10.7637	-2.81921	0.955222
Zm00001d011034	Zm00001d011034	dehydroascorbate reductase like1	407.994	-1.00003	0.276391
Zm00001d011036	Zm00001d011036	Legumin-like protein%253B Putative rmlC-like cupins superfamily protein	1760.27	1.11474	0.284183
Zm00001d011051	Zm00001d011051	ACT domain-containing protein ACR9	674.864	1.32794	0.325086
Zm00001d011059	Zm00001d011059	Zm00001d011059	59.3521	24.5269	2.84778
Zm00001d011069	Zm00001d011069	NAD(P)-binding Rossmann-fold superfamily protein	11.0726	2.91197	0.636812
Zm00001d011075	Zm00001d011075	Leukotriene A-4 hydrolase homolog	273.874	2.27979	0.677149
Zm00001d011080	subtilisin-chymotrypsin inhibitor homolog1	Protease inhibitor%253B Proteinase inhibitor	92.0728	-5.25711	1.00614
Zm00001d011097	Zm00001d011097	12-oxophytodienoate reductase 1	170.68	-1.89723	0.509233
Zm00001d011117	Zm00001d011117	cytochrome P450 family 722 subfamily A polypeptide 1	484.751	-15.4731	2.31557
Zm00001d011134	AP2-EREBP-transcription factor 117	Putative AP2/EREBP transcription factor superfamily protein	3.33657	3.79209	0.96115
Zm00001d011135	Zm00001d011135	Mitochondrial outer membrane protein porin 3	26.2243	3.23569	0.600322
Zm00001d011136	Zm00001d011136	NADH dehydrogenase [ubiquinone] 1 beta subcomplex subunit 2	222.2	2.08477	0.710704
Zm00001d011165	Zm00001d011165	DNA binding%3BDNA-directed RNA polymerases	57.6716	-7.86988	2.46193
Zm00001d011195	Zm00001d011195	Probable protein phosphatase 2C 74	97.662	-1.20089	0.271825
Zm00001d011224	Zm00001d011224	Ribosomal protein L34	297.462	-1.15045	0.324927
Zm00001d011246	Zm00001d011246	Cytokinin riboside 5'-monophosphate phosphoribohydrolase LOG7	50.8881	1.11712	0.319796
Zm00001d011253	Zm00001d011253	Sucrose nonfermenting 4-like protein	290.64	-7.97959	2.35719
Zm00001d011269	Zm00001d011269	GDSL esterase/lipase	71.077	1.37638	0.278504
Zm00001d011285	light harvesting chlorophyll a/b binding protein1	photosystem II light harvesting complex gene B1B2	0.580909	4.43549	1.61089
Zm00001d011291	Zm00001d011291	Zm00001d011291	3.81601	-4.75897	0.94895
Zm00001d011300	Zm00001d011300	Cwf21	3.31641	-3.7835	0.943757
Zm00001d011302	Zm00001d011302	Os01g0606100 protein	40.6367	-1.30023	0.425374
Zm00001d011304	Zm00001d011304	Amino-acid permease BAT1	39.2865	-3.04519	0.659543
Zm00001d011316	Zm00001d011316	Zm00001d011316	2.12509	-7.87375	2.99999
Zm00001d011363	Zm00001d011363	Putative oxidoreductase%252C aldo/keto reductase family protein	34.747	2.25309	0.657712
Zm00001d011377	Zm00001d011377	Jasmonic acid-amido synthetase JAR1	129.169	1.11683	0.321401
Zm00001d011392	Zm00001d011392	Calcium-dependent protein kinase%252C isoform 2%253B Putative calcium-dependent protein kinase family protein isoform 1%253B Putative calcium-dependent protein kinase family protein isoform 2	1286.43	1.47369	0.505637
Zm00001d011394	Zm00001d011394	Zm00001d011394	103.913	-5.42266	1.59002
Zm00001d011396	Zm00001d011396	GTPase activating protein%253B Putative calcium-dependent lipid-binding (CaLB domain) family protein	39.0926	1.00177	0.335584
Zm00001d011425	Zm00001d011425	Serine carboxypeptidase-like 50	2.44678	-5.28035	1.41113
Zm00001d011438	anthocyaninless4	Dihydroflavonol-4-reductase	3.81913	-4.70172	1.21315
Zm00001d011451	Zm00001d011451	DUF1645 family protein	6.12503	-4.71672	0.966215
Zm00001d011459	Zm00001d011459	Protein HYPER-SENSITIVITY-RELATED 4	105.822	2.35156	0.612844
Zm00001d011467	csu31a	Tat pathway signal sequence family protein	7.28277	-4.88468	1.12231
Zm00001d011470	C3H-transcription factor 39	Zinc finger CCCH domain-containing protein 14	1.33524	-3.83339	1.40525
Zm00001d011473	potassium channel5	Potassium channel AKT1	625.18	-1.23438	0.399364
Zm00001d011477	Zm00001d011477	Phospholipase A1-IIgamma	16.2831	-2.61549	0.582223
Zm00001d011498	phosphate transporter protein6	phosphate transporter protein6	0.786283	-5.96431	1.90218
Zm00001d011499	AP2-EREBP-transcription factor 80	Ethylene-responsive transcription factor CRF4	41.4658	-2.47353	0.544458
Zm00001d011506	Zm00001d011506	C2 domain containing protein	18.5891	-3.82659	0.829159
Zm00001d011512	Zm00001d011512	AMSH-like ubiquitin thioesterase 2	74.4207	-2.02446	0.39267
Zm00001d011513	Zm00001d011513	Polynucleotidyl transferase ribonuclease H-like superfamily protein	2.13411	-3.96377	1.08176
Zm00001d011553	Zm00001d011553	Copper-transporting ATPase RAN1	0.92503	-4.32748	1.63417
Zm00001d011576	Zm00001d011576	Zm00001d011576	14.9251	-4.42335	1.3465
Zm00001d011587	Zm00001d011587	Protein transport protein SEC31 homolog B	1.05081	-3.98557	1.436
Zm00001d011592	Zm00001d011592	Zm00001d011592	269.894	1.55057	0.325964
Zm00001d011604	Zm00001d011604	Zm00001d011604	1.34154	7.10635	1.38622
Zm00001d011605	Zm00001d011605	Transcription initiation factor TFIID subunit 11%252C mRNA	161.558	-1.33235	0.251436
Zm00001d011613	Zm00001d011613	Ribosomal L18p/L5e family protein	60.7534	-1.29105	0.3653
Zm00001d011614	MYB-transcription factor 24	Putative MYB DNA-binding domain superfamily protein	3.76389	-7.34489	1.57315
Zm00001d011641	Zm00001d011641	Putative leucine-rich repeat receptor-like protein kinase family protein	1.20447	-3.75566	1.27851
Zm00001d011654	Zm00001d011654	Putative MAPKKK family protein kinase	2.69835	-2.65291	0.786963
Zm00001d011657	Zm00001d011657	Plasma membrane associated protein	15.2582	-2.02798	0.606242
Zm00001d011663	Zm00001d011663	Putative CRAL/TRIO domain containing%252C Sec14p-like phosphatidylinositol transfer family protein	39.5138	-1.13901	0.408419
Zm00001d011669	MYB-transcription factor 124	Putative MYB DNA-binding domain superfamily protein	59.5193	-1.18846	0.338296
Zm00001d011722	Zm00001d011722	Zm00001d011722	0.928097	7.84826	2.8688
Zm00001d011744	Zm00001d011744	PRP38 family protein	1.12929	-9.00374	3.03166
Zm00001d011750	Zm00001d011750	NADH:ubiquinone oxidoreductase intermediate-associated protein 30	671.786	1.27123	0.155723
Zm00001d011757	Zm00001d011757	Too many mouths protein	2.72455	3.95376	1.05167
Zm00001d011771	C2C2-GATA-transcription factor 17	GATA zinc finger family protein	66.3544	-1.51595	0.366565
Zm00001d011775	Zm00001d011775	Protein TRIGALACTOSYLDIACYLGLYCEROL 2 chloroplastic	112.678	1.69069	0.349397
Zm00001d011776	Zm00001d011776	Zm00001d011776	234.931	1.37185	0.293957
Zm00001d011778	tonoplast intrinsic protein2	tonoplast intrinsic protein1	2.99718	-4.63563	1.26446
Zm00001d011782	Zm00001d011782	Haloacid dehalogenase-like hydrolase (HAD) superfamily protein	646.66	1.36199	0.161935
Zm00001d011793	Zm00001d011793	late embryogenesis abundant protein-related / LEA protein-related	133.685	-2.80737	0.556283
Zm00001d011822	Zm00001d011822	nonsense-mediated mRNA decay NMD3 family protein	1.44589	-5.52665	1.35902
Zm00001d011826	Zm00001d011826	NAD(P)H-quinone oxidoreductase subunit O chloroplastic	26.8641	-2.67898	0.500549
Zm00001d011829	Zm00001d011829	DNA mismatch repair protein MLH1	135.643	1.20889	0.305792
Zm00001d011843	lateral root primordia1	Protein SHI RELATED SEQUENCE 6	24.3575	-1.58634	0.588926
Zm00001d011848	Zm00001d011848	60S ribosomal protein L17-2	4.04893	-10.4383	3.31403
Zm00001d011850	Zm00001d011850	Zm00001d011850	878.91	-2.08613	0.293406
Zm00001d011868	Zm00001d011868	Methyl-CpG-binding domain-containing protein 2	8.40921	-5.46901	1.64829
Zm00001d011879	Zm00001d011879	Zm00001d011879	7.31293	4.13181	0.863193
Zm00001d011880	Zm00001d011880	SEC14 cytosolic factor family protein / phosphoglyceride transfer family protein	101.918	2.76896	0.408135
Zm00001d011886	Zm00001d011886	Putative O-Glycosyl hydrolase superfamily protein	76.3995	-3.03938	1.04361
Zm00001d011890	cytokinin oxidase 3	cytokinin oxidase 3	13.1772	6.53064	1.99408
Zm00001d011903	Zm00001d011903	Eukaryotic aspartyl protease family protein	313.393	-1.05388	0.311705
Zm00001d011920	autophagy18a	WD repeat-containing protein domain phosphoinositide-interacting protein 3	201.6	2.01633	0.367639
Zm00001d011921	Zm00001d011921	RALFL33	50.9682	1.53392	0.559095
Zm00001d011931	Zm00001d011931	Putative uncharacterized protein [Source:UniProtKB/TrEMBL%3BAcc:B6UIH6]	24.5242	-6.247	1.00912
Zm00001d011932	Zm00001d011932	Putative cytochrome P450 superfamily protein	21.6482	-3.48694	0.896955
Zm00001d011944	Zm00001d011944	RING finger protein	2.02849	3.31317	1.10744
Zm00001d011950	Zm00001d011950	Expressed protein%3B protein	7.57884	3.53322	0.620025
Zm00001d011952	Zm00001d011952	eukaryotic initiation factor 3 gamma subunit family protein	11.4474	7.30832	1.48906
Zm00001d011955	Zm00001d011955	Heavy metal transport/detoxification superfamily protein	4.86913	2.10098	0.614711
Zm00001d011972	Zm00001d011972	Zm00001d011972	39.6422	1.98324	0.448822
Zm00001d011984	autophagy6b	Beclin-1-like protein	136.068	-1.27741	0.223706
Zm00001d011988	Zm00001d011988	Vacuolar protein sorting-associated protein 41 homolog	4.18768	-3.98141	0.829532
Zm00001d012002	Zm00001d012002	Pentatricopeptide repeat (PPR) superfamily protein	3.00265	-3.25909	1.12202
Zm00001d012005	Zm00001d012005	Putative histidine kinase family protein	406.036	-2.52094	0.34481
Zm00001d012015	SBP-transcription factor 18	Squamosa promoter-binding protein-like (SBP domain) transcription factor family protein	44.7214	2.47805	0.513447
Zm00001d012021	Zm00001d012021	Nucleotide-diphospho-sugar transferase family protein	775.167	-1.16704	0.331861
Zm00001d012022	Zm00001d012022	Nucleotide-diphospho-sugar transferase family protein	227.883	-2.01916	0.285561
Zm00001d012024	Zm00001d012024	Nucleotide-diphospho-sugar transferase family protein	18.7822	-1.08883	0.393576
Zm00001d012031	Zm00001d012031	Zm00001d012031	17.4386	-2.70813	0.776703
Zm00001d012044	small ubiquitin-related modifier1b	Zm00001d012044	909.648	-1.02129	0.203502
Zm00001d012050	Zm00001d012050	Zm00001d012050	109.669	1.31878	0.290726
Zm00001d012068	cystatin10	Putative cystatin	13.4404	-4.25457	1.42888
Zm00001d012080	Zm00001d012080	Zm00001d012080	676.855	-4.44401	0.9698
Zm00001d012084	Zm00001d012084	snRNA-activating protein complex subunit	259.505	2.2248	0.351204
Zm00001d012095	Zm00001d012095	Histone deacetylase HDT1	9.65659	-1.98475	0.556535
Zm00001d012097	Zm00001d012097	Pentatricopeptide repeat-containing protein	21.0943	1.35308	0.361978
Zm00001d012103	aldolase2	aldolase2	8837.35	1.12203	0.227149
Zm00001d012108	Zm00001d012108	Nucleotide-diphospho-sugar transferases superfamily protein	1233.37	1.36355	0.190738
Zm00001d012109	Zm00001d012109	BCL-2 binding anthanogene-1	10.7592	4.4017	1.04907
Zm00001d012118	Zm00001d012118	GPI transamidase component PIG-S-related	712.139	1.0238	0.146167
Zm00001d012124	Zm00001d012124	Retrotransposon-like protein	1.61559	30	5.31156
Zm00001d012126	Zm00001d012126	Ypt/Rab-GAP domain of gyp1p superfamily protein	308.693	1.55065	0.188326
Zm00001d012160	Zm00001d012160	Ribosomal protein L13 family protein	1298.6	1.43346	0.435567
Zm00001d012175	Zm00001d012175	Pectin acetylesterase 5	161.19	-1.57571	0.566342
Zm00001d012198	Zm00001d012198	Protein root UVB sensitive 6	73.318	-1.01898	0.278829
Zm00001d012204	Zm00001d012204	Zm00001d012204	458.876	-1.10719	0.289501
Zm00001d012208	Zm00001d012208	Cysteine-rich receptor-like protein kinase 40	213.808	-1.44143	0.382963
Zm00001d012212	gibberellin 20-oxidase5	gibberellin 20-oxidase5	122.909	-1.61697	0.610363
Zm00001d012228	Zm00001d012228	4%252C5-DOPA dioxygenase extradiol	160.489	1.31233	0.376067
Zm00001d012229	Zm00001d012229	Amino acid permease 6	6.32489	-9.61939	1.63239
Zm00001d012232	Zm00001d012232	Zm00001d012232	12.1354	1.18424	0.37703
Zm00001d012238	Zm00001d012238	RNA-binding (RRM/RBD/RNP motifs) family protein	959.193	1.18494	0.214271
Zm00001d012240	SUN domain protein4	SUN4	509.471	-1.14114	0.324985
Zm00001d012242	Zm00001d012242	HSP40/DnaJ peptide-binding protein	148.875	-2.05923	0.395835
Zm00001d012246	Zm00001d012246	Zm00001d012246	193.237	1.50389	0.491346
Zm00001d012265	Zm00001d012265	TRAM LAG1 and CLN8 (TLC) lipid-sensing domain containing protein	90.7098	-1.39104	0.346849
Zm00001d012266	Zm00001d012266	Zm00001d012266	12.0625	-9.57899	1.42638
Zm00001d012274	Zm00001d012274	hydroxycinnamoyltransferase10	51.3619	-1.93962	0.675368
Zm00001d012276	Zm00001d012276	Histone H3.2	5297.41	1.0392	0.250497
Zm00001d012291	Zm00001d012291	Expressed protein%3B protein	32.1633	-1.38644	0.402295
Zm00001d012301	Zm00001d012301	G10 family protein	91.9622	-2.70922	0.847123
Zm00001d012302	Zm00001d012302	Sialyltransferase-like protein	151.493	-1.05422	0.338173
Zm00001d012304	Zm00001d012304	Putative cytochrome P450 superfamily protein	28.0238	-2.14825	0.50852
Zm00001d012323	Zm00001d012323	Zm00001d012323	78.4579	-7.68573	1.85627
Zm00001d012338	Zm00001d012338	Coronatine-insensitive protein 1	152.672	-1.25453	0.391846
Zm00001d012341	Zm00001d012341	guanylyl cyclase 1	12.9717	-6.62867	1.40871
Zm00001d012342	Zm00001d012342	Guanine nucleotide exchange factor SPIKE 1	5.11308	-16.9163	5.10636
Zm00001d012350	Zm00001d012350	UPF0503 protein chloroplastic	36.1386	-1.64921	0.511164
Zm00001d012353	RPS17	30S ribosomal protein S17 chloroplastic	105.086	-2.35539	0.501462
Zm00001d012361	Zm00001d012361	Ataxin-3 homolog	218.012	-1.54228	0.326992
Zm00001d012367	Zm00001d012367	Axi 1 protein from Nicotiana tabacum	4.97792	-3.91002	1.04188
Zm00001d012378	Zm00001d012378	SOUL heme-binding family protein	454.111	1.81153	0.568256
Zm00001d012397	Zm00001d012397	Zm00001d012397	1.83454	-5.40842	1.72351
Zm00001d012407	triose phosphate isomerase5	triose phosphate isomerase5	2950.05	-1.12165	0.369065
Zm00001d012414	Zm00001d012414	ROTUNDIFOLIA like 8	5.20179	-5.73742	1.25049
Zm00001d012415	Zm00001d012415	Putative aspartic protease family protein	8.30432	-2.27847	0.65609
Zm00001d012418	Zm00001d012418	ENTH/VHS family protein	1.99484	-3.84759	1.29257
Zm00001d012448	Zm00001d012448	Zm00001d012448	68.5401	1.897	0.419096
Zm00001d012460	Zm00001d012460	BAG family molecular chaperone regulator 4	176.217	-1.31705	0.353471
Zm00001d012492	Zm00001d012492	Zm00001d012492	10.7499	-3.74743	1.0875
Zm00001d012499	Zm00001d012499	2-oxoglutarate (2OG) and Fe(II)-dependent oxygenase superfamily protein	41.0153	-2.84505	0.876453
Zm00001d012508	WRKY-transcription factor 35	Putative WRKY DNA-binding domain superfamily protein	1.27857	-9.7954	3.1678
Zm00001d012522	Zm00001d012522	Calcium uniporter protein 5 mitochondrial	50.3613	1.25655	0.380807
Zm00001d012533	Zm00001d012533	Zm00001d012533	22.0214	-1.51716	0.533921
Zm00001d012551	Zm00001d012551	Zm00001d012551	0.73192	4.54567	1.6495
Zm00001d012557	Zm00001d012557	DNA-directed RNA polymerases II and IV subunit 5A	769.685	1.50303	0.25317
Zm00001d012590	Zm00001d012590	3-hydroxybutyryl-CoA dehydrogenase [Source:UniProtKB/TrEMBL%3BAcc:B4F890]	324.371	-1.00385	0.26634
Zm00001d012595	Zm00001d012595	Pectin lyase-like superfamily protein	1.34991	8.39094	1.94168
Zm00001d012619	Zm00001d012619	Protein ULTRAPETALA 1	2.33123	6.77692	1.81399
Zm00001d012625	Zm00001d012625	L-type lectin-domain containing receptor kinase IX.1	15.1707	4.48306	0.795296
Zm00001d012628	Zm00001d012628	Insulin-degrading enzyme-like 1 peroxisomal	73.1271	1.05646	0.360026
Zm00001d012629	Zm00001d012629	Zm00001d012629	48.3399	4.34721	0.688254
Zm00001d012677	Zm00001d012677	Glycerophosphodiester phosphodiesterase GDPD5	782.111	1.4393	0.330586
Zm00001d012683	Zm00001d012683	UDP-arabinopyranose mutase 3	0.647818	7.03057	2.60615
Zm00001d012696	Zm00001d012696	Putative CBL-interacting protein kinase family protein	4.5122	16.8103	4.31497
Zm00001d012712	gibberellin 2-oxidase10	gibberellin 2-oxidase10	24.6907	-3.07423	1.15937
Zm00001d012746	WRKY-transcription factor 111	Probable WRKY transcription factor 69	50.4534	2.82408	0.759032
Zm00001d012757	C2C2-GATA-transcription factor 13	Putative GATA transcription factor family protein	230.297	1.62614	0.36909
Zm00001d012760	Zm00001d012760	Golgin candidate 1	341.922	1.18219	0.227994
Zm00001d012761	Zm00001d012761	Protein kinase family protein	168.672	6.44106	1.45502
Zm00001d012765	Zm00001d012765	Peptidase M28 family protein	235.332	2.45345	0.476972
Zm00001d012768	Zm00001d012768	Zm00001d012768	57.5144	2.7289	0.664811
Zm00001d012775	Zm00001d012775	Zm00001d012775	75.1602	3.306	0.59382
Zm00001d012779	Zm00001d012779	RING-H2 finger protein ATL67	40.1984	1.78856	0.362125
Zm00001d012780	Zm00001d012780	Anthocyanidin 53-O-glucosyltransferase	14.7142	1.46005	0.477659
Zm00001d012785	Zm00001d012785	Anthocyanidin 5%252C3-O-glucosyltransferase	28.9553	2.18906	0.431969
Zm00001d012797	Zm00001d012797	Zm00001d012797	36.8588	15.1359	1.67896
Zm00001d012810	sigma-like factor6	sigma-like factor6	3.25463	-5.36335	2.04103
Zm00001d012849	Zm00001d012849	NAD(P)-binding Rossmann-fold superfamily protein	132.746	1.0512	0.270117
Zm00001d012859	Zm00001d012859	Hyaluronan / mRNA binding family	9.51097	-3.53859	1.2248
Zm00001d012860	Zm00001d012860	Zm00001d012860	3.1656	5.12792	1.69221
Zm00001d012867	Zm00001d012867	Zm00001d012867	59.2472	3.36224	0.591335
Zm00001d012873	Zm00001d012873	Zm00001d012873	1.06609	-7.40263	2.51657
Zm00001d012875	Zm00001d012875	Zm00001d012875	405.953	-2.71056	0.544873
Zm00001d012881	Zm00001d012881	DPP6 N-terminal domain-like protein	47.3798	-2.26594	0.749791
Zm00001d012891	Zm00001d012891	Biotin/lipoate A/B protein ligase family	153.912	-1.65812	0.407577
Zm00001d012892	Zm00001d012892	Acyl-CoA-binding domain-containing protein 4	1032.79	1.33676	0.23459
Zm00001d012899	CNR9	Cell number regulator 9	69.3505	-1.45681	0.468383
Zm00001d012900	CNR10	Cell number regulator 10	4.75882	-4.78408	1.27946
Zm00001d012902	Zm00001d012902	Zm00001d012902	84.7194	-7.53778	2.07233
Zm00001d012907	Zm00001d012907	soluble epoxide hydrolase	6.48641	12.4037	1.81402
Zm00001d012910	Zm00001d012910	Zm00001d012910	17.5621	1.9873	0.659115
Zm00001d012917	Zm00001d012917	Carbohydrate-binding X8 domain superfamily protein	95.9903	-1.46861	0.453052
Zm00001d012939	Zm00001d012939	Bowman-Birk type trypsin inhibitor	4.9379	-7.62329	2.13099
Zm00001d012982	Zm00001d012982	NAD(P)-binding Rossmann-fold superfamily protein	10.0956	-4.15809	1.06679
Zm00001d013008	Zm00001d013008	Ribosomal protein	802.423	-1.08247	0.315814
Zm00001d013014	Zm00001d013014	Triacylglycerol lipase SDP1	32.6288	-1.77569	0.560667
Zm00001d013017	Zm00001d013017	Zm00001d013017	15.0276	3.45078	1.03179
Zm00001d013025	Zm00001d013025	RING/U-box superfamily protein	50.7817	1.12106	0.294253
Zm00001d013026	Zm00001d013026	Zm00001d013026	42.9386	1.4641	0.323788
Zm00001d013033	Zm00001d013033	Chaperonin-like RbcX protein	13.9235	-3.6428	0.825715
Zm00001d013037	Zm00001d013037	Cycloartenol-C-24-methyltransferase 1	14.262	-3.9624	0.826161
Zm00001d013039	Zm00001d013039	photosystem I subunit d1	6.98449	2.41016	0.740959
Zm00001d013041	Zm00001d013041	Cytochrome b-c1 complex subunit 7	1320.98	-1.20076	0.369392
Zm00001d013046	Zm00001d013046	Lipid phosphate phosphatase delta	225.809	-1.30798	0.496809
Zm00001d013063	argonaute5c	argonaute5c	52.1431	5.58937	1.15371
Zm00001d013071	Aux/IAA-transcription factor 19	Auxin-responsive protein IAA4	209.086	1.17964	0.403981
Zm00001d013074	opaque2 heterodimerizing protein2	Basic leucine zipper 25	316.79	-1.61419	0.412661
Zm00001d013077	Zm00001d013077	Plant Tudor-like RNA-binding protein	21.7556	-1.44672	0.416871
Zm00001d013114	Zm00001d013114	Syntaxin-121	1.92126	6.03908	2.21206
Zm00001d013130	bHLH-transcription factor 60	Transcription factor PIF4	1.34362	4.56805	1.14572
Zm00001d013131	Zm00001d013131	Cell division protein FtsZ homolog 1 chloroplastic	5.79595	7.7825	1.84508
Zm00001d013135	Zm00001d013135	Ribose-5-phosphate isomerase	598.679	-3.23653	0.693368
Zm00001d013144	Zm00001d013144	Zm00001d013144	82.5163	-1.25988	0.308111
Zm00001d013146	Zm00001d013146	Photosystem I reaction center subunit III chloroplastic	5.84082	-3.73626	1.35742
Zm00001d013153	Zm00001d013153	Zm00001d013153	0.802885	-6.5595	2.17357
Zm00001d013159	alpha tubulin3	alpha tubulin3	14491.2	-1.09507	0.296648
Zm00001d013214	Zm00001d013214	Putative serine esterase family protein	11.0462	-4.21991	1.37796
Zm00001d013221	Zm00001d013221	SWIb domain-containing protein	73.916	-1.0469	0.278355
Zm00001d013224	Zm00001d013224	Protein MOR1	3.44124	3.51636	0.756312
Zm00001d013231	Zm00001d013231	cytochrome P450 family 81 subfamily D polypeptide 8	1481.02	1.12658	0.352405
Zm00001d013313	Zm00001d013313	Zm00001d013313	9.17469	-7.98361	2.86552
Zm00001d013320	Zm00001d013320	methyltransferases	71.4454	1.73924	0.454286
Zm00001d013327	Zm00001d013327	Protein ACCELERATED CELL DEATH 6	46.366	2.6554	0.79005
Zm00001d013346	GRF-transcription factor 14	Growth-regulating factor 2	40.3106	1.34931	0.468305
Zm00001d013378	Zm00001d013378	Maf-like protein	11.5216	-4.11877	1.42861
Zm00001d013386	Zm00001d013386	Zm00001d013386	17.8357	-3.69163	1.22761
Zm00001d013390	Zm00001d013390	Glucan endo-1%252C3-beta-glucosidase 7	68.0487	-1.34022	0.352955
Zm00001d013399	MYB-transcription factor 37	myb domain protein 52	1.02415	-3.54312	1.27841
Zm00001d013473	Zm00001d013473	Zm00001d013473	0.667362	4.41272	1.46064
Zm00001d013477	Zm00001d013477	Mitogen-activated protein kinase kinase kinase 1	158.554	1.30549	0.35646
Zm00001d013489	Zm00001d013489	splicing factor Prp18 family protein	22.5265	-1.39486	0.502799
Zm00001d013506	Zm00001d013506	Myelin-associated oligodendrocyte basic protein isoform 1	85.9683	-1.06018	0.260537
Zm00001d013507	Zm00001d013507	Heat shock 70 kDa protein 6 chloroplastic	70.0172	2.23365	0.668414
Zm00001d013516	Zm00001d013516	DUF1336 domain containing protein expressed	13.5814	2.63301	0.641007
Zm00001d013519	Zm00001d013519	Protein UPSTREAM OF FLC	2.41842	3.34955	0.836927
Zm00001d013522	Zm00001d013522	14-dihydroxy-2-naphthoyl-CoA thioesterase 1	182.5	-1.66468	0.386783
Zm00001d013524	Zm00001d013524	Polygalacturonate 4-alpha-galacturonosyltransferase	324.16	1.32712	0.296295
Zm00001d013549	Zm00001d013549	RING/U-box superfamily protein	312.306	1.00253	0.215612
Zm00001d013561	Zm00001d013561	glycosyl hydrolase family 10 protein / carbohydrate-binding domain-containing protein	4.41858	-4.38885	1.1877
Zm00001d013588	Zm00001d013588	hydroxyproline-rich glycoprotein family protein	33.4112	-1.14509	0.424501
Zm00001d013594	Zm00001d013594	mRNA cap guanine-N7 methyltransferase 2	2.979	-10.3462	2.25168
Zm00001d013609	Zm00001d013609	Zm00001d013609	454.604	1.62135	0.390468
Zm00001d013618	Zm00001d013618	Phospho-2-dehydro-3-deoxyheptonate aldolase 2 chloroplastic	2.78284	3.22295	1.12563
Zm00001d013625	LBD-transcription factor 26	LOB domain-containing protein 4	6.98287	-2.41562	0.631669
Zm00001d013639	Zm00001d013639	DnaJ/Hsp40 cysteine-rich domain superfamily protein	50.4386	-1.70056	0.563257
Zm00001d013655	nicotianamine synthase 4	nicotianamine synthase 4	5.49932	-2.84906	0.867148
Zm00001d013706	thylakoid assembly 9	thylakoid assembly 9	122.235	-1.16721	0.273785
Zm00001d013769	Zm00001d013769	Expressed protein%3B protein	2.36666	-5.51545	1.7161
Zm00001d013779	Zm00001d013779	40S ribosomal protein S19 mitochondrial	509.16	-1.52745	0.364186
Zm00001d013781	Zm00001d013781	Chloroplast post-illumination chlorophyll fluorescence increase protein	1.02276	-4.4608	1.66036
Zm00001d013794	Zm00001d013794	Zm00001d013794	3.48461	-3.09158	1.0967
Zm00001d013800	Zm00001d013800	Zm00001d013800	20.9452	1.35317	0.37201
Zm00001d013821	Zm00001d013821	Zm00001d013821	14.3294	-3.27034	1.05901
Zm00001d013825	Zm00001d013825	Zm00001d013825	52.5837	-1.79126	0.575956
Zm00001d013865	Zm00001d013865	Probable serine protease EDA2	32.5794	-3.29358	1.06809
Zm00001d013869	Zm00001d013869	Auxin-responsive protein SAUR32	23.655	-1.24665	0.386837
Zm00001d013937	GRMZM2G073351	Protochlorophyllide reductase C chloroplastic	1.62115	-4.73264	1.27595
Zm00001d013955	Zm00001d013955	Plant basic secretory protein (BSP) family protein	3.33403	4.42556	1.32007
Zm00001d013956	tonoplast intrinsic protein3	tonoplast intrinsic protein3	5.47785	-4.92555	1.28096
Zm00001d014001	Zm00001d014001	Flotillin-like protein 2	7.11716	-4.40958	1.56077
Zm00001d014102	Zm00001d014102	Divalent ion symporter	2.22044	3.78726	1.07151
Zm00001d014114	Zm00001d014114	Zm00001d014114	34.1433	3.24495	1.03494
Zm00001d014134	Zm00001d014134	Ent-cassadiene C2-hydroxylase	103.61	-2.94583	0.840902
Zm00001d014135	Zm00001d014135	Zm00001d014135	4.62111	-7.88364	1.91075
Zm00001d014139	Zm00001d014139	RING finger protein 165	2.057	-6.72389	2.00811
Zm00001d014204	Zm00001d014204	Oxidoreductase	55.0763	-2.31871	0.725855
Zm00001d014216	Zm00001d014216	Zm00001d014216	9.73896	-7.5449	1.92292
Zm00001d014219	Zm00001d014219	Cysteine proteinase inhibitor [Source:UniProtKB/TrEMBL%3BAcc:A0A1D6GR15]	84.7839	-2.16577	0.40958
Zm00001d014237	Zm00001d014237	Zm00001d014237	2.63977	-4.93558	1.353
Zm00001d014242	Zm00001d014242	Zm00001d014242	2.41474	5.70832	1.76539
Zm00001d014243	Zm00001d014243	root-specific kinase 1	40.0145	-1.30725	0.376623
Zm00001d014272	Zm00001d014272	Zm00001d014272	34.7607	-2.37586	0.838787
Zm00001d014328	Zm00001d014328	Zm00001d014328	5.04386	-4.19618	1.33561
Zm00001d014386	Zm00001d014386	Patatin-like protein 6	314.938	-1.77431	0.310975
Zm00001d014443	Zm00001d014443	Serine carboxypeptidase-like 19	2.9244	-7.60117	2.22994
Zm00001d014459	Zm00001d014459	cytochrome P450 family 77 subfamily B polypeptide 1	2.77843	-2.62175	0.879925
Zm00001d014481	Zm00001d014481	Dihydroflavonol-4-reductase	22.4525	1.47274	0.547571
Zm00001d014488	Zm00001d014488	50S ribosomal protein L24 chloroplastic	38.3364	-1.11674	0.30404
Zm00001d014503	Zm00001d014503	Zm00001d014503	5.30467	-21.136	5.43033
Zm00001d014515	Zm00001d014515	Probable protein S-acyltransferase 7	42.6756	-3.18578	0.818133
Zm00001d014527	Zm00001d014527	Zm00001d014527	28.8004	-13.7131	3.1684
Zm00001d014528	Zm00001d014528	Retrovirus-related Pol polyprotein LINE-1	47.4618	-9.64655	1.86964
Zm00001d014564	oxygen-evolving complex 33 kda protein b	Oxygen-evolving enhancer protein 1-1 chloroplastic	15.9934	-2.64953	0.732328
Zm00001d014582	Zm00001d014582	Zm00001d014582	5.61479	12.3556	1.66339
Zm00001d014639	Zm00001d014639	CSC1-like protein ERD4	16.0878	19.5492	2.247
Zm00001d014669	Zm00001d014669	Cadmium/zinc-transporting ATPase HMA2	262.424	-1.21638	0.383065
Zm00001d014711	Zm00001d014711	Pentatricopeptide repeat-containing protein mitochondrial	1.59897	5.21923	1.25219
Zm00001d014716	Zm00001d014716	Delta-aminolevulinic acid dehydratase	27.4617	-1.45401	0.460258
Zm00001d014728	Zm00001d014728	Type 2 DNA topoisomerase 6 subunit B-like	26.7247	1.39579	0.312491
Zm00001d014748	Zm00001d014748	(Z)-3-hexen-1-ol acetyltransferase	4.21664	-5.10713	1.68691
Zm00001d014816	Zm00001d014816	Senescence-associated protein DIN1	4.34393	-14.2206	2.36396
Zm00001d014821	Zm00001d014821	Methionine aminopeptidase 1D chloroplastic/mitochondrial	5.39561	-5.15795	1.28832
Zm00001d014830	Zm00001d014830	ARM repeat superfamily protein	7.61729	1.63163	0.530724
Zm00001d014875	argonaute1d	argonaute1d	0.688387	-4.59836	1.52705
Zm00001d014919	Zm00001d014919	Glycerate dehydrogenase HPR peroxisomal	22.0728	-1.45378	0.493564
Zm00001d015012	Zm00001d015012	Serine/threonine-protein kinase Cx32	49.083	-1.92254	0.516059
Zm00001d015050	Zm00001d015050	Chaperone protein dnaJ 6	32.41	6.26753	1.05808
Zm00001d015097	Zm00001d015097	Zm00001d015097	29.9871	5.97173	2.22505
Zm00001d015098	Zm00001d015098	Zm00001d015098	45.2551	-7.18513	2.72654
Zm00001d015192	Zm00001d015192	Zm00001d015192	2.5511	-4.73227	1.46389
Zm00001d015202	Zm00001d015202	Protein STRUBBELIG-RECEPTOR FAMILY 1	8.67351	3.37775	0.757747
Zm00001d015215	Zm00001d015215	Zm00001d015215	10.1959	-4.64196	1.57695
Zm00001d015223	Zm00001d015223	Glycoprotein membrane precursor GPI-anchored	3.0872	-3.70373	1.37084
Zm00001d015258	Zm00001d015258	Subtilisin-like protease SBT2.6	15.9936	23.6407	3.66177
Zm00001d015292	Zm00001d015292	Endoglucanase 11	52.5235	-1.85333	0.471809
Zm00001d015338	Zm00001d015338	OSJNBa0058K23.8 protein%3B protein	42.3333	-1.40954	0.394478
Zm00001d015344	Zm00001d015344	Biotin--protein ligase 1 chloroplastic	128.986	1.02829	0.347508
Zm00001d015347	Zm00001d015347	Germin-like protein subfamily 1 member 8	1.54199	-7.44713	1.93289
Zm00001d015354	Zm00001d015354	Auxin-responsive protein SAUR71	4.75084	-1.82358	0.661673
Zm00001d015355	Zm00001d015355	Urease accessory protein F	46.4408	1.36647	0.328206
Zm00001d015356	4-hydroxyphenylpyruvate dioxygenase 1	4-hydroxyphenylpyruvate dioxygenase 1	608.526	1.25073	0.283026
Zm00001d015363	Zm00001d015363	Zm00001d015363	24.6954	-10.0635	1.678
Zm00001d015372	Zm00001d015372	CONTAINS InterPro DOMAIN/s: Ribonuclease H2 subunit C (InterPro:IPR013924)%3B Has 30201 Blast hits to 17322 proteins in 780 species: Archae - 12%3B Bacteria - 1396%3B Metazoa - 17338%3B Fungi - 3422%3B Plants - 5037%3B Viruses - 0%3B Other Eukaryotes - 2996 (sou /.../CBI BLink).	36.4349	1.75219	0.421165
Zm00001d015377	Zm00001d015377	Pentatricopeptide repeat-containing protein	5.47023	-3.10411	1.13523
Zm00001d015382	Zm00001d015382	Zm00001d015382	3.8562	-4.08727	0.810315
Zm00001d015398	Zm00001d015398	Zm00001d015398	11.8074	19.1584	1.99214
Zm00001d015437	Zm00001d015437	Zm00001d015437	0.521095	7.10146	2.64696
Zm00001d015448	Zm00001d015448	OSJNBa0041A02.21 protein%3B protein	5.41871	-1.68832	0.606991
Zm00001d015469	desynaptic2	desynaptic2	129.083	1.37194	0.382362
Zm00001d015470	Zm00001d015470	GDU1	4.63091	5.33583	1.65216
Zm00001d015473	Zm00001d015473	Protein transport protein SEC61 gamma subunit	1252.49	1.60476	0.35772
Zm00001d015476	Zm00001d015476	sequence-specific DNA binding transcription factors	54.7759	-1.93735	0.439727
Zm00001d015481	Zm00001d015481	40S ribosomal protein S4-3	5.23446	-13.0527	2.55903
Zm00001d015482	Zm00001d015482	Zm00001d015482	2.31263	-9.92407	1.69804
Zm00001d015490	Zm00001d015490	Heptahelical transmembrane protein 2	0.566031	4.11688	1.4906
Zm00001d015557	Zm00001d015557	Protein S-acyltransferase 24	72.486	1.49034	0.431304
Zm00001d015559	Zm00001d015559	Zm00001d015559	33.1914	-1.23808	0.434087
Zm00001d015606	Zm00001d015606	Zm00001d015606	0.844767	-3.95658	1.43883
Zm00001d015623	Zm00001d015623	Limonoid UDP-glucosyltransferase	19.2514	-1.98525	0.50229
Zm00001d015722	Zm00001d015722	Zm00001d015722	2.18989	5.95738	1.74283
Zm00001d015730	Zm00001d015730	Putative uncharacterized protein [Source:UniProtKB/TrEMBL%3BAcc:B6UGW2]	227.322	-1.1898	0.288501
Zm00001d015747	Zm00001d015747	Protein disulfide-isomerase like 2-1	299.103	-4.13195	1.18723
Zm00001d015767	Zm00001d015767	Zm00001d015767	39.8901	-1.02173	0.373739
Zm00001d015774	Zm00001d015774	Protein transport protein SEC31 homolog B	9.91877	-4.17254	1.21937
Zm00001d015825	Zm00001d015825	Pectin lyase-like superfamily protein	3.1709	7.04101	1.33202
Zm00001d015857	Zm00001d015857	40S ribosomal protein S4-3	5.31868	-8.13203	2.39838
Zm00001d015914	sugars will eventually be exported transporter4b	sugars will eventually be exported transporter4b	25.3691	-2.41383	0.768892
Zm00001d015942	Zm00001d015942	Guanylate-binding family protein	4.3373	-5.25454	1.67023
Zm00001d015960	Zm00001d015960	SGNH hydrolase-type esterase superfamily protein	11.1239	1.18875	0.427168
Zm00001d015970	Zm00001d015970	Protein kish [Source:UniProtKB/TrEMBL%3BAcc:B6U611]	200.41	1.08608	0.212785
Zm00001d015984	Zm00001d015984	Transcription factor bHLH133	188.972	-1.46199	0.321074
Zm00001d015989	Zm00001d015989	BSD domain-containing protein	8.04814	7.49788	2.66178
Zm00001d015997	Zm00001d015997	Zm00001d015997	71.4981	2.05925	0.441108
Zm00001d016011	Zm00001d016011	60S ribosomal protein L11-1	3.10067	1.95662	0.595117
Zm00001d016052	WRKY-transcription factor 2	WRKY transcription factor 22	10.2725	-2.84091	0.591125
Zm00001d016066	Zm00001d016066	F-box/kelch-repeat protein	38.1169	1.614	0.442865
Zm00001d016070	phosphate regulatory homolog1	phosphate regulatory homolog1	13.9324	-2.13737	0.523679
Zm00001d016098	Zm00001d016098	Zm00001d016098	3.82682	4.48911	1.14223
Zm00001d016101	Zm00001d016101	Zm00001d016101	3.42234	9.77047	1.99898
Zm00001d016121	Zm00001d016121	Zm00001d016121	1.81632	5.79789	1.7238
Zm00001d016128	Zm00001d016128	Zm00001d016128	3.50558	6.71138	1.51709
Zm00001d016134	iron-sulfur protein1	iron-sulfur protein1	1.08497	4.58022	1.69497
Zm00001d016135	Zm00001d016135	Zm00001d016135	22.2458	-2.72432	0.873763
Zm00001d016158	Zm00001d016158	prefoldin 6	52.5347	-4.867	1.29246
Zm00001d016159	Zm00001d016159	prefoldin 6	47.4991	2.3709	0.74277
Zm00001d016163	Zm00001d016163	Zm00001d016163	10.6389	-2.08701	0.702919
Zm00001d016179	Zm00001d016179	Peroxidase superfamily protein	29.7106	4.66812	1.77307
Zm00001d016182	Zm00001d016182	Peroxidase 52	145.358	1.47718	0.55265
Zm00001d016203	Zm00001d016203	Actin-related protein 2/3 complex subunit 3	425.133	-1.33592	0.428048
Zm00001d016238	Zm00001d016238	Zm00001d016238	16.4747	4.64981	1.42148
Zm00001d016239	Zm00001d016239	Whole genome shotgun sequence of line PN40024 scaffold_102.assembly12x (Fragment)	28.6143	5.23628	1.08966
Zm00001d016255	HSF-transcription factor 18	Heat stress transcription factor C-1	107.474	-2.34772	0.587689
Zm00001d016277	Aux/IAA-transcription factor 23	Auxin-responsive protein IAA26	48.3755	-2.23714	0.569552
Zm00001d016302	Zm00001d016302	Zm00001d016302	1.83822	10.0792	2.79603
Zm00001d016303	Zm00001d016303	Adenylate kinase 4	27.3855	1.83031	0.487589
Zm00001d016307	Zm00001d016307	Probable F-box protein	32.5705	-1.06027	0.343588
Zm00001d016309	Zm00001d016309	Zm00001d016309	13.9437	-2.25892	0.772049
Zm00001d016354	bHLH-transcription factor 72	Putative transcription factor bHLH041	3.30176	-5.23337	1.57463
Zm00001d016355	Zm00001d016355	Zm00001d016355	2.05757	14.7747	5.5266
Zm00001d016394	Zm00001d016394	OSJNBa0087H01.6 protein%3B protein	5.11546	-3.92919	1.10783
Zm00001d016484	Zm00001d016484	Protein NUCLEAR FUSION DEFECTIVE 4	4.62948	3.10069	1.04586
Zm00001d016489	Zm00001d016489	Uridine kinase-like protein 2 chloroplastic	6.59699	-6.18327	1.6504
Zm00001d016521	Zm00001d016521	Protein ROS1	228.491	1.27326	0.402683
Zm00001d016532	Zm00001d016532	Zm00001d016532	8.94814	2.39856	0.460432
Zm00001d016547	Zm00001d016547	Probable ADP-ribosylation factor GTPase-activating protein AGD5	2.84059	3.12393	0.991556
Zm00001d016582	Zm00001d016582	SAUR-like auxin-responsive protein family	4.53053	-3.29952	1.12339
Zm00001d016616	AP2-EREBP-transcription factor 129	Ethylene-responsive transcription factor ERF115	2.572	-7.54649	1.60153
Zm00001d016625	Zm00001d016625	Os02g0519800 protein	10.1559	-7.24753	1.18942
Zm00001d016682	Zm00001d016682	RING-H2 finger protein ATL7	24.4756	-1.54219	0.503809
Zm00001d016684	amylose extender1	1%252C4-alpha-glucan-branching enzyme 2%252C chloroplastic/amyloplastic	135.315	1.14249	0.28009
Zm00001d016692	Zm00001d016692	Zm00001d016692	15.6753	-4.34204	0.696092
Zm00001d016730	Zm00001d016730	E3 ubiquitin-protein ligase PUB23	5.30016	-4.31913	1.34894
Zm00001d016756	Zm00001d016756	NF-180	373.159	-1.67873	0.55985
Zm00001d016799	Zm00001d016799	Zm00001d016799	62.9798	-2.71457	0.38575
Zm00001d016806	Zm00001d016806	UDP-glucuronate:xylan alpha-glucuronosyltransferase 1	3.13309	-4.33822	1.13228
Zm00001d016818	Zm00001d016818	NADH dehydrogenase [ubiquinone] iron-sulfur protein 6 mitochondrial	219.958	2.25091	0.529389
Zm00001d016865	Zm00001d016865	copper ion transmembrane transporters	16.6658	-1.10604	0.391649
Zm00001d016873	bHLH-transcription factor 152	Transcription factor bHLH69	34.4406	3.34259	1.02819
Zm00001d016874	Zm00001d016874	RING/U-box superfamily protein	5.00311	5.41356	1.71994
Zm00001d016930	Zm00001d016930	Transmembrane 9 superfamily member 12	17.5828	1.71906	0.612692
Zm00001d016947	Zm00001d016947	Zm00001d016947	1.58723	-7.95483	2.687
Zm00001d016977	Zm00001d016977	Dynein light chain type 1 family protein	39.643	1.11839	0.287322
Zm00001d016982	Zm00001d016982	Protein NRT1/ PTR FAMILY 6.4	23.0293	3.11412	1.00871
Zm00001d016991	Zm00001d016991	Zm00001d016991	2.91096	-4.5032	1.19867
Zm00001d017037	Zm00001d017037	PTB domain-containing engulfment adapter protein 1 isoform 1	6.38717	2.03353	0.766737
Zm00001d017050	Zm00001d017050	Protein kinase superfamily protein	61.1338	3.82342	0.889426
Zm00001d017067	Zm00001d017067	ARM-repeat/Tetratricopeptide repeat (TPR)-like protein	139.284	1.41017	0.338068
Zm00001d017072	next to brca1a	Protein NBR1 homolog	1240.08	-1.04232	0.30446
Zm00001d017107	Zm00001d017107	BCL-2 binding anthanogene-1	23.0351	-1.97401	0.623638
Zm00001d017112	ABI3-VP1-transcription factor 35	B3 domain-containing protein	264.442	-1.3476	0.402381
Zm00001d017122	Zm00001d017122	Zm00001d017122	7.83692	24.5744	4.34156
Zm00001d017123	Zm00001d017123	PIF1 helicase	1.78141	30	5.46577
Zm00001d017129	GRAS-transcription factor 39	Zm00001d017129	207.169	-1.02537	0.386318
Zm00001d017208	Zm00001d017208	Tic20-like protein	35.0492	-2.61736	0.860176
Zm00001d017263	Zm00001d017263	Protein LIGHT-DEPENDENT SHORT HYPOCOTYLS 3	11.5416	-1.25763	0.464459
Zm00001d017276	Zm00001d017276	phenylalanine ammonia lyase8	26.0186	-6.06151	1.1177
Zm00001d017279	phenylalanine ammonia lyase7	phenylalanine ammonia lyase7	20.7238	-5.62562	1.16706
Zm00001d017281	Zm00001d017281	Putative cyclic nucleotide-gated ion channel 15	4.59443	3.9411	0.769445
Zm00001d017292	GRMZM2G153488	Defensin-like protein 6	1504.03	-2.08442	0.550258
Zm00001d017293	GRMZM2G153368	Zm00001d017293	1.14021	-3.51038	1.31029
Zm00001d017307	Zm00001d017307	Two-component response regulator ARR16	42.9538	1.9216	0.601315
Zm00001d017318	Zm00001d017318	VHS domain-containing protein	3.98544	-7.06335	2.5575
Zm00001d017329	Zm00001d017329	UDP-glycosyltransferase 82A1	1.51028	-3.91265	1.26617
Zm00001d017353	Zm00001d017353	Putative GEM-like protein 8	88.1675	-1.58113	0.451666
Zm00001d017361	Zm00001d017361	hydroxyproline-rich glycoprotein family protein	154.607	-1.02364	0.187088
Zm00001d017370	Zm00001d017370	Thymidylate kinase	6.74676	-6.30489	1.54858
Zm00001d017402	Zm00001d017402	Vacuolar iron transporter homolog 1	31.0692	1.09066	0.395967
Zm00001d017427	Zm00001d017427	Metal-nicotianamine transporter YSL2	1.62523	-5.53932	1.98186
Zm00001d017455	Zm00001d017455	Uclacyanin-3	51.449	-4.051	0.741968
Zm00001d017460	Zm00001d017460	Ubiquitin carboxyl-terminal hydrolase 3	83.7596	-1.28887	0.479272
Zm00001d017461	Zm00001d017461	Zm00001d017461	1.67175	-5.83997	1.61104
Zm00001d017462	AP2-EREBP-transcription factor 195	Ethylene-responsive transcription factor 1A	6.9235	-2.93033	0.945223
Zm00001d017487	Zm00001d017487	Zm00001d017487	17.4417	7.67358	1.70726
Zm00001d017489	Zm00001d017489	50S ribosomal protein L29 chloroplastic	2.53875	-8.04527	2.70119
Zm00001d017502	trehalose-6-phosphate phosphatase6	trehalose-6-phosphate phosphatase6	142.282	1.74194	0.621662
Zm00001d017505	Zm00001d017505	Homeodomain-like superfamily protein	156.33	-1.19399	0.414594
Zm00001d017506	Zm00001d017506	Zm00001d017506	10.0668	2.08176	0.544379
Zm00001d017521	Zm00001d017521	O-fucosyltransferase family protein	7.21342	-10.5142	2.40345
Zm00001d017559	Zm00001d017559	basic helix-loop-helix (bHLH) DNA-binding superfamily protein	1.86752	-5.41522	1.69184
Zm00001d017576	Zm00001d017576	Remorin family protein	1.22059	3.09244	1.13356
Zm00001d017597	Zm00001d017597	SPX domain-containing membrane protein	15.0201	1.76794	0.550268
Zm00001d017622	Zm00001d017622	OSJNBa0088A01.13 protein%3B protein	31.2943	-6.89088	1.933
Zm00001d017641	Zm00001d017641	Regulator of chromosome condensation (RCC1) family with FYVE zinc finger domain	19.2364	1.23781	0.417363
Zm00001d017644	Zm00001d017644	RNA polymerase I specific transcription initiation factor RRN3 protein	15.225	-4.36426	1.2635
Zm00001d017645	Zm00001d017645	RING-H2 finger protein ATL80	0.901799	-4.8373	1.67279
Zm00001d017677	bHLH-transcription factor 53	Transcription factor bHLH71	18.9549	-1.32266	0.436997
Zm00001d017682	PLATZ-transcription factor 11	PLATZ transcription factor family protein	64.4464	-1.14589	0.405319
Zm00001d017698	Zm00001d017698	Oligopeptide transporter 4	53.3667	-1.00926	0.347686
Zm00001d017714	Zm00001d017714	Protein NRT1/ PTR FAMILY 8.3	68.6353	-1.3006	0.441383
Zm00001d017715	Zm00001d017715	Expressed protein%3B protein	8.95584	-2.69004	0.670418
Zm00001d017800	Zm00001d017800	Zm00001d017800	21.2346	-1.78031	0.537149
Zm00001d017807	Zm00001d017807	Zm00001d017807	9.00304	2.74349	0.919518
Zm00001d017810	Zm00001d017810	Zm00001d017810	245.903	1.12152	0.274531
Zm00001d017821	Zm00001d017821	Probable L-type lectin-domain containing receptor kinase S.5	69.1834	-1.33057	0.500432
Zm00001d017849	Zm00001d017849	Zm00001d017849	123.99	2.31611	0.536261
Zm00001d017851	Zm00001d017851	Zm00001d017851	286.544	-1.57519	0.5186
Zm00001d017863	Zm00001d017863	Protein-tyrosine-phosphatase IBR5	98.6251	-1.07505	0.368789
Zm00001d017866	Zm00001d017866	Aspartyl protease AED1	143.488	1.71214	0.476564
Zm00001d017869	Zm00001d017869	Aspartyl protease AED1	261.1	-1.19843	0.377634
Zm00001d017880	Zm00001d017880	Probable amino acid permease 7	8.9524	-2.47484	0.702822
Zm00001d017903	Zm00001d017903	Aquaporin SIP1-1	1.22671	7.20118	1.7201
Zm00001d017912	Zm00001d017912	LAG1 longevity assurance homolog 3	300.677	-1.30747	0.26535
Zm00001d017930	organelle RRM protein1	organelle RRM protein1	99.7633	-1.66582	0.376865
Zm00001d017931	Zm00001d017931	Pentatricopeptide repeat-containing protein chloroplastic	31.7554	1.28956	0.28567
Zm00001d017932	MADS-transcription factor 26	Agamous-like MADS-box protein AGL16	124.449	4.82355	0.732356
Zm00001d017933	Zm00001d017933	Zm00001d017933	4.62704	6.4689	1.5561
Zm00001d017936	Zm00001d017936	Basic blue protein	44.8529	2.77785	0.465871
Zm00001d017943	Zm00001d017943	Encodes a protein whose expression is responsive to nematode infection.	92.3427	-1.02317	0.25232
Zm00001d017944	Zm00001d017944	Zm00001d017944	3.09007	-2.80298	0.836812
Zm00001d017950	Zm00001d017950	Polcalcin Jun o 2	2.08681	-6.2138	2.10477
Zm00001d017962	Zm00001d017962	RNA-dependent RNA polymerase 1	6.06684	1.79189	0.602401
Zm00001d017964	Zm00001d017964	Putative RNA-dependent RNA polymerase	56.4331	1.77935	0.367843
Zm00001d017966	Zm00001d017966	Dihydropyrimidine dehydrogenase (NADP(+)) chloroplastic	4786.73	1.30024	0.259117
Zm00001d017968	Zm00001d017968	Zm00001d017968	1.44036	4.12454	1.21838
Zm00001d017970	Zm00001d017970	Zm00001d017970	1.276	7.63947	1.61368
Zm00001d017981	Zm00001d017981	Zm00001d017981	0.88434	5.34729	1.80873
Zm00001d017989	Zm00001d017989	GDSL esterase/lipase	11.8544	-2.10419	0.522173
Zm00001d017992	GRMZM2G179768	Metalloendoproteinase 1	4.78314	-3.98245	0.864137
Zm00001d017997	Zm00001d017997	Alpha-mannosidase I MNS5	286.642	1.66186	0.237589
Zm00001d018006	Zm00001d018006	Serine/threonine-protein kinase WNK (With No Lysine)-related	95.7789	1.56172	0.465982
Zm00001d018016	Zm00001d018016	RING-H2 finger protein ATL46	16.7827	1.16138	0.373163
Zm00001d018017	Zm00001d018017	Zm00001d018017	115.775	1.51456	0.315848
Zm00001d018028	Zm00001d018028	NEP1-interacting protein-like 2	10.5371	-2.92683	0.766629
Zm00001d018031	alpha expansin2	alpha expansin2	95.8943	-1.56138	0.513795
Zm00001d018033	Zm00001d018033	Starch synthase IIb-2	12.436	3.82945	0.65523
Zm00001d018034	geranylgeranyl hydrogenase1	geranylgeranyl hydrogenase1	74.4588	-2.15505	0.491556
Zm00001d018045	TCP-transcription factor 26	Transcription factor TCP14	107.282	-1.0159	0.317032
Zm00001d018064	Zm00001d018064	Laccase-14	7.10706	-7.12123	2.19466
Zm00001d018091	Zm00001d018091	Ornithine carbamoyltransferase chloroplastic	8.39588	3.26392	1.23324
Zm00001d018131	Zm00001d018131	Chaperone protein dnaJ	52.2079	1.16373	0.376022
Zm00001d018151	Zm00001d018151	Protein CHROMATIN REMODELING 25	260.896	1.05036	0.308113
Zm00001d018152	Zm00001d018152	Protein SUPPRESSOR OF GENE SILENCING 3	1.35877	-9.34706	2.91591
Zm00001d018154	Zm00001d018154	Beta-adaptin-like protein C	2.33757	-6.05784	2.18949
Zm00001d018181	flavonol synthase2	flavonol synthase2	19.9945	-4.6018	0.89258
Zm00001d018189	Zm00001d018189	Major facilitator superfamily protein	131.099	1.72913	0.522213
Zm00001d018195	Zm00001d018195	WAT1-related protein	1.62034	-10.642	2.47233
Zm00001d018206	Zm00001d018206	Nitrate reductase [NADH] 2	100.025	3.43428	0.698666
Zm00001d018211	1-aminocyclopropane-1-carboxylate oxidase35	1-aminocyclopropane-1-carboxylate oxidase35	51.0043	-3.39086	0.852685
Zm00001d018235	Zm00001d018235	Zm00001d018235	133.791	1.48116	0.544321
Zm00001d018256	Zm00001d018256	Zm00001d018256	8.7712	-2.12684	0.543047
Zm00001d018257	Zm00001d018257	Zm00001d018257	7.58971	7.69818	2.07552
Zm00001d018261	Zm00001d018261	LRR receptor-like serine/threonine-protein kinase ERECTA	10.3474	3.41215	1.13603
Zm00001d018263	Zm00001d018263	Zm00001d018263	5.21782	-3.55966	1.32012
Zm00001d018313	Zm00001d018313	Zm00001d018313	12.5393	-14.5412	5.38629
Zm00001d018327	Zm00001d018327	Zm00001d018327	11.0559	2.77647	0.771714
Zm00001d018342	trehalose-6-phosphate synthase11	trehalose-6-phosphate synthase11	396.502	-1.57827	0.462437
Zm00001d018376	Zm00001d018376	Protein EXECUTER 2 chloroplastic	8.38603	-2.75308	0.844893
Zm00001d018435	NAC-transcription factor 104	NAC domain containing protein 74	8.57969	3.57578	1.05451
Zm00001d018451	Zm00001d018451	F-box protein PP2-B10	16.9513	-1.46698	0.539016
Zm00001d018464	Zm00001d018464	Zm00001d018464	57.1365	-1.07262	0.337662
Zm00001d018473	Zm00001d018473	C2 calcium/lipid-binding plant phosphoribosyltransferase family protein	31.9391	-1.27005	0.334296
Zm00001d018546	Zm00001d018546	Polyadenylate-binding protein RBP45C	6.1641	-3.45328	0.908362
Zm00001d018568	Zm00001d018568	Autophagy-related protein 8c	3.40177	-8.83676	2.19062
Zm00001d018615	Zm00001d018615	Glutamate receptor 3.4	18.0109	-8.65588	1.49484
Zm00001d018617	gibberellin 2-oxidase12	gibberellin 2-oxidase12	4.01746	-10.8568	2.02678
Zm00001d018630	Zm00001d018630	Disease resistance response protein 206	7.98807	-3.70004	1.18073
Zm00001d018636	Zm00001d018636	Zm00001d018636	136.605	-1.14957	0.297649
Zm00001d018642	Zm00001d018642	Transducin/WD40 repeat-like superfamily protein	103.585	1.14153	0.381873
Zm00001d018645	Zm00001d018645	Polynucleotidyl transferase ribonuclease H-like superfamily protein	13.5624	-30	5.43791
Zm00001d018699	Zm00001d018699	Zm00001d018699	17.9208	-2.29134	0.631087
Zm00001d018708	Zm00001d018708	OSJNBb0004G23.8 protein%3B OSJNBb0085F13.3 protein	77.637	-2.6121	0.483325
Zm00001d018720	Zm00001d018720	Zm00001d018720	18.2758	-1.52632	0.58154
Zm00001d018725	Zm00001d018725	Zm00001d018725	16.5022	-3.58441	0.665308
Zm00001d018727	phytosulfokine peptide precursor1	phytosulfokine peptide precursor1	1.36803	-7.08204	1.80927
Zm00001d018769	Zm00001d018769	Probable nucleoredoxin 3	44.8256	22.6771	2.73736
Zm00001d018776	MYB-transcription factor 45	myb domain protein 4r1	183.921	1.16891	0.388279
Zm00001d018781	Zm00001d018781	Seed maturation protein	156.36	1.16321	0.435487
Zm00001d018791	Zm00001d018791	Anther-specific proline-rich protein APG	10.0675	-5.94757	1.54954
Zm00001d018796	Zm00001d018796	High-light-induced protein chloroplastic	1.12325	-6.64926	2.01576
Zm00001d018797	photosystem I reaction center6	photosystem I reaction center6	1.41234	-9.29944	3.05055
Zm00001d018806	Zm00001d018806	Transcription factor TCP2	8.68365	-3.51622	1.32392
Zm00001d018810	glycolate oxidase1	glycolate oxidase1	1.58712	-11.328	3.27569
Zm00001d018844	Zm00001d018844	Zm00001d018844	53.3814	-15.3893	2.94207
Zm00001d018845	Zm00001d018845	Zm00001d018845	1.15166	-9.94442	3.25358
Zm00001d018847	Zm00001d018847	3-oxo-5-alpha-steroid 4-dehydrogenase family protein	5.03611	-4.53722	1.71091
Zm00001d018848	Zm00001d018848	Probable carboxylesterase 15	12.8547	-3.04238	0.822662
Zm00001d018857	Zm00001d018857	Probable carboxylesterase 15	38.3757	-6.67789	1.74711
Zm00001d018881	Zm00001d018881	Delta(12)-fatty-acid desaturase	0.638365	4.15034	1.52194
Zm00001d018893	Zm00001d018893	Zm00001d018893	168.913	-8.72169	2.18437
Zm00001d018901	Zm00001d018901	protein containing PDZ domain a K-box domain and a TPR region	47.1979	-1.50231	0.417412
Zm00001d018942	Zm00001d018942	Probable nucleoredoxin 3	5.08472	10.1318	2.55961
Zm00001d018954	Zm00001d018954	Rhicadhesin receptor	11.2355	-2.51597	0.791608
Zm00001d018962	Zm00001d018962	Whole genome shotgun sequence of line PN40024 scaffold_179.assembly12x (Fragment)	50.3541	-1.49083	0.440817
Zm00001d019004	Zm00001d019004	Histone acetyltransferase type B catalytic subunit	2.87258	2.92892	0.856152
Zm00001d019006	Zm00001d019006	Mannosyl-oligosaccharide 12-alpha-mannosidase MNS1	49.3824	1.42118	0.525498
Zm00001d019042	Zm00001d019042	Actin-related protein 2/3 complex subunit 3	13.52	1.86663	0.455203
Zm00001d019052	Zm00001d019052	Peptidyl-prolyl cis-trans isomerase	28.2678	-2.83985	0.741512
Zm00001d019053	Zm00001d019053	Probable glycosyltransferase	84.3361	-1.05972	0.383973
Zm00001d019056	Zm00001d019056	Zm00001d019056	1.29322	2.79744	1.01483
Zm00001d019060	deoxy xylulose synthase 2	deoxy xylulose synthase 2	86.9216	-2.89933	0.845739
Zm00001d019076	Zm00001d019076	SAC3 family protein B	29.5789	-4.16014	0.942184
Zm00001d019092	GRMZM2G480050	CLE family OsCLE701 protein%3B Os07g0194350 protein	1.35302	-4.75342	1.59808
Zm00001d019094	Zm00001d019094	Hydroxyproline O-galactosyltransferase GALT4	1.93327	9.70094	3.23001
Zm00001d019102	Zm00001d019102	ACT domain-containing protein ACR9	33.3257	-1.28187	0.454767
Zm00001d019116	AP2-EREBP-transcription factor 82	Ethylene-responsive transcription factor RAP2-11	7.82959	1.54655	0.570771
Zm00001d019127	Zm00001d019127	Transcription factor bHLH76	2.66011	4.55515	1.09134
Zm00001d019187	Zm00001d019187	Zm00001d019187	2.51443	7.85339	1.74217
Zm00001d019212	Zm00001d019212	Zm00001d019212	5.0763	-9.56419	3.50737
Zm00001d019258	Zm00001d019258	UDP-glycosyltransferase 76C1	19.4575	-1.99112	0.699914
Zm00001d019356	Zm00001d019356	Putative disease resistance RPP13-like protein 1	15.6961	-2.45166	0.928637
Zm00001d019375	Zm00001d019375	Zm00001d019375	41.7381	-10.678	2.96983
Zm00001d019389	Zm00001d019389	Zm00001d019389	21.5864	2.62853	0.874629
Zm00001d019393	Zm00001d019393	Zm00001d019393	0.696422	6.17915	1.48507
Zm00001d019396	Zm00001d019396	Actin-7	10.3922	-18.1307	4.6283
Zm00001d019406	Zm00001d019406	Acidic endochitinase	5.40393	4.90085	1.62236
Zm00001d019407	Zm00001d019407	Acidic endochitinase	2.80835	10.0432	2.82103
Zm00001d019409	Zm00001d019409	OSJNBb0004G23.8 protein%3B OSJNBb0085F13.3 protein	2.5862	-10.6394	3.80949
Zm00001d019445	Zm00001d019445	Zm00001d019445	8.28425	-2.59766	0.674423
Zm00001d019457	Zm00001d019457	CASP-like protein 1D1	25.5108	-1.92455	0.662334
Zm00001d019496	Zm00001d019496	DNA topoisomerase type IA core	35.0164	-30	3.32725
Zm00001d019497	Zm00001d019497	heteroglycan glucosidase 1	9.1123	-1.97816	0.527649
Zm00001d019501	Zm00001d019501	Tetratricopeptide repeat (TPR)-like superfamily protein	74.2562	-1.02401	0.332503
Zm00001d019527	Yucca5	Yucca5	48.9754	-2.36401	0.673711
Zm00001d019552	Zm00001d019552	Alpha-galactosidase	181.041	-1.0077	0.294057
Zm00001d019554	Zm00001d019554	Zm00001d019554	1.26442	4.0453	1.22902
Zm00001d019585	Zm00001d019585	Zm00001d019585	0.765448	-5.08573	1.46577
Zm00001d019592	Zm00001d019592	Sas10/Utp3/C1D family	5.8884	9.52235	1.54718
Zm00001d019612	Zm00001d019612	Protein transport protein SEC31 homolog B	96.0216	-2.8756	0.916474
Zm00001d019632	Zm00001d019632	Probable isoprenylcysteine alpha-carbonyl methylesterase ICMEL2	49.84	-5.03232	1.61649
Zm00001d019659	Zm00001d019659	Polyadenylate-binding protein-interacting protein 10	1.47689	-3.5453	1.08402
Zm00001d019692	Zm00001d019692	nucleic acid binding%3Bmethyltransferases	11.1081	-3.66328	1.13131
Zm00001d019693	Zm00001d019693	40S ribosomal protein S4-3	55.9051	7.09823	2.18647
Zm00001d019724	Zm00001d019724	Zm00001d019724	289.388	-2.56147	0.901089
Zm00001d019733	Zm00001d019733	P-loop NTPase domain-containing protein LPA1 homolog 1	6.32417	2.60349	0.98117
Zm00001d019879	Zm00001d019879	Zm00001d019879	0.841649	-7.46729	2.06934
Zm00001d019895	Zm00001d019895	Major pollen allergen Car b 1 isoforms 1A and 1B	219.13	1.3649	0.291266
Zm00001d019945	Zm00001d019945	Glyceraldehyde-3-phosphate dehydrogenase GAPCP1 chloroplastic	1.0766	4.39994	1.19112
Zm00001d019956	Zm00001d019956	Protein FLUORESCENT IN BLUE LIGHT chloroplastic	35.099	-1.87898	0.538815
Zm00001d019960	Zm00001d019960	Pleiotropic drug resistance protein 2	7.8621	-9.01956	3.12115
Zm00001d019991	Zm00001d019991	Gamma-glutamylcyclotransferase 2-2	1.30449	6.45459	2.0039
Zm00001d019992	Zm00001d019992	Probable mitochondrial-processing peptidase subunit beta mitochondrial	69.2421	2.71597	0.895745
Zm00001d020002	Zm00001d020002	Chlorophyll A-B binding family protein	5.68354	1.71567	0.513146
Zm00001d020031	Zm00001d020031	Sec14p-like phosphatidylinositol transfer family protein	5.78257	-9.87459	3.2805
Zm00001d020033	Zm00001d020033	Cyclin-B1-4	16.073	-5.35752	1.6248
Zm00001d020058	Zm00001d020058	Heat shock 70 kDa protein	20.0441	-7.17888	2.5637
Zm00001d020069	Zm00001d020069	Carotenoid cleavage dioxygenase	107.434	1.51602	0.561318
Zm00001d020070	Zm00001d020070	Testis intracellular mediator protein	1.25728	10.2919	3.29528
Zm00001d020071	Zm00001d020071	Sugar transport protein 14	26.8424	2.08991	0.639443
Zm00001d020091	Zm00001d020091	Zm00001d020091	4.22683	13.9173	3.42423
Zm00001d020100	protein phosphatase homolog6	protein phosphatase homolog6	34.0159	1.43572	0.53886
Zm00001d020113	Zm00001d020113	La-related protein 6B	35.641	2.8002	0.904149
Zm00001d020179	Zm00001d020179	Zm00001d020179	2.1764	2.86938	0.919452
Zm00001d020183	Zm00001d020183	Probable LRR receptor-like serine/threonine-protein kinase	128.246	1.49353	0.54053
Zm00001d020227	Zm00001d020227	transducin family protein / WD-40 repeat family protein	129.152	7.86088	2.40839
Zm00001d020248	Zm00001d020248	mRNA cap guanine-N7 methyltransferase 2	7.3394	19.2308	4.09877
Zm00001d020274	Zm00001d020274	Protein SCO1 homolog 2 mitochondrial	7.10525	-15.9248	3.93309
Zm00001d020316	Zm00001d020316	Pectin acetylesterase [Source:UniProtKB/TrEMBL%3BAcc:A0A1D6I3J0]	74.8489	-4.41951	0.842306
Zm00001d020319	Zm00001d020319	Probable inactive purple acid phosphatase 16	12.2628	-4.78966	1.46775
Zm00001d020320	Zm00001d020320	Zm00001d020320	14.394	-5.6314	1.48116
Zm00001d020345	Zm00001d020345	Nucleobase-ascorbate transporter 6	116.873	-1.0496	0.358399
Zm00001d020411	Zm00001d020411	Plant UBX domain-containing protein 2	106.282	-1.12419	0.210536
Zm00001d020442	Zm00001d020442	Zm00001d020442	58.2505	-1.34413	0.412153
Zm00001d020459	ZF-HD-transcription factor 13	Mini zinc finger 3	1.33011	-4.63829	1.21791
Zm00001d020491	Zm00001d020491	Zm00001d020491	1.61871	-4.48969	1.37926
Zm00001d020500	Zm00001d020500	Zm00001d020500	7.25076	-2.83821	0.840024
Zm00001d020530	Zm00001d020530	hydroxycinnamoyltransferase11	105.184	-1.81829	0.473887
Zm00001d020556	Zm00001d020556	WAT1-related protein	731.953	1.41654	0.375327
Zm00001d020588	Zm00001d020588	Eukaryotic translation initiation factor 3 subunit E	21.8885	-12.7345	2.89876
Zm00001d020595	AP2-EREBP-transcription factor 102	Ethylene response factor	516.47	-1.4646	0.344106
Zm00001d020623	Zm00001d020623	Copper transporter 5	186.696	2.56772	0.59266
Zm00001d020638	Zm00001d020638	Protein GAMETE EXPRESSED 1	19.1909	2.28434	0.791617
Zm00001d020640	Zm00001d020640	Transcription factor partial	48.8589	1.22564	0.376767
Zm00001d020666	multidrug resistance associated protein2	multidrug resistance associated protein2	58.9421	-3.42177	0.759042
Zm00001d020685	Zm00001d020685	65-kDa microtubule-associated protein 6	269.693	-1.44598	0.42674
Zm00001d020686	1-aminocyclopropane-1-carboxylate oxidase2	1-aminocyclopropane-1-carboxylate oxidase2	4.12607	-4.22247	1.51287
Zm00001d020703	Zm00001d020703	G-type lectin S-receptor-like serine/threonine-protein kinase	28.1862	-1.5907	0.531864
Zm00001d020726	Zm00001d020726	Probable protein phosphatase 2C 12	4.15166	3.04079	1.14537
Zm00001d020773	Zm00001d020773	FIP1	28.8092	-1.64499	0.47953
Zm00001d020775	asg49	Pentatricopeptide repeat-containing protein	1.9463	-4.67282	1.17212
Zm00001d020781	Zm00001d020781	Purine permease 3	20.6802	-2.47839	0.635862
Zm00001d020869	Zm00001d020869	Zm00001d020869	29.0884	-2.26318	0.378725
Zm00001d020882	Zm00001d020882	Plant UBX domain-containing protein 10	13.1534	1.73277	0.512143
Zm00001d020883	Zm00001d020883	Zm00001d020883	57.56	-8.65516	2.18584
Zm00001d020899	Zm00001d020899	Zm00001d020899	3.44435	-2.25786	0.787772
Zm00001d020901	Zm00001d020901	Putative BPI/LBP family protein	22.2292	-1.21099	0.344961
Zm00001d020909	Zm00001d020909	Phospholipase A2%252C group IVB isoform 6	35.7291	-1.17147	0.397054
Zm00001d020921	Zm00001d020921	Tonoplast dicarboxylate transporter	14.5236	-5.11792	1.16349
Zm00001d020936	Zm00001d020936	Zm00001d020936	66.7053	-1.96624	0.394232
Zm00001d020937	Zm00001d020937	IRK-interacting protein	23.5862	-3.09259	0.676429
Zm00001d020938	bZIP-transcription factor 7	bZIP transcription factor family protein	2.49243	-5.64108	1.52643
Zm00001d020941	tassel sheath4	tassel sheath4	62.8781	-1.12613	0.292073
Zm00001d020944	Zm00001d020944	Leucine-rich repeat (LRR) family protein	1.62291	-3.62665	1.28502
Zm00001d020953	Zm00001d020953	Protein PIN-LIKES 3	58.5617	-1.33875	0.310277
Zm00001d020960	Zm00001d020960	Dihydroflavonol-4-reductase	1.30241	5.52033	1.55764
Zm00001d020961	Zm00001d020961	NAD(P)-binding Rossmann-fold superfamily protein	5.72214	-4.7028	1.31377
Zm00001d020976	Zm00001d020976	Zm00001d020976	2.84854	2.81357	0.8964
Zm00001d020996	Zm00001d020996	Cyclin-B1-4	13.8419	-6.09152	1.71291
Zm00001d021006	Zm00001d021006	MTD1	171.749	-2.20065	0.804803
Zm00001d021019	bHLH-transcription factor 136	Transcription factor bHLH62	355.567	-1.70736	0.215308
Zm00001d021025	Zm00001d021025	Chloroplastic quinone-oxidoreductase	8.37524	3.10279	1.14631
Zm00001d021026	Zm00001d021026	Protein capI	69.9586	-1.32774	0.349646
Zm00001d021038	Zm00001d021038	RING/U-box superfamily protein	31.04	1.5048	0.371854
Zm00001d021039	Zm00001d021039	Zm00001d021039	19.9875	-5.35294	1.27917
Zm00001d021040	Zm00001d021040	Protein FATTY ACID EXPORT 1 chloroplastic	20.8155	-1.47399	0.471578
Zm00001d021069	NAC-transcription factor 63	Zm00001d021069	35.8542	-2.31409	0.654287
Zm00001d021097	Zm00001d021097	Zm00001d021097	16.576	8.12403	1.73628
Zm00001d021119	Zm00001d021119	Beta-glucosidase 11	693.366	1.99045	0.599408
Zm00001d021162	Zm00001d021162	polymerase delta 4	464.801	-1.10025	0.176217
Zm00001d021166	Zm00001d021166	Proton pump-interactor 1	7.44503	6.51675	1.84227
Zm00001d021168	Zm00001d021168	UDP-glycosyltransferase 74B1	28.287	4.96189	1.51185
Zm00001d021169	Zm00001d021169	Ankyrin repeat family protein	109.273	1.29676	0.315096
Zm00001d021170	Zm00001d021170	Inositol 134-trisphosphate 5/6-kinase 4	671.01	1.14023	0.29609
Zm00001d021171	Zm00001d021171	Zm00001d021171	96.7786	2.3307	0.745944
Zm00001d021178	Zm00001d021178	60S ribosomal protein L29 [Source:UniProtKB/TrEMBL%3BAcc:A0A1D6I8R8]	2.61167	4.59346	1.65482
Zm00001d021192	Zm00001d021192	Zm00001d021192	191.571	-1.4225	0.326151
Zm00001d021197	Zm00001d021197	Alpha-L-fucosidase 1	150.82	2.59906	0.636317
Zm00001d021216	Zm00001d021216	Protein DETOXIFICATION 50	28.9807	3.87728	1.04821
Zm00001d021242	Zm00001d021242	Zm00001d021242	21.335	-1.31258	0.457812
Zm00001d021251	Zm00001d021251	Glutamyl-tRNA reductase-binding protein chloroplastic	4.94057	2.82397	0.886943
Zm00001d021259	Zm00001d021259	Zm00001d021259	16.8122	-6.81541	1.654
Zm00001d021262	Zm00001d021262	Expressed protein%3B protein	0.830881	-4.24225	1.60147
Zm00001d021278	double B-box zinc finger protein10	B-box zinc finger protein 19	180.806	1.21239	0.285847
Zm00001d021286	Zm00001d021286	Protein kinase superfamily protein	4.85557	-4.96612	1.52284
Zm00001d021300	Zm00001d021300	Histone H2A	68.3323	-15.0682	2.17405
Zm00001d021315	Zm00001d021315	Collagen%252C type IV%252C alpha 5	4.24285	-8.94487	2.1969
Zm00001d021318	Zm00001d021318	DNA-(apurinic or apyrimidinic site) lyase 2	278.552	-1.0601	0.274751
Zm00001d021324	Zm00001d021324	Spermidine hydroxycinnamoyl transferase	7.10088	-3.6789	1.19317
Zm00001d021344	Zm00001d021344	basic helix-loop-helix (bHLH) DNA-binding superfamily protein	4.35392	-3.55599	1.19562
Zm00001d021390	Zm00001d021390	Probable protein phosphatase 2C 21	1893.45	1.06557	0.198247
Zm00001d021410	Zm00001d021410	Phytoene synthase chloroplastic	226.174	1.0466	0.31555
Zm00001d021451	Zm00001d021451	Zm00001d021451	4.8036	-11.4988	3.32431
Zm00001d021469	Zm00001d021469	Glutathione S-transferase F9	326.97	-1.11045	0.249309
Zm00001d021470	glutathione transferase16	glutathione transferase16	34.7575	-1.21185	0.347736
Zm00001d021552	Zm00001d021552	Zm00001d021552	3.03336	7.12651	1.59573
Zm00001d021634	Zm00001d021634	Hsp20/alpha crystallin family protein	63.1799	1.54464	0.50531
Zm00001d021651	Zm00001d021651	Zm00001d021651	1.49646	3.16123	0.987094
Zm00001d021655	Zm00001d021655	WAT1-related protein	25.6103	2.55266	0.779826
Zm00001d021666	isocitrate lyase1	isocitrate lyase1	0.94989	-30	7.01003
Zm00001d021677	Zm00001d021677	Aspartic proteinase nepenthesin-1	24.4285	-4.56089	1.39311
Zm00001d021683	Zm00001d021683	Cysteine-rich receptor-like protein kinase 25	12.7773	-4.37543	1.03835
Zm00001d021685	Zm00001d021685	Villin-4	28.1182	13.985	1.67854
Zm00001d021728	Zm00001d021728	Zm00001d021728	2.62702	-10.7727	3.71531
Zm00001d021753	Zm00001d021753	Equilibrative nucleotide transporter 2	22.9755	1.80396	0.584141
Zm00001d021759	Zm00001d021759	RNA-binding (RRM/RBD/RNP motifs) family protein	31.8555	12.35	1.59079
Zm00001d021761	MYB-transcription factor 105	P-type R2R3 Myb protein	1.89491	-4.99589	1.46428
Zm00001d021773	Zm00001d021773	Zm00001d021773	14.6466	-5.59866	1.32116
Zm00001d021775	Zm00001d021775	Sugar carrier protein C	233.268	-2.26373	0.596188
Zm00001d021782	Zm00001d021782	Zm00001d021782	0.751873	5.08945	1.91542
Zm00001d021789	Zm00001d021789	SH3 domain-containing protein	51.9193	1.02673	0.292426
Zm00001d021836	Zm00001d021836	Leucine-rich repeat (LRR) family protein	1363.67	-1.07433	0.304228
Zm00001d021866	Zm00001d021866	COMPASS-like H3K4 histone methylase component WDR5B	381.912	2.26894	0.509319
Zm00001d021880	Zm00001d021880	CMP-sialic acid transporter 4	6.35869	-3.33533	1.14669
Zm00001d021890	Zm00001d021890	SURP and G-patch domain-containing protein 1-like protein	1304.27	1.07418	0.171144
Zm00001d021976	Zm00001d021976	BTB/POZ domain-containing protein	2.09553	-6.78172	1.51552
Zm00001d022002	Zm00001d022002	Zinc finger protein AZF2	8.76598	7.42479	1.09221
Zm00001d022026	Zm00001d022026	Golgi transport 1 protein B	11.8779	-3.72206	0.829711
Zm00001d022032	ribosome-inactivating protein2	ribosome-inactivating protein2	3.67671	-5.8318	1.62467
Zm00001d022041	Zm00001d022041	Zm00001d022041	189.89	-1.21841	0.421665
Zm00001d022044	Zm00001d022044	Probable LRR receptor-like serine/threonine-protein kinase	8.89711	-2.20373	0.816846
Zm00001d022045	Zm00001d022045	tRNA/rRNA methyltransferase (SpoU) family protein	199.477	1.17972	0.424518
Zm00001d022067	Zm00001d022067	Glycerophosphodiester phosphodiesterase GDPD5	14.7575	1.67233	0.537958
Zm00001d022089	Zm00001d022089	EGG APPARATUS-1 protein	162.903	-1.49655	0.446178
Zm00001d022098	Zm00001d022098	Zm00001d022098	6.60588	7.2051	2.12193
Zm00001d022101	Zm00001d022101	Probable carboxylesterase 18	5.26621	-2.03954	0.664627
Zm00001d022154	Zm00001d022154	RING-H2 finger protein ATL3	1.59822	-4.00799	1.31718
Zm00001d022162	Zm00001d022162	Scarecrow-like protein 6	22.8887	-9.77927	2.54035
Zm00001d022198	Zm00001d022198	SAP domain-containing protein	15.4887	1.94209	0.506727
Zm00001d022212	Zm00001d022212	Zm00001d022212	96.605	-1.22715	0.211679
Zm00001d022254	Zm00001d022254	Haloacid dehalogenase-like hydrolase (HAD) superfamily protein	4.53566	-8.14883	1.58053
Zm00001d022274	Zm00001d022274	pyruvate orthophosphate dikinase4	13.8083	-2.82382	0.772732
Zm00001d022311	Zm00001d022311	Zm00001d022311	3.64073	-4.60172	1.30131
Zm00001d022321	Zm00001d022321	ARM repeat superfamily protein	62.0408	19.9603	2.35726
Zm00001d022323	Zm00001d022323	Probable carboxylesterase 18	11.289	1.85829	0.608656
Zm00001d022326	Zm00001d022326	Probable carboxylesterase 18	13.0374	-2.9809	0.839584
Zm00001d022334	Zm00001d022334	P-loop containing nucleoside triphosphate hydrolases superfamily protein	111.911	1.8507	0.208938
Zm00001d022340	Zm00001d022340	Zm00001d022340	302.952	-4.14126	1.06411
Zm00001d022350	Zm00001d022350	Zm00001d022350	11.9506	2.31868	0.486369
Zm00001d022356	Zm00001d022356	DEAD-box ATP-dependent RNA helicase 57	3.11146	-2.98973	0.713722
Zm00001d022360	Zm00001d022360	DEAD-box ATP-dependent RNA helicase 57	18.2989	-4.48866	0.881977
Zm00001d022371	Zm00001d022371	Uncharacterised protein family (UPF0114)	566.235	1.74491	0.288776
Zm00001d022383	Zm00001d022383	L-ascorbate peroxidase 2 cytosolic	5.04017	7.38888	1.30523
Zm00001d022384	Zm00001d022384	Zm00001d022384	19.1232	1.90012	0.703402
Zm00001d022399	Zm00001d022399	Glutamate synthase 1 [NADH] chloroplastic	1.05882	7.59	1.01937
Zm00001d022415	Zm00001d022415	Zm00001d022415	5.17209	-3.16759	0.975472
Zm00001d022418	Zm00001d022418	Retrovirus-related Pol polyprotein LINE-1	133.228	2.12839	0.538698
Zm00001d022419	Zm00001d022419	Coatomer subunit beta'-3	2.94979	-5.59102	1.52066
Zm00001d022420	Zm00001d022420	Stress responsive protein	1.40257	-6.28876	1.86335
Zm00001d022445	Zm00001d022445	Alpha-galactosidase 3	233.183	-1.76741	0.302366
Zm00001d022454	Zm00001d022454	F-box family protein	8.0319	-5.64675	1.68781
Zm00001d022456	Zm00001d022456	Peroxidase 42	37.813	-6.20538	1.47821
Zm00001d022457	peroxidase3	peroxidase3	1.92747	-15.0037	2.88106
Zm00001d022460	Zm00001d022460	Probable pectinesterase/pectinesterase inhibitor 40	165.029	2.28675	0.377631
Zm00001d022461	AP2-EREBP-transcription factor 200	ERF-like protein	87.144	2.25958	0.712091
Zm00001d022469	Zm00001d022469	Probable histone-arginine methyltransferase 1.4	2018.64	1.54187	0.204185
Zm00001d022473	Zm00001d022473	Putative indole-3-acetic acid-amido synthetase GH3.9	126.449	-1.38118	0.243766
Zm00001d022474	Zm00001d022474	Copper chaperone	67.1211	-2.0032	0.374937
Zm00001d022490	Zm00001d022490	Xylose isomerase	886.899	1.1423	0.211154
Zm00001d022491	Zm00001d022491	DNA polymerase zeta catalytic subunit	385.564	-1.39806	0.357355
Zm00001d022493	Zm00001d022493	alpha/beta-Hydrolases superfamily protein	298.89	1.33657	0.449867
Zm00001d022510	Zm00001d022510	4-alpha-glucanotransferase DPE2	3345.56	1.16876	0.205764
Zm00001d022512	Zm00001d022512	Tryptophan/tyrosine permease	124.503	2.59678	0.628304
Zm00001d022524	Zm00001d022524	WUSCHEL-related homeobox 11	8.06178	-2.37618	0.76148
Zm00001d022526	G2-like-transcription factor 59	Myb-related protein 2	32.4168	-1.22846	0.468297
Zm00001d022528	Zm00001d022528	Aspartic proteinase A1	0.914831	5.81934	1.62625
Zm00001d022557	nicotianamine synthase5	nicotianamine synthase5	3.31312	-4.70713	1.30796
Zm00001d022561	Zm00001d022561	Negatively light-regulated protein	13.1101	1.43195	0.377612
Zm00001d022562	Zm00001d022562	zinc finger (C3HC4-type RING finger) family protein	49.1824	1.41004	0.352267
Zm00001d022569	Zm00001d022569	senescence associated gene 20	80.3025	1.39669	0.436306
Zm00001d022579	Zm00001d022579	Pyruvate decarboxylase 2	5.93571	6.08224	1.37574
Zm00001d022592	Zm00001d022592	Spermidine hydroxycinnamoyl transferase	56.7714	-1.72453	0.524481
Zm00001d022593	Zm00001d022593	Diaminopimelate decarboxylase 2 chloroplastic	3.17883	-4.6333	1.64559
Zm00001d022602	Zm00001d022602	universal stress family protein	56.5161	-1.3846	0.284799
Zm00001d022625	Zm00001d022625	Synaptotagmin-2	27.0327	4.61032	0.647265
Zm00001d022628	MYB-transcription factor 11	R2R3MYB-domain protein	72.3786	-1.28252	0.403195
Zm00001d022643	Zm00001d022643	Pathogenesis-related thaumatin superfamily protein	292.748	-3.02638	0.750614
Zm00001d022828	Zm00001d022828	Zm00001d022828	20.1345	-5.53486	1.56865
Zm00001d023232	Zm00001d023232	MADS box interactor-like	3.3148	10.9475	1.61414
Zm00001d023243	Zm00001d023243	2-isopropylmalate synthase 1 chloroplastic	726.361	-1.16999	0.307733
Zm00001d023252	Zm00001d023252	Zm00001d023252	27.4506	-2.15363	0.436811
Zm00001d023253	Zm00001d023253	L-type lectin-domain containing receptor kinase IX.1	6.66785	4.03526	1.28336
Zm00001d023269	Zm00001d023269	VQ	1.85753	4.96649	1.36655
Zm00001d023292	Zm00001d023292	Trigger factor-like protein TIG Chloroplastic	128.316	-1.76321	0.527842
Zm00001d023294	NAC-transcription factor 25	NAC transcription factor 29	10.5648	-7.0134	2.06129
Zm00001d023320	Zm00001d023320	Zm00001d023320	93.664	-1.57509	0.547118
Zm00001d023349	Zm00001d023349	Sec1/munc18-like (SM) proteins superfamily	22.9469	-2.00545	0.66039
Zm00001d023353	Zm00001d023353	CBL-interacting serine/threonine-protein kinase 10	4.8741	-4.70163	1.25618
Zm00001d023376	aluminum-induced protein homolog1	aluminum-induced protein homolog1	399.179	-1.11067	0.277169
Zm00001d023417	Zm00001d023417	Probable xyloglucan 6-xylosyltransferase 5	197.906	1.22166	0.456585
Zm00001d023468	Zm00001d023468	NDR1/HIN1-like 1	271.544	1.10991	0.422782
Zm00001d023481	Zm00001d023481	Zm00001d023481	32.727	-6.11319	1.21239
Zm00001d023495	Zm00001d023495	Magnesium/proton exchanger	81.8345	-2.29518	0.663584
Zm00001d023534	5-formyltetrahydrofolate cyclo-ligase1	5-formyltetrahydrofolate cyclo-ligase1	54.2713	-1.05789	0.393721
Zm00001d023542	vacuolar proton pump4	V-type proton ATPase subunit c4	882.834	1.02954	0.315772
Zm00001d023560	Zm00001d023560	Putative calcium-dependent protein kinase family protein	563.727	1.21945	0.314131
Zm00001d023566	Zm00001d023566	O-fucosyltransferase family protein	31.1785	1.01847	0.328837
Zm00001d023577	Zm00001d023577	Zm00001d023577	390.74	-1.07188	0.328022
Zm00001d023595	Zm00001d023595	Zinc finger CCCH domain-containing protein 46	1.68129	3.7309	1.05145
Zm00001d023596	Zm00001d023596	Amino acid permease 2	4.18819	-4.33113	1.40904
Zm00001d023603	Zm00001d023603	Amino acid permease 2	7.23225	11.8479	2.5254
Zm00001d023621	Zm00001d023621	Zm00001d023621	2.23743	-4.51886	1.3707
Zm00001d023664	Zm00001d023664	ABA-responsive protein	20.905	-5.80195	0.939527
Zm00001d023669	NAC-transcription factor 67	Putative NAC domain transcription factor superfamily protein	74.8793	-3.07169	0.882518
Zm00001d023673	sugars will eventually be exported transporter13b	sugars will eventually be exported transporter13b	1.16522	-8.61385	2.57218
Zm00001d023680	Zm00001d023680	Pollen Ole e 1 allergen and extensin family protein	121.737	-2.06652	0.400117
Zm00001d023693	Zm00001d023693	Zm00001d023693	4.45184	-3.51547	0.978946
Zm00001d023694	Zm00001d023694	2-oxoisovalerate dehydrogenase subunit alpha 2 mitochondrial	306.2	-1.86674	0.518
Zm00001d023704	Zm00001d023704	Zm00001d023704	9.75812	-22.5216	3.71098
Zm00001d023720	Zm00001d023720	Ureide permease 5	3.92223	-5.71912	1.98147
Zm00001d023724	Zm00001d023724	Zm00001d023724	184.917	1.69343	0.484645
Zm00001d023781	Zm00001d023781	Putative pumilio homolog 7 chloroplastic	3.18078	5.87311	1.49985
Zm00001d023811	Zm00001d023811	Pathogenesis-related protein STH-21	167.043	-3.21249	0.733423
Zm00001d023843	Zm00001d023843	Calmodulin-binding protein 60 G	217.84	-1.62574	0.438837
Zm00001d023906	Zm00001d023906	OSJNBb0028M18.1 protein	29.1286	4.99159	1.82601
Zm00001d023918	Zm00001d023918	Purple acid phosphatase 10	65.5649	3.0756	0.66869
Zm00001d023940	Zm00001d023940	Zm00001d023940	2.78542	14.7625	3.37051
Zm00001d023950	Zm00001d023950	Glucuronoxylan 4-O-methyltransferase 2	83.9	-1.58087	0.345905
Zm00001d024003	Zm00001d024003	Calcium-dependent protein kinase 24	8.7544	-1.6701	0.618448
Zm00001d024005	Zm00001d024005	Zm00001d024005	69.7716	-5.0791	1.77488
Zm00001d024053	Zm00001d024053	Protein kinase superfamily protein	69.5226	1.29133	0.472422
Zm00001d024083	Zm00001d024083	Zm00001d024083	11.097	-2.41415	0.789711
Zm00001d024105	Zm00001d024105	Retrotransposon protein SINE subclass	236.549	1.72933	0.61667
Zm00001d024175	Zm00001d024175	Gibberellin 2-beta-dioxygenase 6	5.35356	-4.2818	0.983471
Zm00001d024193	Zm00001d024193	Zm00001d024193	2.49153	-5.48122	1.72162
Zm00001d024207	TPS6	Alpha-humulene/(-)-(E)-beta-caryophyllene synthase	69.0956	-7.30976	2.40587
Zm00001d024208	Zm00001d024208	Alpha-humulene/(-)-(E)-beta-caryophyllene synthase	36.2765	-11.4932	2.9771
Zm00001d024210	terpene synthase11	terpene synthase6	56.3586	-6.79315	2.35671
Zm00001d024256	Zm00001d024256	F-box protein PP2-A13	15.3631	1.83035	0.65845
Zm00001d024262	Zm00001d024262	Zm00001d024262	219.206	3.05818	0.59858
Zm00001d024291	Zm00001d024291	Putative leucine-rich repeat receptor-like protein kinase family protein	9.59638	-7.32069	2.04408
Zm00001d024298	Zm00001d024298	Histone-lysine N-methyltransferase ASHR2	135.085	-1.19778	0.359515
Zm00001d024314	Zm00001d024314	Putative cinnamyl-alcohol dehydrogenase family protein	1.07843	-3.74491	1.33756
Zm00001d024348	Zm00001d024348	Core-2/I-branching beta-16-N-acetylglucosaminyltransferase family protein	7.74772	-1.62163	0.521892
Zm00001d024363	Zm00001d024363	Zm00001d024363	13.3648	1.36149	0.517006
Zm00001d024386	xyloglucan endo-transglycosylase/hydrolase1	xyloglucan endo-transglycosylase/hydrolase1	417.373	-2.44949	0.757088
Zm00001d024390	Zm00001d024390	Sec14p-like phosphatidylinositol transfer family protein	1.99743	-9.78762	2.80936
Zm00001d024410	Homeobox-transcription factor 73	Putative homeobox DNA-binding domain superfamily protein	1.70931	-4.28618	1.55781
Zm00001d024450	Zm00001d024450	Zm00001d024450	110.579	-2.2872	0.492965
Zm00001d024467	Zm00001d024467	Zm00001d024467	239.338	1.08981	0.402549
Zm00001d024475	Zm00001d024475	Zm00001d024475	147.746	-2.36695	0.706265
Zm00001d024497	Zm00001d024497	ABC transporter G family member 14	141.672	-1.62659	0.427974
Zm00001d024512	copalyl diphosphate synthase3	copalyl diphosphate synthase3	524.204	-1.52144	0.40855
Zm00001d024515	Zm00001d024515	Putative cytochrome P450 superfamily protein	256.32	-2.78144	0.683731
Zm00001d024612	Zm00001d024612	Ras-related protein RABH1b	6.43733	-4.75021	1.79491
Zm00001d024630	MYB-transcription factor 92	Putative MYB DNA-binding domain superfamily protein	11.1601	-3.32116	0.827766
Zm00001d024651	Zm00001d024651	OSJNBa0089E12.13 protein%3B protein	3.65743	-3.49347	0.830748
Zm00001d024671	Zm00001d024671	Zm00001d024671	43.7869	-2.28803	0.864898
Zm00001d024677	Zm00001d024677	Protein CHROMATIN REMODELING 35	22.1723	2.09102	0.490552
Zm00001d024683	Zm00001d024683	V-type proton ATPase subunit c4	3.70716	3.13503	1.05335
Zm00001d024684	Zm00001d024684	Zm00001d024684	10.3565	-4.00308	0.991317
Zm00001d024699	Zm00001d024699	IQ domain-containing protein IQM2	2.58651	4.78644	1.67074
Zm00001d024710	Zm00001d024710	Zm00001d024710	150.164	-4.94926	1.67981
Zm00001d024735	Zm00001d024735	Putative class III secretory plant peroxidase family protein	9.92348	1.71362	0.601125
Zm00001d024740	Zm00001d024740	Peroxidase 64	148.034	-2.72821	0.842433
Zm00001d024752	Zm00001d024752	Peroxidase 64	43.8648	-6.93577	1.89281
Zm00001d024756	Zm00001d024756	Encodes alpha-helical IF (intermediate filament)-like protein.	61.3137	-1.44348	0.243399
Zm00001d024764	Zm00001d024764	F-box protein SKIP19	13.9204	-1.59096	0.453306
Zm00001d024770	Zm00001d024770	14-dihydroxy-2-naphthoyl-CoA thioesterase 1	61.6174	-2.22003	0.336155
Zm00001d024783	bHLH-transcription factor 117	Putative HLH DNA-binding domain superfamily protein	7.88659	-2.24828	0.746408
Zm00001d024823	Zm00001d024823	CRM-domain containing factor CFM3A chloroplastic/mitochondrial	124.289	-1.20138	0.375251
Zm00001d024838	Zm00001d024838	Zm00001d024838	4.94899	10.1897	1.56255
Zm00001d024843	1-aminocyclopropane-1-carboxylate oxidase15	1-aminocyclopropane-1-carboxylate oxidase15	9.00251	-3.53497	1.26272
Zm00001d024879	Zm00001d024879	Zm00001d024879	2.463	-5.5579	1.76348
Zm00001d024894	Zm00001d024894	Putative thioredoxin superfamily protein	17.1293	-4.03305	1.49719
Zm00001d024908	Zm00001d024908	Arginase 1 mitochondrial	227.055	1.17372	0.287329
Zm00001d024913	Zm00001d024913	pectin methylesterase inhibitor 1	14.8243	-1.41364	0.479019
Zm00001d024926	Zm00001d024926	Zm00001d024926	28.0365	-1.54207	0.426856
Zm00001d024943	Zm00001d024943	Putative cytochrome P450 superfamily protein	11.7999	-2.76308	1.04917
Zm00001d024990	Zm00001d024990	Disease resistance protein RPP13	9.82849	2.55541	0.592621
Zm00001d025016	Zm00001d025016	Thioredoxin superfamily protein	1.89014	-4.76699	1.79338
Zm00001d025028	phosphate transporter protein4	phosphate transporter protein4	2.07744	-5.43231	1.44438
Zm00001d025033	TCP-transcription factor 40	Transcription factor TCP6	42.1891	-1.11557	0.420918
Zm00001d025065	Zm00001d025065	Putative D-mannose binding lectin receptor-like protein kinase family protein	11.2732	-4.28215	1.09915
Zm00001d025067	Zm00001d025067	Probable pectate lyase 8	66.3548	1.13178	0.259337
Zm00001d025071	Zm00001d025071	Zm00001d025071	6.23538	9.90902	2.23199
Zm00001d025074	Zm00001d025074	Zm00001d025074	0.639752	3.77771	1.4219
Zm00001d025103	Zm00001d025103	amine oxidase1	288.679	-1.53648	0.390167
Zm00001d025116	Zm00001d025116	Methylesterase 3	31.271	5.77938	1.97023
Zm00001d025120	Zm00001d025120	Zm00001d025120	12.8312	1.19171	0.354799
Zm00001d025121	Zm00001d025121	Zm00001d025121	4.80427	2.49315	0.814416
Zm00001d025136	Zm00001d025136	Protein SMAX1-LIKE 4	23.3617	-1.83805	0.361823
Zm00001d025229	Zm00001d025229	Zm00001d025229	7.26899	-2.3671	0.625604
Zm00001d025247	Zm00001d025247	Beta-13-N-Acetylglucosaminyltransferase family protein	112.792	-1.66843	0.463621
Zm00001d025249	Zm00001d025249	catalytics%3Bhydrolases	31.3639	-1.39392	0.394732
Zm00001d025253	Zm00001d025253	Zm00001d025253	40.0769	-14.4143	2.45487
Zm00001d025278	Zm00001d025278	Protein MEI2-like 1	345.485	-1.92389	0.646402
Zm00001d025289	Zm00001d025289	protein kinase domain containing protein expressed	3.47316	2.36457	0.89288
Zm00001d025316	Zm00001d025316	OsFBX59 - F-box domain containing protein expressed	11.5297	-1.60729	0.512765
Zm00001d025337	Zm00001d025337	Zm00001d025337	2.85881	2.78965	0.874246
Zm00001d025352	Zm00001d025352	Ferredoxin-3 chloroplastic	34.8013	-3.10514	0.823766
Zm00001d025361	Zm00001d025361	Zm00001d025361	1.23631	-5.62421	1.44553
Zm00001d025381	Zm00001d025381	Histone H3.2	2.85018	-8.24182	2.93183
Zm00001d025386	Zm00001d025386	Zm00001d025386	14.7145	10.6856	1.08072
Zm00001d025392	Zm00001d025392	ubiquitin interaction motif-containing protein	28.903	-2.6664	0.781281
Zm00001d025401	abscisic acid stress ripening5	abscisic acid stress ripening5	588.933	-3.35567	1.01535
Zm00001d025410	Zm00001d025410	Zm00001d025410	0.728029	9.91048	3.00653
Zm00001d025417	Zm00001d025417	Aldehyde dehydrogenase family 7 member A1	10.2522	2.64464	0.687377
Zm00001d025428	Zm00001d025428	Mannosyl-oligosaccharide 12-alpha-mannosidase MNS1	7.07199	-3.7124	1.23927
Zm00001d025458	Zm00001d025458	Zm00001d025458	2.19101	5.76635	1.88663
Zm00001d025490	Zea mays ARGOS1	Zea mays ARGOS1	39.0782	-1.17577	0.419645
Zm00001d025524	lipoxygenase7	lipoxygenase7	2.89822	3.63161	0.845579
Zm00001d025528	Zm00001d025528	NAD(P)-linked oxidoreductase superfamily protein	550.823	-1.0844	0.409732
Zm00001d025542	Zm00001d025542	Gamma-glutamylcyclotransferase 2-3	244.537	1.95753	0.468524
Zm00001d025567	Zm00001d025567	Zm00001d025567	389.687	1.2809	0.433911
Zm00001d025568	Zm00001d025568	Myosin heavy chain-related protein	175.36	1.17108	0.333382
Zm00001d025586	Zm00001d025586	Galactose mutarotase-like superfamily protein	23.9139	11.2631	1.6134
Zm00001d025613	Zm00001d025613	Casparian strip membrane protein 5	5.75722	-8.50963	1.7937
Zm00001d025701	Zm00001d025701	Zm00001d025701	1.59836	27.2048	5.38717
Zm00001d025703	Zm00001d025703	ABC transporter B family member 15	4.4675	-5.03124	1.2985
Zm00001d025704	Zm00001d025704	Wax synthase isoform 1	67.6425	1.17973	0.407516
Zm00001d025706	CRM family member6	RNA-binding CRS1 / YhbY (CRM) domain protein	454.013	1.27054	0.320194
Zm00001d025711	Zm00001d025711	Whole genome shotgun sequence of line PN40024 scaffold_66.assembly12x (Fragment)	10.4633	-2.43939	0.736366
Zm00001d025797	Zm00001d025797	Zm00001d025797	1.02814	6.77344	2.5191
Zm00001d025803	Zm00001d025803	Putative DUF869 domain containing family protein	1.65363	-3.82701	1.32366
Zm00001d025805	Zm00001d025805	Putative PHD-finger domain containing protein family	12.0919	-4.63747	1.29966
Zm00001d025839	Zm00001d025839	Thioredoxin domain-containing protein PLP3B	0.569892	4.69828	1.73315
Zm00001d025887	Zm00001d025887	Probable metal-nicotianamine transporter YSL7	67.8249	-1.67608	0.55011
Zm00001d025901	Zm00001d025901	FIP1	93.9209	-1.27091	0.476682
Zm00001d025931	Zm00001d025931	Zm00001d025931	118.103	4.70279	1.57674
Zm00001d025953	C2C2-GATA-transcription factor 6	Putative GATA transcription factor family protein	58.1795	-1.82307	0.322874
Zm00001d025971	Zm00001d025971	Zm00001d025971	2.12895	-5.17723	1.91481
Zm00001d025973	Zm00001d025973	Zm00001d025973	0.45222	5.71993	2.0715
Zm00001d025989	Aux/IAA-transcription factor 43	Zm00001d025989	15.4973	3.28248	0.589006
Zm00001d026012	Zm00001d026012	OSJNBa0088A01.13 protein%3B protein	43.714	-2.40449	0.804888
Zm00001d026017	MYB-related-transcription factor 111	Protein REVEILLE 1	13.8432	-5.33334	1.36246
Zm00001d026021	Zm00001d026021	Putative RING zinc finger domain superfamily protein	1.30534	-7.65722	2.92268
Zm00001d026025	Zm00001d026025	Zm00001d026025	320.528	-1.02371	0.38784
Zm00001d026026	Zm00001d026026	Zm00001d026026	26.4637	-2.6419	0.873148
Zm00001d026041	Zm00001d026041	ABC transporter C family member 9	2.71466	10.8464	3.10592
Zm00001d026047	PLATZ-transcription factor 15	PLATZ transcription factor family protein	61.1387	-6.30463	1.17647
Zm00001d026070	Zm00001d026070	SPX domain-containing membrane protein	21.55	-4.13164	1.15187
Zm00001d026078	Zm00001d026078	F-box protein PP2-A13	3.11209	-5.57909	1.80929
Zm00001d026088	outer cell layer2	Outer cell layer2	56.007	-1.44373	0.337557
Zm00001d026098	Zm00001d026098	Zm00001d026098	1.85703	10.1187	2.60565
Zm00001d026120	Zm00001d026120	Putative HLH DNA-binding domain superfamily protein	3.15116	3.36964	1.03216
Zm00001d026127	Zm00001d026127	Patched family protein	127.884	1.6361	0.485954
Zm00001d026128	Zm00001d026128	Patched family protein	147.876	1.23944	0.338731
Zm00001d026130	Zm00001d026130	BZIP transcription factor	10.0276	-4.56857	1.16985
Zm00001d026147	colored1	plant color component at R1	1.94134	4.96457	1.76717
Zm00001d026164	Zm00001d026164	OSJNBa0010H02.21 protein	26.9057	-21.9498	2.06498
Zm00001d026171	Zm00001d026171	Expansin-B4	2.39811	-5.43355	1.84664
Zm00001d026186	MYB-transcription factor 68	Putative MYB DNA-binding domain superfamily protein	11.3909	-3.80059	1.35215
Zm00001d026187	Zm00001d026187	Zm00001d026187	141.414	-2.59566	0.864947
Zm00001d026189	Zm00001d026189	Putative leucine-rich repeat receptor-like protein kinase family protein	152.241	1.02474	0.307728
Zm00001d026222	Zm00001d026222	Zm00001d026222	314.364	-1.15494	0.242443
Zm00001d026238	Zm00001d026238	Protein TRANSPARENT TESTA 12	16.9769	-2.55056	0.825362
Zm00001d026261	Zm00001d026261	Core-2/I-branching beta-16-N-acetylglucosaminyltransferase family protein	53.4388	-1.80849	0.611972
Zm00001d026300	argonaute2b	argonaute2b	8.83762	-4.07519	0.877849
Zm00001d026366	Zm00001d026366	Putative SNF2-domain/RING finger domain/helicase domain protein	6.09209	-2.45544	0.757952
Zm00001d026379	Zm00001d026379	Transcription factor bHLH112	5.71804	-4.93792	1.67813
Zm00001d026385	Zm00001d026385	Polyadenylate-binding protein-interacting protein 10	25.7327	4.45493	1.20649
Zm00001d026399	Zm00001d026399	UDP-glucuronic acid decarboxylase 5	8.64765	-13.8355	4.5845
Zm00001d026405	glutamyl-tRNA reductase1	Glutamyl-tRNA reductase	80.0219	-1.46698	0.49876
Zm00001d026420	Zm00001d026420	Zm00001d026420	111.867	6.70072	1.80891
Zm00001d026421	Zm00001d026421	DNA-directed RNA polymerases IV and V subunit 2	49.4222	-1.30598	0.349405
Zm00001d026427	Zm00001d026427	Zm00001d026427	8.69284	-5.37202	1.58276
Zm00001d026509	Zm00001d026509	Zm00001d026509	34.9143	-1.64822	0.607996
Zm00001d026528	Zm00001d026528	Oligouridylate-binding protein 1C	82.9912	-4.70978	1.6979
Zm00001d026540	ARF-transcription factor 29	Auxin response factor 5	15.3229	-2.76493	0.788014
Zm00001d026606	Zm00001d026606	DNAJ heat shock N-terminal domain-containing protein	20.4078	-6.31169	1.79515
Zm00001d026632	Zm00001d026632	Stem-specific protein TSJT1	234.944	-3.31761	0.833957
Zm00001d026641	autophagy4b	Cysteine protease ATG4a	142.879	-2.20524	0.676201
Zm00001d026649	opaque endosperm7	opaque endosperm7	572.013	2.31438	0.34805
Zm00001d026652	Zm00001d026652	DNA binding protein	64.6166	-3.23179	0.959506
Zm00001d026712	Zm00001d026712	Glycoside transferase%252C six-hairpin%252C subgroup	1288.97	2.11358	0.375087
Zm00001d026729	Zm00001d026729	Zm00001d026729	1.37875	7.91046	1.60456
Zm00001d026744	Zm00001d026744	Zm00001d026744	14.7907	13.0783	1.35505
Zm00001d026759	Zm00001d026759	Zm00001d026759	129.459	-2.62462	0.735453
Zm00001d026796	Zm00001d026796	Zm00001d026796	4.2251	-2.73053	0.987232
Zm00001d026846	Zm00001d026846	Zm00001d026846	6.41138	-4.81247	0.944389
Zm00001d026848	Zm00001d026848	Zm00001d026848	17.6033	1.44105	0.503798
Zm00001d026920	Zm00001d026920	Zm00001d026920	14.8455	-8.07164	2.4542
Zm00001d026944	Zm00001d026944	Zm00001d026944	1.53075	-6.41464	1.61473
Zm00001d026964	Zm00001d026964	Zm00001d026964	2.57162	3.83694	1.34318
Zm00001d026980	Zm00001d026980	Zm00001d026980	28.5729	1.79277	0.332282
Zm00001d026997	Zm00001d026997	Zm00001d026997	1.062	4.89613	1.30969
Zm00001d027037	Zm00001d027037	Zm00001d027037	959.868	3.82662	0.986295
Zm00001d027040	Zm00001d027040	Zm00001d027040	4.30608	13.887	2.11974
Zm00001d027120	Zm00001d027120	Zm00001d027120	3.5892	-6.30015	1.73883
Zm00001d027185	Zm00001d027185	Zm00001d027185	10.432	2.0449	0.558361
Zm00001d027187	Zm00001d027187	Zm00001d027187	71.4879	-2.71211	0.701015
Zm00001d027221	Zm00001d027221	Zm00001d027221	1.64234	-5.0078	1.17011
Zm00001d027240	Zm00001d027240	Zm00001d027240	7.80286	4.83935	1.08139
Zm00001d027248	Zm00001d027248	OSJNBa0093O08.6 protein%3B protein	201.349	-3.73061	1.13708
Zm00001d027258	Zm00001d027258	Oleosin	3.37022	-4.01551	1.22009
Zm00001d027281	Zm00001d027281	Expansin-B4	2417.56	1.04694	0.384567
Zm00001d027285	Zm00001d027285	Protein NRT1/ PTR FAMILY 6.3	473.083	-1.87691	0.326894
Zm00001d027288	Zm00001d027288	Immediate-early protein RSP40	1284.55	-1.34346	0.281333
Zm00001d027290	Zm00001d027290	extensin-like protein	61.804	-2.32439	0.670267
Zm00001d027291	Zm00001d027291	extensin-like protein	64.6263	-2.43362	0.800202
Zm00001d027292	GRAS-transcription factor 53	Scarecrow-like protein 6	35.2516	1.12695	0.330076
Zm00001d027303	Zm00001d027303	Pleiotropic drug resistance protein 2	16.918	8.27204	2.2122
Zm00001d027308	Zm00001d027308	RING/U-box superfamily protein	35.7769	-1.64527	0.441969
Zm00001d027313	Zm00001d027313	Probable xyloglucan endotransglucosylase/hydrolase protein 32	2.60509	-5.36955	1.84318
Zm00001d027330	Zm00001d027330	Remorin	601.055	-1.20847	0.367427
Zm00001d027345	Zm00001d027345	Mitochondrial import inner membrane translocase subunit TIM23-3	153.365	1.06921	0.319691
Zm00001d027368	Zm00001d027368	Xyloglucan endotransglucosylase/hydrolase protein 5	165.897	1.18199	0.235018
Zm00001d027386	Zm00001d027386	phospholipase D15	14.7178	1.64872	0.576517
Zm00001d027401	Zm00001d027401	ALA-interacting subunit 1	3.53857	2.86838	0.829474
Zm00001d027411	Zm00001d027411	Peroxidase 64	496.318	1.40039	0.47155
Zm00001d027430	Zm00001d027430	Protein FIZZY-RELATED 1	1283.22	1.01695	0.162405
Zm00001d027448	Zm00001d027448	DUF21 domain-containing protein	86.5471	1.50969	0.459518
Zm00001d027450	Zm00001d027450	C-terminal binding protein	266.805	1.48972	0.389144
Zm00001d027451	Zm00001d027451	S-adenosyl-L-methionine-dependent methyltransferases superfamily protein	6.19816	-2.44401	0.595592
Zm00001d027457	Zm00001d027457	Zm00001d027457	9.14871	2.53992	0.91195
Zm00001d027464	Zm00001d027464	hydroxyproline-rich glycoprotein family protein	9.29875	-1.85128	0.618563
Zm00001d027489	Zm00001d027489	Nucleotide-diphospho-sugar transferase family protein	9.95845	2.14792	0.682754
Zm00001d027520	Zm00001d027520	expansin-like6	71.013	-3.11041	0.725928
Zm00001d027535	Zm00001d027535	Probable acyl-activating enzyme 1 peroxisomal	48.9342	1.06361	0.352552
Zm00001d027540	glutathione S-transferase12	glutathione S-transferase12	421.65	-1.08899	0.311739
Zm00001d027541	glutathione transferase9	Glutathione S-transferase 6	117.333	-1.44857	0.373131
Zm00001d027567	Zm00001d027567	2Fe-2S ferredoxin-like superfamily protein	1.16718	-6.35641	1.53465
Zm00001d027576	Zm00001d027576	Zm00001d027576	341.078	1.90288	0.433186
Zm00001d027577	Zm00001d027577	centromere protein C	11.8922	-5.36602	1.84615
Zm00001d027593	Zm00001d027593	proteasome component3	46.3208	-2.227	0.585567
Zm00001d027599	Zm00001d027599	cytochrome P450 family 96 subfamily A polypeptide 1	2.47085	11.385	2.51213
Zm00001d027610	Zm00001d027610	Vegetative storage protein	24.2708	-1.18954	0.408984
Zm00001d027621	Zm00001d027621	Zinc finger (C3HC4-type RING finger) family protein	7.35393	-2.9096	0.824497
Zm00001d027667	Zm00001d027667	citrate transporter1	591.491	1.80018	0.371695
Zm00001d027678	LBD-transcription factor 1	RTCN	261.865	-1.13414	0.387685
Zm00001d027679	rootless concerning crown and seminal roots1	rootless concerning crown and seminal roots1	8.64613	-3.06338	0.651804
Zm00001d027682	Zm00001d027682	WAT1-related protein	2.60884	-4.7172	1.7387
Zm00001d027742	Zm00001d027742	Zm00001d027742	23.165	-3.12446	0.808818
Zm00001d027749	Zm00001d027749	Sulfate transporter 3.1	115.245	2.3896	0.885634
Zm00001d027791	Zm00001d027791	Zm00001d027791	5.40396	9.84628	3.21896
Zm00001d027802	Homeobox-transcription factor 64	BEL1-like homeodomain protein 3	55.4138	-1.3981	0.493091
Zm00001d027805	Zm00001d027805	Probable phosphopantothenoylcysteine decarboxylase	47.3067	2.83556	0.406869
Zm00001d027860	Zm00001d027860	Copper-transporting ATPase RAN1	4.60117	-6.46707	1.34468
Zm00001d027866	Zm00001d027866	Cysteine proteinase inhibitor [Source:UniProtKB/TrEMBL%3BAcc:A0A1D6JQ68]	8.06954	-3.15838	0.866053
Zm00001d027875	Zm00001d027875	Mitochondrial substrate carrier family protein	51.0467	-1.51761	0.569329
Zm00001d027928	AP2-EREBP-transcription factor 181	Zm00001d027928	11.2066	-3.49236	1.29776
Zm00001d027949	Zm00001d027949	Tyrosine/DOPA decarboxylase 2	4.47471	-5.15182	1.92809
Zm00001d027993	Zm00001d027993	Zinc finger CCCH domain-containing protein 46	3.86745	2.85932	0.669278
Zm00001d028009	Zm00001d028009	Probable mitochondrial adenine nucleotide transporter BTL2	410.401	-1.36064	0.332829
Zm00001d028017	AP2-EREBP-transcription factor 101	Ethylene-responsive transcription factor ERF055	68.8315	-1.13191	0.337403
Zm00001d028056	Zm00001d028056	BTB/POZ domain-containing protein	1.24054	-4.94019	1.7334
Zm00001d028076	Zm00001d028076	hAT transposon superfamily protein	3.48737	-3.41982	0.926241
Zm00001d028085	Zm00001d028085	Transcription factor bHLH54	10.7243	-3.69537	0.760916
Zm00001d028094	Zm00001d028094	Sigma factor sigB regulation protein rsbQ	131.334	-4.04135	0.774245
Zm00001d028104	Zm00001d028104	Elongator complex protein 5	238.555	-1.41266	0.287743
Zm00001d028167	Zm00001d028167	Cytochrome b561 and DOMON domain-containing protein	54.7245	-2.46914	0.608081
Zm00001d028168	Zm00001d028168	Zm00001d028168	5.73705	-9.64202	1.99887
Zm00001d028255	Zm00001d028255	Zm00001d028255	12.5172	2.79893	0.983734
Zm00001d028297	bHLH-transcription factor 3	Transcription factor bHLH62	56.0234	-2.69831	0.910439
Zm00001d028303	Zm00001d028303	Branched-chain-amino-acid aminotransferase	66.5304	-5.31873	1.40054
Zm00001d028304	Homeobox-transcription factor 45	Homeobox-leucine zipper protein HAT3	11.4526	-1.86919	0.67195
Zm00001d028330	Zm00001d028330	Sodium/hydrogen exchanger 2	2.70885	-8.98869	2.17501
Zm00001d028335	Zm00001d028335	Zm00001d028335	1.12644	9.31512	3.22545
Zm00001d028337	Zm00001d028337	Proline-rich receptor-like protein kinase PERK4	41.1154	4.15782	1.28644
Zm00001d028348	Zm00001d028348	Peroxidase 53	29.0027	-6.88776	1.37373
Zm00001d028351	Zm00001d028351	Pectinesterase [Source:UniProtKB/TrEMBL%3BAcc:A0A1D6JVC7]	10.572	-6.39305	2.39727
Zm00001d028486	Zm00001d028486	Chemocyanin	238.447	-1.53125	0.276662
Zm00001d028563	Zm00001d028563	Zm00001d028563	1.86195	-6.99568	2.3006
Zm00001d028599	Zm00001d028599	Laccase-17	3.90111	-2.04425	0.775201
Zm00001d028642	Zm00001d028642	Beta-glucuronosyltransferase GlcAT14C	19.6417	-1.74945	0.550104
Zm00001d028651	wusl1032	Cysteine-rich repeat secretory protein 55	16.1417	-4.66615	1.45147
Zm00001d028667	zinc finger protein4	Zinc finger protein ZAT11	56.4252	-1.12784	0.383498
Zm00001d028680	Zm00001d028680	Ankyrin repeat-containing protein	65.9191	1.6726	0.618654
Zm00001d028730	Zm00001d028730	Zm00001d028730	490.485	-1.72594	0.462043
Zm00001d028750	asparagine synthetase3	asparagine synthetase3	937.723	-2.67293	0.876225
Zm00001d028771	Zm00001d028771	Ubiquitin-activating enzyme E1 2	293.374	1.23162	0.359475
Zm00001d028778	Zm00001d028778	Zm00001d028778	128.423	-1.98118	0.405965
Zm00001d028797	Zm00001d028797	Laccase-13	33.4641	-4.91047	0.939625
Zm00001d028814	Zm00001d028814	Pathogenesis-related protein 10 [Source:UniProtKB/TrEMBL%3BAcc:Q29SB6]	97.5288	-3.9844	1.43202
Zm00001d028951	small basic membrane intrinsic protein2a	small basic membrane intrinsic protein2a	333.266	-1.00701	0.219531
Zm00001d028975	Zm00001d028975	NB-ARC domain containing protein expressed%3B protein	48.9755	-1.73522	0.551735
Zm00001d028996	Zm00001d028996	Transducin/WD40 repeat-like superfamily protein	8.5238	-1.60654	0.562457
Zm00001d028998	Zm00001d028998	hydroxyproline-rich glycoprotein family protein	3313.09	-1.905	0.309236
Zm00001d029011	Zm00001d029011	Endoglucanase 25	8.62128	-1.6763	0.579384
Zm00001d029012	Zm00001d029012	Leucine-rich repeat protein kinase family protein	223.96	-1.49157	0.334262
Zm00001d029018	Zm00001d029018	Calcium-dependent protein kinase 7	43.6224	-5.10249	1.21986
Zm00001d029025	Zm00001d029025	23-bisphosphoglycerate-independent phosphoglycerate mutase 1	5.8355	3.29469	0.922711
Zm00001d029033	Zm00001d029033	18S pre-ribosomal assembly protein gar2-related	20.5002	2.19124	0.758699
Zm00001d029080	Zm00001d029080	Zm00001d029080	1.21863	6.9315	1.76924
Zm00001d029103	Zm00001d029103	4-alpha-glucanotransferase DPE2	34.6923	1.80376	0.344752
Zm00001d029119	Zm00001d029119	Protein LURP-one-related 2	4.46226	-6.42814	1.54375
Zm00001d029137	Zm00001d029137	protein kinase family protein / WD-40 repeat family protein	0.838146	9.182	2.77351
Zm00001d029140	asg75	alpha/beta-Hydrolases superfamily protein	13.6407	-1.98959	0.566377
Zm00001d029162	Zm00001d029162	Probable N-acetyl-gamma-glutamyl-phosphate reductase chloroplastic	7.52999	3.07399	0.986032
Zm00001d029164	Zm00001d029164	Beta-amylase	27.1069	-7.3009	1.5035
Zm00001d029191	Zm00001d029191	Monocopper oxidase-like protein SKU5	76.6156	-1.01322	0.20672
Zm00001d029207	Zm00001d029207	Annexin-like protein RJ4	4.7104	2.433	0.688256
Zm00001d029215	Zm00001d029215	Villin-2	233.825	-1.67659	0.43385
Zm00001d029233	Zm00001d029233	Zm00001d029233	2.12153	-4.47901	1.35901
Zm00001d029242	mTERF-domain protein1	Mitochondrial transcription termination factor family protein	6.64108	-2.30718	0.803729
Zm00001d029246	Zm00001d029246	ARM repeat superfamily protein	14.0306	-2.7877	1.00626
Zm00001d029258	Zm00001d029258	Protein kinase superfamily protein	15.4322	-3.25746	0.735368
Zm00001d029275	Zm00001d029275	Zm00001d029275	3.41193	-5.90971	1.66316
Zm00001d029307	Zm00001d029307	Triosephosphate isomerase cytosolic	39.7424	7.22127	1.26779
Zm00001d029313	Zm00001d029313	PLASMODESMATA CALLOSE-BINDING PROTEIN 5	24.046	-2.89369	0.549485
Zm00001d029316	Zm00001d029316	Succinate dehydrogenase [ubiquinone] flavoprotein subunit 1 mitochondrial	34.5748	14.7525	1.60535
Zm00001d029350	Zm00001d029350	3-ketoacyl-CoA synthase	3.99597	-2.91595	1.01912
Zm00001d029402	Zm00001d029402	conserved peptide upstream open reading frame 37	212.818	-1.49955	0.51084
Zm00001d029415	Zm00001d029415	2-isopropylmalate synthase 1 chloroplastic	37.0693	8.21772	1.82812
Zm00001d029468	Zm00001d029468	root-specific kinase 1	7.04673	-3.60049	0.941353
Zm00001d029476	Zm00001d029476	MOB kinase activator-like 2A	3.07481	4.54323	1.62415
Zm00001d029495	Zm00001d029495	Zm00001d029495	57.7453	-2.12177	0.539533
Zm00001d029499	Zm00001d029499	Expressed protein%3B protein	181.211	-1.22143	0.368059
Zm00001d029506	LBD-transcription factor 5	LOB domain-containing protein 42	91.4918	-1.7824	0.671873
Zm00001d029523	Zm00001d029523	Alpha-humulene/(-)-(E)-beta-caryophyllene synthase	62.0811	-3.27412	1.19841
Zm00001d029540	Zm00001d029540	F-box protein	102.499	1.00111	0.341806
Zm00001d029558	Zm00001d029558	Pathogenesis-related protein 1	107.454	-6.3209	1.00581
Zm00001d029604	Zm00001d029604	Peroxidase 2	26.1744	-2.66661	0.594777
Zm00001d029607	GRAS-transcription factor 58	Protein SHORT-ROOT	46.4616	-1.26563	0.345204
Zm00001d029620	Zm00001d029620	UDP-glycosyltransferase 74B1	547.025	1.22558	0.430692
Zm00001d029648	copalyl diphosphate synthase2	copalyl diphosphate synthase2	61.4923	-5.63758	1.56504
Zm00001d029680	Zm00001d029680	Zm00001d029680	31.9033	-1.44112	0.449952
Zm00001d029705	Zm00001d029705	ubiquitin carrier protein 7	40.1517	-1.9053	0.625416
Zm00001d029755	Zm00001d029755	Zm00001d029755	57.4289	1.68781	0.629922
Zm00001d029756	Zm00001d029756	Zm00001d029756	350.86	1.29155	0.390675
Zm00001d029794	Zm00001d029794	Basic endochitinase B	7.25497	-5.97207	2.17388
Zm00001d029803	Zm00001d029803	Major facilitator superfamily protein	11.3033	-2.75849	0.627214
Zm00001d029804	Zm00001d029804	Zm00001d029804	3.69006	23.0745	4.29439
Zm00001d029807	Zm00001d029807	Zm00001d029807	0.507019	5.04898	1.82091
Zm00001d029812	Zm00001d029812	Threonine synthase 1 chloroplastic	2.6187	4.39819	1.16503
Zm00001d029814	Zm00001d029814	Xyloglucan endotransglucosylase/hydrolase protein 32	21.9701	-2.96949	1.12098
Zm00001d029841	Zm00001d029841	myosin heavy chain-related	78.7647	4.75998	0.918776
Zm00001d029861	Zm00001d029861	Probable respiratory burst oxidase homolog protein I	88.0043	-1.23629	0.301387
Zm00001d029908	Zm00001d029908	alpha/beta-Hydrolases superfamily protein	13.173	-5.12806	1.72407
Zm00001d029922	Zm00001d029922	Flavin-containing monooxygenase FMO GS-OX5	50.9822	-1.48121	0.466861
Zm00001d029950	Zm00001d029950	Putative membrane lipoprotein	62.3941	-1.22177	0.304875
Zm00001d029997	Zm00001d029997	chloroplast chaperonin 10	76.0373	-1.50885	0.449359
Zm00001d030007	Zm00001d030007	Zm00001d030007	154.434	1.7943	0.51192
Zm00001d030017	Zm00001d030017	DNA-directed DNA polymerases	3.91152	-2.61285	0.759067
Zm00001d030105	Zm00001d030105	Zm00001d030105	6.99125	-7.58411	2.5255
Zm00001d030191	Homeobox-transcription factor 121	Homeobox-leucine zipper protein HAT3	8.41603	-3.08037	0.745477
Zm00001d030199	Zm00001d030199	Peroxidase 54	2917.7	-1.13099	0.410805
Zm00001d030216	Zm00001d030216	Triosephosphate isomerase cytosolic	13.5651	14.0075	2.09549
Zm00001d030232	bHLH-transcription factor 111	Transcription factor bHLH18	5.33808	-2.9631	1.00516
Zm00001d030287	Zm00001d030287	Protein CLT2 chloroplastic	2.77231	-3.62987	1.10015
Zm00001d030312	Zm00001d030312	Zm00001d030312	1.19797	7.07735	2.28801
Zm00001d030338	Zm00001d030338	Zm00001d030338	6.57831	-8.95176	2.34437
Zm00001d030345	Zm00001d030345	Zm00001d030345	188.652	1.32505	0.400808
Zm00001d030346	Zm00001d030346	Hsp20/alpha crystallin family protein	110.23	-2.16329	0.456401
Zm00001d030382	Zm00001d030382	ARM repeat superfamily protein	8.42169	1.69885	0.577221
Zm00001d030412	Zm00001d030412	Phosphatidylinositol 4-kinase alpha 1	6.10818	5.3002	0.682821
Zm00001d030468	xylanase1	Glycosyl hydrolase family 10 protein	4.55841	-3.47876	1.01736
Zm00001d030507	Zm00001d030507	WAT1-related protein	7.10444	-5.23468	1.32531
Zm00001d030513	AP2-EREBP-transcription factor 112	Ethylene-responsive transcription factor ERF055	1.16031	-5.50211	1.89335
Zm00001d030548	Zm00001d030548	2-oxoglutarate (2OG) and Fe(II)-dependent oxygenase superfamily protein	211.64	-1.48772	0.357148
Zm00001d030595	Zm00001d030595	3-hydroxy-3-methylglutaryl-coenzyme A reductase 2	2.70091	6.60109	1.06796
Zm00001d030663	Zm00001d030663	DNAJ heat shock N-terminal domain-containing protein	9.86941	-3.37874	1.23967
Zm00001d030745	Zm00001d030745	Zm00001d030745	56.8426	-6.27495	1.61554
Zm00001d030832	Zm00001d030832	Probable polyamine transporter	175.349	1.04036	0.289819
Zm00001d030858	Zm00001d030858	Zinc finger protein AZF2	16.1688	-1.73204	0.529776
Zm00001d030915	Zm00001d030915	Zm00001d030915	10.5032	-4.4405	1.22401
Zm00001d030920	Zm00001d030920	Zm00001d030920	52.9631	-3.41959	0.616852
Zm00001d030927	Zm00001d030927	Zm00001d030927	11.0617	-2.74582	0.635106
Zm00001d030933	Zm00001d030933	Zm00001d030933	9.15482	-2.55425	0.653215
Zm00001d030945	Zm00001d030945	RING-H2 finger protein ATL65	19.275	1.82292	0.671991
Zm00001d030981	Zm00001d030981	Leucine-rich repeat protein kinase family protein	4.36944	-5.57807	1.71542
Zm00001d031001	Zm00001d031001	Probable ubiquitin conjugation factor E4	0.938506	10.2596	3.09517
Zm00001d031013	Zm00001d031013	Methylcrotonoyl-CoA carboxylase subunit alpha	474.294	-2.93163	0.508163
Zm00001d031027	Zm00001d031027	Probable nucleolar protein 5-1	12.4788	2.07352	0.477431
Zm00001d031037	Zm00001d031037	Zm00001d031037	43.7698	18.2815	2.16209
Zm00001d031050	Zm00001d031050	DEAD-box ATP-dependent RNA helicase 53	1587.56	1.22689	0.372754
Zm00001d031053	Zm00001d031053	Patatin-like protein 6	4.39382	-2.51632	0.828856
Zm00001d031074	Zm00001d031074	Di-glucose binding protein with Kinesin motor domain	218.07	1.01516	0.232813
Zm00001d031077	Zm00001d031077	Cation/H(+) antiporter 19	17.1372	-3.30716	0.688754
Zm00001d031078	Zm00001d031078	Cation/H(+) antiporter 19	4.70802	-1.88382	0.670249
Zm00001d031081	Zm00001d031081	NagB/RpiA/CoA transferase-like superfamily protein	184.077	1.10201	0.219014
Zm00001d031086	nine-cis-epoxycarotenoid dioxygenase2	nine-cis-epoxycarotenoid dioxygenase2	3.71255	-3.54113	1.24728
Zm00001d031131	Zm00001d031131	K-exchanger-like protein	79.7984	1.43561	0.373583
Zm00001d031132	Zm00001d031132	Copper transport protein ATX1	880.321	-1.30854	0.363275
Zm00001d031133	Zm00001d031133	Zm00001d031133	14.3414	-6.85814	2.20432
Zm00001d031135	C2C2-GATA-transcription factor 9	GATA zinc finger family protein	36.65	-1.24003	0.317175
Zm00001d031150	Zm00001d031150	Zm00001d031150	2.37227	7.29152	1.62119
Zm00001d031158	pathogenesis related protein5	pathogenesis related protein5	48.0428	-6.47517	1.49072
Zm00001d031167	bHLH-transcription factor 115	Transcription factor bHLH28	29.2328	1.55641	0.500589
Zm00001d031168	glycine-rich protein1	Glycine-rich RNA-binding protein 2	54514.1	1.0487	0.211549
Zm00001d031179	ras-related protein RHN1	ras-related protein RHN1	496.708	-1.31198	0.409437
Zm00001d031187	Zm00001d031187	Core-2/I-branching beta-16-N-acetylglucosaminyltransferase family protein	1.23718	8.73276	1.82472
Zm00001d031188	Zm00001d031188	Calcium-dependent protein kinase 7	53.6861	-5.43946	1.64934
Zm00001d031196	Zm00001d031196	Zm00001d031196	0.88616	-4.78173	1.46593
Zm00001d031204	Zm00001d031204	alpha/beta-Hydrolases superfamily protein	97.201	1.38339	0.34788
Zm00001d031251	Zm00001d031251	Phosphatidylinositol/phosphatidylcholine transfer protein SFH13	5.07876	1.90705	0.715053
Zm00001d031253	dicarboxylic acid transporter2	dicarboxylic acid transporter2	1179.97	1.07156	0.184563
Zm00001d031257	Zm00001d031257	Cupredoxin superfamily protein	240.322	-1.97568	0.499278
Zm00001d031267	Zm00001d031267	Aldolase-type TIM barrel family protein	296.254	1.60919	0.54595
Zm00001d031271	Zm00001d031271	Zm00001d031271	163.996	1.05653	0.240415
Zm00001d031275	Zm00001d031275	DNA glycosylase superfamily protein	24.7382	-2.48703	0.833892
Zm00001d031322	Zm00001d031322	RNA polymerase II C-terminal domain phosphatase-like 1	1.13997	-7.46366	2.03615
Zm00001d031340	Zm00001d031340	Calcium-transporting ATPase 2 plasma membrane-type	27.1335	-3.23636	0.983615
Zm00001d031341	Zm00001d031341	Calcium-transporting ATPase 2 plasma membrane-type	17.7681	-2.79628	0.967562
Zm00001d031344	Zm00001d031344	Zm00001d031344	24347.9	-2.79313	0.721254
Zm00001d031345	Zm00001d031345	Beta-glucosidase aggregating factor-like protein	10.0111	14.6169	2.29517
Zm00001d031355	Zm00001d031355	Zm00001d031355	1.77766	8.87111	3.13904
Zm00001d031380	Zm00001d031380	Calcium-binding EF hand family protein	2.70492	7.40491	1.74413
Zm00001d031404	Zm00001d031404	Calcium-binding EF hand family protein	2.01197	5.60378	1.68183
Zm00001d031437	pangloss1	pangloss1	328.113	-1.29047	0.218164
Zm00001d031449	lipoxygenase13	Lipoxygenase 2 chloroplastic	7.01998	-8.91457	2.03575
Zm00001d031460	Zm00001d031460	40S ribosomal protein S4-3	15.672	-3.91224	1.43641
Zm00001d031475	Zm00001d031475	Serine/threonine-protein kinase pakG	46.1693	-1.53557	0.356802
Zm00001d031526	Zm00001d031526	Pentatricopeptide repeat-containing protein	36.8013	-1.23429	0.43737
Zm00001d031545	Zm00001d031545	oligopeptide transporter-like protein	209.831	-1.12543	0.229749
Zm00001d031547	Zm00001d031547	Zm00001d031547	4.34482	6.69921	2.41684
Zm00001d031583	Zm00001d031583	ATP10 protein expressed	1.54959	-9.33767	3.48454
Zm00001d031607	Zm00001d031607	Nucleotide-diphospho-sugar transferase family protein	5.7964	1.66392	0.632467
Zm00001d031618	Zm00001d031618	Zm00001d031618	86.6257	-1.10522	0.349002
Zm00001d031634	Zm00001d031634	Major facilitator superfamily protein	42.8529	1.03028	0.382105
Zm00001d031654	Zm00001d031654	Regulator of nonsense transcripts 1 homolog	7.19422	-4.15431	1.29338
Zm00001d031665	bHLH-transcription factor 173	Transcription factor bHLH137	93.5464	11.8545	1.70984
Zm00001d031668	Zm00001d031668	Ubiquitin thioesterase otubain-like	13.7957	2.86251	0.78268
Zm00001d031673	AP2-EREBP-transcription factor 119	Ethylene-responsive transcription factor ERF112	5.59316	-5.82917	1.86169
Zm00001d031690	Zm00001d031690	Zm00001d031690	6.89879	-2.66101	0.831705
Zm00001d031696	Zm00001d031696	Peptidyl-prolyl cis-trans isomerase FKBP16-3 chloroplastic	31.6542	-1.53462	0.408942
Zm00001d031697	bZIP-transcription factor 62	Probable transcription factor PosF21	2.17031	3.28109	0.919807
Zm00001d031729	Zm00001d031729	TraB family protein	55.2695	-1.1728	0.303563
Zm00001d031730	Zm00001d031730	Protein DETOXIFICATION 50	63.173	-1.39625	0.38861
Zm00001d031743	Zm00001d031743	40S ribosomal protein S4-3	88.7802	3.03682	1.02976
Zm00001d031745	Homeobox-transcription factor 129	Homeobox-leucine zipper protein HAT3	59.2499	1.09006	0.277054
Zm00001d031779	Zm00001d031779	Alpha carbonic anhydrase 7	2.64378	-6.62257	2.25813
Zm00001d031804	Zm00001d031804	Probable carboxylesterase 2	61.8947	-1.45912	0.278449
Zm00001d031806	Zm00001d031806	Zm00001d031806	1.69262	-5.60902	1.58921
Zm00001d031808	Zm00001d031808	NAD(P)-binding Rossmann-fold superfamily protein	28.9724	-1.1873	0.41693
Zm00001d031810	Zm00001d031810	Protein MIZU-KUSSEI 1	3.79289	-4.06249	1.30271
Zm00001d031813	Zm00001d031813	Patatin-like protein 2	67.7747	-2.51582	0.473951
Zm00001d031815	Zm00001d031815	Patatin-like protein 2	3.73218	-5.57657	1.1029
Zm00001d031816	Zm00001d031816	Zm00001d031816	76.4845	-1.03385	0.322417
Zm00001d031822	Zm00001d031822	Mucin-2 [Source:UniProtKB/TrEMBL%3BAcc:B6SR31]	6.26751	2.29881	0.693115
Zm00001d031845	Zm00001d031845	Uncharacterised conserved protein UCP031088 alpha/beta hydrolase	35.484	-4.00969	1.34896
Zm00001d031876	Zm00001d031876	Putative dual specificity protein phosphatase DSP8	4.25301	3.90705	1.39261
Zm00001d031880	Zm00001d031880	RING-H2 finger protein ATL16	5.26998	-2.41242	0.73585
Zm00001d031882	Zm00001d031882	LOB domain-containing protein 29	25.7817	-1.32143	0.458465
Zm00001d031887	Zm00001d031887	AT-hook motif nuclear-localized protein 20	3.03521	-3.55502	1.14988
Zm00001d031893	hydroxycinnamoyltransferase12	hydroxycinnamoyltransferase12	18.2588	-2.48097	0.644466
Zm00001d031900	Zm00001d031900	E3 ubiquitin protein ligase DRIP2	4.5193	2.66058	0.88476
Zm00001d031903	Zm00001d031903	Zm00001d031903	2.68155	2.27059	0.726485
Zm00001d031925	PLATZ-transcription factor 4	PLATZ transcription factor family protein	37.481	1.41433	0.36107
Zm00001d031969	Zm00001d031969	RNA-binding protein CP31B chloroplastic	112.9	-1.20485	0.224582
Zm00001d031992	indeterminate domain p1	indeterminate domain p1	361.748	1.51962	0.244888
Zm00001d031993	Zm00001d031993	Rhamnogalacturonate lyase family protein	43.9222	1.71575	0.545567
Zm00001d031995	Zm00001d031995	Dihydroneopterin aldolase 2	80.0948	1.95134	0.483978
Zm00001d032024	myb transcription factor38	myb transcription factor38	1.41859	-6.70664	2.02608
Zm00001d032035	Zm00001d032035	cytochrome P450 family 706 subfamily A polypeptide 5	3.809	-2.13247	0.715435
Zm00001d032049	12-oxo-phytodienoic acid reductase7	12-oxo-phytodienoic acid reductase7	129.528	1.01857	0.300459
Zm00001d032052	Zm00001d032052	Zm00001d032052	3.02286	4.66736	1.27307
Zm00001d032084	Zm00001d032084	Chaperone DnaJ-domain superfamily protein	15.891	4.40201	1.47197
Zm00001d032085	Zm00001d032085	Zm00001d032085	6.01371	14.9641	2.6888
Zm00001d032096	ARID-transcription factor 9	AT-rich interactive domain-containing protein 4	180.59	1.48934	0.219009
Zm00001d032128	Zm00001d032128	Cyclin-A1-1	5.23539	8.14863	1.80198
Zm00001d032131	Zm00001d032131	Scar-like domain-containing protein WAVE 5	50.5048	13.5661	1.77333
Zm00001d032143	Zm00001d032143	Histone-lysine N-methyltransferase ASHR3	0.72632	5.14307	1.77578
Zm00001d032148	hydroxycinnamoyltransferase9	hydroxycinnamoyltransferase9	9.87851	2.73259	0.979937
Zm00001d032190	G2-like-transcription factor 6	MYR1	178.761	-1.62169	0.31647
Zm00001d032197	Zm00001d032197	Chlorophyll a-b binding protein 4 chloroplastic	1.48923	-5.37736	1.98892
Zm00001d032204	Zm00001d032204	Arabinanase/levansucrase/invertase	24.2562	-2.43936	0.342276
Zm00001d032206	MYB-transcription factor 125	myb domain protein 106	24.5454	-2.7612	0.526945
Zm00001d032221	Zm00001d032221	Zm00001d032221	31.4773	1.39087	0.467635
Zm00001d032245	Zm00001d032245	DNA repair protein RAD4	255.008	-2.06331	0.718738
Zm00001d032295	DRE-binding protein 1	DRE-binding protein 1	226.527	-2.15246	0.437027
Zm00001d032325	Zm00001d032325	Transmembrane amino acid transporter family protein	89.1312	-8.4122	1.55714
Zm00001d032331	Zm00001d032331	Peptidyl-prolyl cis-trans isomerase	48.8051	-1.23608	0.361399
Zm00001d032357	Zm00001d032357	Protein aq_1857	151.491	-1.15884	0.403471
Zm00001d032406	Zm00001d032406	Probable peroxidase 61	7.1245	-3.77905	1.12752
Zm00001d032447	Zm00001d032447	Zm00001d032447	3.6349	3.07335	1.01422
Zm00001d032504	umc1147	Monocopper oxidase-like protein SKU5	129.618	2.02657	0.687178
Zm00001d032511	Zm00001d032511	Zm00001d032511	5.11753	-3.62002	1.13404
Zm00001d032527	Zm00001d032527	hydroxycinnamoyltransferase13	65.2696	-1.69137	0.604421
Zm00001d032540	Zm00001d032540	Putative 1-phosphatidylinositol-3-phosphate 5-kinase FAB1D	62.6136	3.36233	1.13984
Zm00001d032552	Zm00001d032552	Protein NEOXANTHIN-DEFICIENT 1	197.793	-1.26521	0.405029
Zm00001d032563	Zm00001d032563	Zm00001d032563	513.65	-1.71126	0.461738
Zm00001d032578	C2C2-Dof-transcription factor 13	Dof zinc finger protein DOF1.6	49.3299	-2.14087	0.637638
Zm00001d032605	Zm00001d032605	Alpha-galactosidase 2	2334.73	1.22258	0.330702
Zm00001d032652	Zm00001d032652	Metal-dependent phosphohydrolase	403.058	-1.63759	0.403166
Zm00001d032655	Zm00001d032655	dicer-like 102	8.82674	3.07138	0.798601
Zm00001d032688	Zm00001d032688	Carboxy-lyase	14.5317	-2.02945	0.739823
Zm00001d032722	Zm00001d032722	Zm00001d032722	23.5752	-3.30037	0.726796
Zm00001d032733	Zm00001d032733	Zm00001d032733	2.66218	-7.03258	1.67979
Zm00001d032742	Zm00001d032742	Aspartic proteinase A1	18.9233	2.32068	0.578557
Zm00001d032744	Zm00001d032744	Protein NRT1/ PTR FAMILY 5.2	1.7162	-3.2163	1.0318
Zm00001d032766	Zm00001d032766	Zm00001d032766	21.6918	6.07601	1.45939
Zm00001d032777	Zm00001d032777	Zm00001d032777	15.6196	-1.70639	0.646312
Zm00001d032808	Zm00001d032808	Zm00001d032808	61.056	3.56352	0.992039
Zm00001d032809	Zm00001d032809	Zm00001d032809	5.30553	2.64613	0.849659
Zm00001d032810	Zm00001d032810	CHY-type/CTCHY-type/RING-type Zinc finger protein	206.468	-2.69053	0.63144
Zm00001d032837	Zm00001d032837	Zm00001d032837	21.5911	-1.13373	0.385765
Zm00001d032850	phosphate transporter protein2	phosphate transporter protein2	118.036	-2.46311	0.605057
Zm00001d032860	Zm00001d032860	Zm00001d032860	3.43844	-6.73017	2.42207
Zm00001d032866	Zm00001d032866	UDP-glycosyltransferase 86A2	11.0793	3.73742	1.2062
Zm00001d032873	umc2181	Metal ion binding protein	171.091	-1.79845	0.546468
Zm00001d032883	Zm00001d032883	Expansin-A11	71.8359	-3.2414	1.06836
Zm00001d032884	Zm00001d032884	Expansin-A11	51.3626	-1.71444	0.416781
Zm00001d032885	Zm00001d032885	Expansin-A11	63.3315	-1.57613	0.41588
Zm00001d032908	Zm00001d032908	Zm00001d032908	4.16413	-8.78649	3.05721
Zm00001d032938	Zm00001d032938	Expressed protein%3B protein	6.59267	-3.62589	0.727497
Zm00001d032946	Zm00001d032946	Chitinase 1	55.5178	-3.66234	0.960277
Zm00001d032947	Zm00001d032947	Chitinase 1	71.9066	-3.4843	0.818593
Zm00001d032956	Zm00001d032956	Acylamino-acid-releasing enzyme	263.326	-1.48961	0.538015
Zm00001d032968	Zm00001d032968	Tetrapyrrole (Corrin/Porphyrin) Methylases	204.559	-1.67833	0.272827
Zm00001d032971	Zm00001d032971	Protein DETOXIFICATION 16	8.82268	-2.36642	0.755141
Zm00001d032976	Zm00001d032976	OJ000126_13.10 protein%3B protein	18.2184	-1.31913	0.411425
Zm00001d032981	Zm00001d032981	IQ domain-containing protein IQM2	102.338	4.5708	1.15833
Zm00001d033018	Zm00001d033018	Glyceraldehyde-3-phosphate dehydrogenase-like family protein	91.6711	-3.97559	0.845402
Zm00001d033020	cytochrome P-450 8	Cytochrome P450 CYP78A1	5.92044	-3.45021	1.10541
Zm00001d033038	Zm00001d033038	Stress enhanced protein 1 chloroplastic	5.47099	-2.08192	0.691773
Zm00001d033071	Zm00001d033071	Potassium transporter 5	18.9134	-4.77846	0.791914
Zm00001d033074	Zm00001d033074	OSJNBb0058J09.3 protein	4.14849	-3.55806	1.13347
Zm00001d033082	math-btb12	Speckle-type POZ protein	122.933	-3.27654	0.756057
Zm00001d033139	Zm00001d033139	Cytochrome P450 71D7	3.00088	9.00923	1.66482
Zm00001d033140	Zm00001d033140	Heme-binding-like protein chloroplastic	1.90167	-7.06472	2.205
Zm00001d033169	Zm00001d033169	Adenine nucleotide alpha hydrolases-like superfamily protein	13.2528	-1.4899	0.533555
Zm00001d033175	Zm00001d033175	Pentatricopeptide repeat (PPR) superfamily protein	124.68	-1.80072	0.61044
Zm00001d033222	viviparous14	viviparous14	39.4691	1.63274	0.479983
Zm00001d033225	Zm00001d033225	Pyruvate dehydrogenase E1 component subunit beta-3 chloroplastic	590.605	1.01642	0.26335
Zm00001d033226	Zm00001d033226	Zm00001d033226	2.68864	-3.37833	1.11691
Zm00001d033237	Zm00001d033237	Uncharacterised conserved protein UCP031088 alpha/beta hydrolase	24.5435	-3.47881	1.19768
Zm00001d033283	Zm00001d033283	VAN3-binding protein	59.2808	1.3228	0.363041
Zm00001d033292	Zm00001d033292	P-loop containing nucleoside triphosphate hydrolases superfamily protein	54.4102	-2.44848	0.811526
Zm00001d033300	GRMZM2G043191	Type IV inositol polyphosphate 5-phosphatase 11	23.8794	-2.78315	0.824324
Zm00001d033339	Zm00001d033339	Serine/threonine-protein kinase SRK2E	124.294	1.26463	0.321957
Zm00001d033349	Zm00001d033349	Zm00001d033349	2.22323	7.07833	1.62778
Zm00001d033355	Zm00001d033355	Zm00001d033355	1.7037	7.74327	2.07617
Zm00001d033364	Zm00001d033364	Putative dual specificity protein phosphatase DSP8	60.5063	4.16967	1.47174
Zm00001d033393	Zm00001d033393	Zm00001d033393	3.31096	-8.17639	1.98589
Zm00001d033411	Zm00001d033411	Zm00001d033411	27.5722	-6.33064	1.94511
Zm00001d033478	Zm00001d033478	HSP20-like chaperones superfamily protein	18.1284	-1.50261	0.351323
Zm00001d033517	Zm00001d033517	Major facilitator superfamily protein	11.1705	-5.76897	1.36308
Zm00001d033584	Zm00001d033584	Zm00001d033584	6.09657	-7.80507	1.95867
Zm00001d033595	Zm00001d033595	Lipid transfer protein	12.2758	-2.34341	0.670545
Zm00001d033604	Zm00001d033604	40S ribosomal protein S4-3	0.920861	4.40111	1.27013
Zm00001d033618	Zm00001d033618	formate dehydrogenase2	22.6741	10.2344	1.6238
Zm00001d033624	lipoxygenase4	lipoxygenase4	373.827	-2.23786	0.567898
Zm00001d033633	Zm00001d033633	Haloacid dehalogenase-like hydrolase (HAD) superfamily protein	238.31	-1.26362	0.461728
Zm00001d033657	Zm00001d033657	Histone acetyltransferase type B catalytic subunit	106.013	13.0423	1.12727
Zm00001d033672	Zm00001d033672	DNA topoisomerase type IA core	40.6063	3.86446	1.24645
Zm00001d033713	Zm00001d033713	Zm00001d033713	0.94865	3.89088	1.2804
Zm00001d033717	Zm00001d033717	Zm00001d033717	7.51582	2.25137	0.691007
Zm00001d033718	Zm00001d033718	ACD11 homolog protein	154.963	1.20229	0.453326
Zm00001d033765	Zm00001d033765	Mitogen-activated protein kinase kinase 9	1.88824	2.98472	1.05298
Zm00001d033778	Zm00001d033778	Cytochrome b561	6.72341	-1.48083	0.496802
Zm00001d033783	Zm00001d033783	Zm00001d033783	2.62352	5.05559	1.35063
Zm00001d033797	Zm00001d033797	alpha/beta-Hydrolases superfamily protein	45.1249	-1.31536	0.351704
Zm00001d033806	Zm00001d033806	Zm00001d033806	1.61253	8.82004	2.18114
Zm00001d033824	Zm00001d033824	Zm00001d033824	1.45433	-8.48366	3.06457
Zm00001d033831	Zm00001d033831	Zm00001d033831	10.0921	-5.63788	1.36026
Zm00001d033832	Zm00001d033832	Zm00001d033832	1.115	10.1887	3.05125
Zm00001d033854	Zm00001d033854	Zm00001d033854	68.4724	-1.38549	0.337171
Zm00001d033898	Homeobox-transcription factor 36	BEL1-like homeodomain protein 4	11.8694	-1.85788	0.610899
Zm00001d033922	Zm00001d033922	ATP synthase	5.27145	-1.91467	0.714253
Zm00001d033936	Zm00001d033936	Zm00001d033936	1.32818	2.75529	0.911267
Zm00001d033978	Zm00001d033978	Lipid phosphate phosphatase delta	4.82788	3.9614	0.781046
Zm00001d034002	Zm00001d034002	Late embryogenesis abundant protein D-34	1.00436	5.88137	2.22374
Zm00001d034046	Zm00001d034046	DUF247 domain protein	12.7011	8.93288	1.74019
Zm00001d034096	Zm00001d034096	cytochrome P450 family 81 subfamily D polypeptide 8	9.96508	-3.56022	1.26915
Zm00001d034117	Zm00001d034117	Actin-like ATPase superfamily protein	2.40596	12.1501	1.45272
Zm00001d034130	Zm00001d034130	Zm00001d034130	9.56656	-2.5139	0.783641
Zm00001d034172	Zm00001d034172	Protein FATTY ACID EXPORT 3 chloroplastic	40.645	-1.70889	0.409109
Zm00001d034173	Zm00001d034173	Nuclear pore complex protein NUP58	4.19072	-2.8607	0.866393
Zm00001d034195	Zm00001d034195	Calmodulin-like protein 41	76.5329	1.57335	0.358437
Zm00001d034206	Zm00001d034206	Expressed protein%3B protein	302.549	-1.06398	0.321383
Zm00001d034208	Zm00001d034208	Exocyst complex component SEC15A	25.3593	-12.2754	2.46791
Zm00001d034253	Zm00001d034253	Pentatricopeptide repeat-containing protein	100.258	-1.04255	0.293724
Zm00001d034286	Zm00001d034286	Zm00001d034286	1.02066	4.20219	1.57063
Zm00001d034336	Zm00001d034336	Zm00001d034336	3.35465	16.2354	5.72413
Zm00001d034353	TCP-transcription factor 5	Transcription factor TCP2	0.947044	-3.91798	1.39011
Zm00001d034390	Zm00001d034390	TRAF-like superfamily protein	79.5389	-2.82102	0.80942
Zm00001d034405	Zm00001d034405	Probable inactive leucine-rich repeat receptor-like protein kinase	186.276	-1.08939	0.341005
Zm00001d034408	Zm00001d034408	Zm00001d034408	4.34841	2.04698	0.707962
Zm00001d034411	Zm00001d034411	Protein transport protein SEC31 homolog B	13.933	-3.59022	1.30455
Zm00001d034424	Zm00001d034424	Folate-biopterin transporter 1 chloroplastic	55.234	-1.08536	0.371938
Zm00001d034427	Zm00001d034427	Systemin receptor SR160	157.636	-1.86159	0.640519
Zm00001d034438	Zm00001d034438	Peptidyl-prolyl cis-trans isomerase [Source:UniProtKB/TrEMBL%3BAcc:A0A1D6L7N1]	4.42241	5.25792	0.807544
Zm00001d034463	Aux/IAA-transcription factor5	Aux/IAA-transcription factor5	48.455	2.01768	0.726115
Zm00001d034521	Zm00001d034521	Brain protein 44-like protein	5.51648	-8.1535	1.61973
Zm00001d034537	Zm00001d034537	Zm00001d034537	27.599	-3.10711	0.791579
Zm00001d034558	Zm00001d034558	Remorin	272.803	-1.88662	0.493039
Zm00001d034564	Zm00001d034564	Probable galactinol--sucrose galactosyltransferase 2	272.199	-3.6928	0.78632
Zm00001d034592	Zm00001d034592	transducin family protein / WD-40 repeat family protein	3.83413	-9.68304	2.85822
Zm00001d034593	Zm00001d034593	14-3-3-like protein GF14 nu	15.6566	-7.27078	1.14484
Zm00001d034673	Zm00001d034673	Bowman-Birk type trypsin inhibitor	71.0136	-3.29082	0.766702
Zm00001d034674	Zm00001d034674	Protein NRT1/ PTR FAMILY 5.6	2.16328	-3.5263	1.15915
Zm00001d034677	Zm00001d034677	ribosomal protein L30 family protein	285.873	-1.15994	0.364455
Zm00001d034691	Zm00001d034691	RAN GTPase-activating protein 2	1.19422	3.16723	1.03044
Zm00001d034711	Zm00001d034711	Zm00001d034711	96.0618	-1.77884	0.536087
Zm00001d034716	Zm00001d034716	NAD(P)-binding Rossmann-fold superfamily protein	6.70392	4.79236	1.79872
Zm00001d034722	Zm00001d034722	Zm00001d034722	16.7706	-2.48367	0.6868
Zm00001d034729	Zm00001d034729	Carbohydrate-binding X8 domain superfamily protein	33.1186	-2.63406	0.869868
Zm00001d034745	CNR7	Cell number regulator 7	136.876	-1.25667	0.470597
Zm00001d034779	Zm00001d034779	Zm00001d034779	61.1134	-1.37161	0.422814
Zm00001d034783	C2H2-transcription factor 25	Protein SENSITIVE TO PROTON RHIZOTOXICITY 1	16.0087	2.51358	0.643408
Zm00001d034788	Zm00001d034788	Protein kinase protein with adenine nucleotide alpha hydrolases-like domain	61.2087	-1.74055	0.455535
Zm00001d034865	Zm00001d034865	Pentatricopeptide repeat-containing protein mitochondrial	63.3299	-1.86018	0.61858
Zm00001d034875	Zm00001d034875	Non-specific phospholipase C4	17.1324	-2.30085	0.666871
Zm00001d034948	Zm00001d034948	TRAM LAG1 and CLN8 (TLC) lipid-sensing domain containing protein	23.2937	-8.11333	2.19283
Zm00001d034969	Zm00001d034969	Acyl-CoA N-acyltransferases (NAT) superfamily protein	5.79686	-3.91311	0.933483
Zm00001d034978	Zm00001d034978	Farnesylated protein 2	6.78683	-9.19788	1.3274
Zm00001d034981	Zm00001d034981	ADP-ribosylation factor GTPase-activating protein AGD12	0.679819	4.82346	1.50252
Zm00001d034983	Zm00001d034983	Retrovirus-related Pol polyprotein from transposon TNT 1-94	0.548304	5.95337	2.09814
Zm00001d035028	Zm00001d035028	Putative glycolipid transfer protein (GLTP) family protein	70.7995	-1.21218	0.369786
Zm00001d035037	Zm00001d035037	Fructokinase-2	8.13092	2.44433	0.853498
Zm00001d035038	FRK2	Fructokinase-like 1 chloroplastic	27.0084	1.292	0.35712
Zm00001d035046	Zm00001d035046	Non-lysosomal glucosylceramidase	124.007	-4.71804	0.578709
Zm00001d035048	Zm00001d035048	Pentatricopeptide repeat-containing protein	529.278	-2.17476	0.281599
Zm00001d035049	Zm00001d035049	Zm00001d035049	0.925712	-5.60015	1.74665
Zm00001d035051	Zm00001d035051	Ribosome-recycling factor chloroplastic	59.9929	-2.20713	0.355572
Zm00001d035066	Zm00001d035066	E3 ubiquitin-protein ligase CHIP	95.7584	2.1004	0.276125
Zm00001d035069	Zm00001d035069	Putative cytochrome P450 superfamily protein	0.553216	-6.72512	1.66953
Zm00001d035084	NAC-transcription factor 123	Putative NAC domain transcription factor superfamily protein	20.0554	-2.34201	0.810771
Zm00001d035092	Zm00001d035092	RNA-binding (RRM/RBD/RNP motifs) family protein	19.3997	-1.08629	0.337181
Zm00001d035100	Zm00001d035100	Expansin-A11	5.09183	-3.36923	1.12837
Zm00001d035112	Zm00001d035112	Expansin-A11	4.30854	-5.11303	1.23211
Zm00001d035115	multidrug and toxic compound extrusion1	multidrug and toxic compound extrusion1	1565.78	2.05106	0.445711
Zm00001d035129	Zm00001d035129	Disease resistance RPP13-like protein 4	56.5967	-1.41171	0.265497
Zm00001d035148	Zm00001d035148	Protein kinase superfamily protein	4.11004	-4.5532	1.68701
Zm00001d035149	Zm00001d035149	Putative endo-1%252C4-beta-mannosidase family protein	2.05311	-8.37504	2.12431
Zm00001d035157	Zm00001d035157	Lysine histidine transporter 2	331.416	1.08731	0.368358
Zm00001d035195	Zm00001d035195	Protein LSD1	1.15712	-6.1378	2.23439
Zm00001d035200	Zm00001d035200	Putative AMP-dependent synthetase and ligase superfamily protein	1.90329	-3.06298	1.13351
Zm00001d035205	Zm00001d035205	Probable protein S-acyltransferase 7	11.1595	-3.25371	0.765137
Zm00001d035206	Zm00001d035206	ATP binding protein	20.2122	1.42279	0.392234
Zm00001d035222	Zm00001d035222	Zm00001d035222	82.9532	-7.97987	1.72351
Zm00001d035224	GeBP-transcription factor 1	protein%3B Tyrosine specific protein phosphatase-like	24.7876	-2.49541	0.596143
Zm00001d035234	GeBP-transcription factor 15	protein%3B Tyrosine specific protein phosphatase-like	27.1287	1.54158	0.409018
Zm00001d035236	Zm00001d035236	Plant calmodulin-binding protein-related	3.99341	-4.38477	1.43061
Zm00001d035246	Zm00001d035246	Taxadien-5-alpha-ol O-acetyltransferase	12.7524	-6.9629	1.08564
Zm00001d035310	Zm00001d035310	Zm00001d035310	61.1458	-4.92372	1.04489
Zm00001d035322	Zm00001d035322	Expressed protein%3B protein	31.3106	2.43922	0.73754
Zm00001d035324	Zm00001d035324	Zm00001d035324	1.98044	-2.92205	1.03271
Zm00001d035343	Zm00001d035343	OSJNBa0016N04.12 protein	23.5941	-4.52193	0.717252
Zm00001d035346	Zm00001d035346	Probable sucrose-phosphatase 2	726.061	-2.99675	0.627655
Zm00001d035352	Zm00001d035352	Zm00001d035352	3.83589	-2.27413	0.72086
Zm00001d035356	Zm00001d035356	Zm00001d035356	364.66	-3.07252	0.71871
Zm00001d035361	Zm00001d035361	Zm00001d035361	12.2889	-2.08955	0.576716
Zm00001d035362	Zm00001d035362	Zm00001d035362	4.25989	-1.99783	0.739821
Zm00001d035367	Zm00001d035367	Zm00001d035367	374.116	-4.00064	0.735903
Zm00001d035370	Zm00001d035370	Phosphatidylinositol/phosphatidylcholine transfer protein SFH8	2.22614	-6.26344	1.47345
Zm00001d035381	Zm00001d035381	Protein DETOXIFICATION 44 chloroplastic	18.8543	-3.19267	0.521129
[truncated: 1,256 more rows]
