# Supplementary material for: Transcriptomic diversity in seedling roots of European flint maize in response to cold
Source: BMC Genomics. 2020 Apr 15;21:300. doi: 10.1186/s12864-020-6682-1 (PMC7158136; doi:10.1186/s12864-020-6682-1)
Supplement: Supplementary file 7 — Additional file 7: Table S6: Characteristics of genes exclusively expressed in the three most cold tolerant genotypes (see Fig. 5d). [file 12864_2020_6682_MOESM7_ESM.xlsx]

## Sheet: Sheet1
Table S6: Characteristics of genes exclusively expressed in the three most cold tolerant genotypes (see Figure 6D).
Gene ID	Uniquely expressed in	Gene description	Average reads
Zm00001d007702	PE0161	Unknown function	3.03259
Zm00001d009158	PE0161	Protein argonaute 5	1.14445
Zm00001d025701	PE0161	Unknown function	1.59836
Zm00001d031037a	PE0161	Unknown function	43.7698
Zm00001d046179	PE0161	BTB/POZ and TAZ domain-containing protein 3	0.988225
Zm00001d048597	PE0161	Unknown function	4.01375
Zm00001d049263	PE0161	60S ribosomal protein L6-3	0.936671
ENSRNA049479611	PE0161, PE0328	5.8S ribosomal RNA	1.83055
Zm00001d009881	PE0161, PE0328	Unknown function	2.05349
Zm00001d027040	PE0161, PE0328, PE0002	Unknown function	4.30608
aDownregulated at cold in PE0161 (p <0.05; log2 FC = 0.82)
