# Supplementary material for: Transcriptomic diversity in seedling roots of European flint maize in response to cold
Source: BMC Genomics. 2020 Apr 15;21:300. doi: 10.1186/s12864-020-6682-1 (PMC7158136; doi:10.1186/s12864-020-6682-1)
Supplement: Supplementary file 8 — Additional file 8: Table S7: Gene ontology (GO) terms enriched (p < 0.05) in the 3254 genes associated with cold tolerance (see Table S5). [file 12864_2020_6682_MOESM8_ESM.xlsx]

## Sheet: Sheet1
Table S7: Gene ontology (GO) terms enriched (p <0.05) in the 3,254 genes associated with cold tolerance (see Table S5).
GO.ID	Term	Annotated	Significant	Expected	Fisher_weight
GO:0098869	cellular oxidant detoxification	226	47	25.09	1.6e-05
GO:0015804	neutral amino acid transport	129	31	14.32	3.3e-05
GO:0042737	drug catabolic process	410	74	45.51	3.3e-05
GO:0009699	phenylpropanoid biosynthetic process	301	57	33.41	3.9e-05
GO:0010951	negative regulation of endopeptidase activity	64	19	7.1	4.3e-05
GO:0009963	positive regulation of flavonoid biosynthetic process	152	34	16.87	4.9e-05
GO:1900378	positive regulation of secondary metabolite biosynthetic process	135	31	14.99	6.1e-05
GO:0009808	lignin metabolic process	123	28	13.65	0.00016
GO:0017001	antibiotic catabolic process	238	45	26.42	0.00025
GO:0042447	hormone catabolic process	26	10	2.89	0.00028
GO:0015800	acidic amino acid transport	31	11	3.44	0.00031
GO:2000762	regulation of phenylpropanoid metabolic process	194	37	21.53	0.00071
GO:0006857	oligopeptide transport	104	23	11.54	0.0009
GO:0009803	cinnamic acid metabolic process	17	7	1.89	0.00146
GO:0050832	defense response to fungus	513	79	56.94	0.00166
GO:0009835	fruit ripening	28	9	3.11	0.00243
GO:0019336	phenol-containing compound catabolic process	14	6	1.55	0.00253
GO:0006598	polyamine catabolic process	57	14	6.33	0.00317
GO:1905039	carboxylic acid transmembrane transport	145	28	16.1	0.00361
GO:0009727	detection of ethylene stimulus	15	6	1.67	0.00383
GO:0080167	response to karrikin	286	47	31.75	0.00392
GO:0007043	cell-cell junction assembly	7	4	0.78	0.00402
GO:0015809	arginine transport	11	5	1.22	0.00436
GO:0009686	gibberellin biosynthetic process	53	13	5.88	0.00444
GO:0015837	amine transport	66	15	7.33	0.00508
GO:0046688	response to copper ion	26	8	2.89	0.00566
GO:0000272	polysaccharide catabolic process	209	37	23.2	0.00617
GO:0006677	glycosylceramide metabolic process	8	4	0.89	0.00733
GO:0019748	secondary metabolic process	1214	186	134.75	0.00901
GO:0002240	response to molecule of oomycetes origin	5	3	0.56	0.01149
GO:0080027	response to herbivore	5	3	0.56	0.01149
GO:0043617	cellular response to sucrose starvation	5	3	0.56	0.01149
GO:0009611	response to wounding	610	86	67.71	0.01191
GO:0033198	response to ATP	9	4	1	0.01205
GO:0034614	cellular response to reactive oxygen species	208	34	23.09	0.01375
GO:0031640	killing of cells of other organism	14	5	1.55	0.01421
GO:2000652	regulation of secondary cell wall biogenesis	14	5	1.55	0.01421
GO:0046219	indolalkylamine biosynthetic process	48	11	5.33	0.01434
GO:0043086	negative regulation of catalytic activity	329	59	36.52	0.01824
GO:0055114	oxidation-reduction process	2769	341	307.36	0.01905
GO:0035305	negative regulation of dephosphorylation	15	5	1.67	0.01941
GO:0009739	response to gibberellin	223	38	24.75	0.0195
GO:0032957	inositol trisphosphate metabolic process	38	9	4.22	0.02081
GO:0010224	response to UV-B	155	26	17.21	0.02097
GO:0070542	response to fatty acid	6	3	0.67	0.02109
GO:0045944	positive regulation of transcription by RNA polymerase II	200	32	22.2	0.02167
GO:0009820	alkaloid metabolic process	21	6	2.33	0.0232
GO:0051289	protein homotetramerization	21	6	2.33	0.0232
GO:0046058	cAMP metabolic process	16	5	1.78	0.0257
GO:0048830	adventitious root development	16	5	1.78	0.0257
GO:0052652	cyclic purine nucleotide metabolic process	22	6	2.44	0.02899
GO:0017085	response to insecticide	22	6	2.44	0.02899
GO:0009624	response to nematode	183	29	20.31	0.03106
GO:0006529	asparagine biosynthetic process	17	5	1.89	0.03317
GO:0070125	mitochondrial translational elongation	7	3	0.78	0.0339
GO:0006588	activation of tryptophan 5-monooxygenase activity	12	4	1.33	0.03609
GO:0010076	maintenance of floral meristem identity	12	4	1.33	0.03609
GO:1901601	strigolactone biosynthetic process	12	4	1.33	0.03609
GO:0009819	drought recovery	18	5	2	0.04185
GO:0010167	response to nitrate	221	33	24.53	0.04753
GO:0033609	oxalate metabolic process	13	4	1.44	0.04766
GO:0010482	regulation of epidermal cell division	8	3	0.89	0.04984
GO:0031573	intra-S DNA damage checkpoint	8	3	0.89	0.04984
GO:0033385	geranylgeranyl diphosphate metabolic process	8	3	0.89	0.04984
