# Supplementary material for: Transcriptomic diversity in seedling roots of European flint maize in response to cold
Source: BMC Genomics. 2020 Apr 15;21:300. doi: 10.1186/s12864-020-6682-1 (PMC7158136; doi:10.1186/s12864-020-6682-1)
Supplement: Supplementary file 9 — Additional file 9: Table S8: Characteristics of the 563 genes associated to growth rate at cold conditions (cf. Fig. 4). [file 12864_2020_6682_MOESM9_ESM.xlsx]

## Sheet: Sheet1
Table 8: Characteristics of the 563 genes associated to growth rate at cold conditions (see Fig. 4).
Gene ID	Gene symbol	Description	Average reads	Log2 fold change	Standard error (log2 fold change)
ENSRNA049459930	snoF1_F2	Small nucleolar RNA F1/F2/snoR5a	3.59934	1.39941	0.39519
ENSRNA049463813	U1	U1 spliceosomal RNA	7.05494	-1.63909	0.312823
ENSRNA049477087	Plant_SRP	Plant signal recognition particle RNA	5.21526	1.32452	0.485869
ENSRNA049479615	5_8S_rRNA	5.8S ribosomal RNA	18.3408	1.2048	0.417246
Zm00001d000012	Zm00001d000012	Germin-like protein subfamily 1 member 8	3.34401	-1.01403	0.306627
Zm00001d000018	Zm00001d000018	Germin-like protein subfamily 1 member 8	10.2285	-1.08004	0.202403
Zm00001d000027	Zm00001d000027	Pleiotropic drug resistance ABC transporter family protein	8.98407	1.56639	0.271522
Zm00001d000121	Zm00001d000121	40S ribosomal protein S4-3	3.05167	1.08911	0.356959
Zm00001d000156	Zm00001d000156	Vesicle-fusing ATPase	95.2693	-1.46395	0.203861
Zm00001d000196	Zm00001d000196	Putative MATE efflux family protein	187.286	-1.00246	0.159456
Zm00001d000383	Zm00001d000383	Zm00001d000383	1.81353	-1.03735	0.364847
Zm00001d000548	Zm00001d000548	Zm00001d000548	1.27137	-1.35364	0.476779
Zm00001d000715	Zm00001d000715	Zm00001d000715	1.63716	-1.45491	0.537552
Zm00001d000853	Zm00001d000853	Zm00001d000853	22.1089	-1.71605	0.475341
Zm00001d000914	Zm00001d000914	Zm00001d000914	7.837	-1.11393	0.201735
Zm00001d000919	Zm00001d000919	Zm00001d000919	16.4459	-2.20101	0.644641
Zm00001d000992	Zm00001d000992	Zm00001d000992	2.19445	-1.14736	0.273733
Zm00001d000994	Zm00001d000994	Zm00001d000994	1.8887	1.77424	0.423794
Zm00001d001730	Zm00001d001730	Zm00001d001730	4.6572	-1.11695	0.273416
Zm00001d001838	ABI3-VP1-transcription factor 3	B3 domain-containing transcription factor LEC2	5.00954	-1.50928	0.396637
Zm00001d001976	Zm00001d001976	Protein NRT1/ PTR FAMILY 2.13	1.39361	-1.19723	0.346401
Zm00001d002062	Zm00001d002062	Peptidyl-prolyl cis-trans isomerase CYP37 chloroplastic	5.16423	-1.77538	0.365645
Zm00001d002164	Zm00001d002164	Zm00001d002164	32.841	-1.58924	0.339823
Zm00001d002260	Zm00001d002260	Peroxisomal (S)-2-hydroxy-acid oxidase GLO1	2.92946	-1.8714	0.530625
Zm00001d002302	Zm00001d002302	Auxin responsive protein	27.4535	-2.36574	0.475343
Zm00001d002346	cinnamyl alcohol dehydrogenase1	cinnamyl alcohol dehydrogenase1	12.1466	-1.54411	0.269077
Zm00001d002350	kaurene synthase2	kaurene synthase2	1.35936	-1.34567	0.291047
Zm00001d002360	Zm00001d002360	Embryonic protein DC-8	0.460514	1.07633	0.353343
Zm00001d002592	1-aminocyclopropane-1-carboxylate synthase2	1-aminocyclopropane-1-carboxylate synthase2	7.03607	-1.85506	0.261418
Zm00001d002638	Zm00001d002638	Zm00001d002638	0.928045	1.01786	0.269324
Zm00001d002681	Zm00001d002681	Calmodulin-binding transcription activator 2	3.98635	1.60821	0.34392
Zm00001d002917	Zm00001d002917	RNA-binding region RNP-1	14.6292	-1.98453	0.589827
Zm00001d003146	Zm00001d003146	Zm00001d003146	2.31194	1.61395	0.414288
Zm00001d003194	Zm00001d003194	Zinc finger BED domain-containing protein DAYSLEEPER	38.1352	-1.83789	0.288614
Zm00001d003247	malate synthase1	malate synthase1	34.7284	-1.01679	0.199515
Zm00001d003267	Zm00001d003267	Zm00001d003267	58.8825	-4.03195	0.640038
Zm00001d003304	Zm00001d003304	Bowman-Birk type bran trypsin inhibitor	0.938056	-1.22704	0.335462
Zm00001d003358	Zm00001d003358	Copper transport protein family	1.1343	-1.46783	0.30863
Zm00001d003403	Zm00001d003403	Lysine histidine transporter-like 6	2.17157	-1.09927	0.36405
Zm00001d003418	Zm00001d003418	Casparian strip membrane protein 5	4.61229	-1.27191	0.359366
Zm00001d003445	Zm00001d003445	Zm00001d003445	5.82208	-1.91499	0.583694
Zm00001d003447	Zm00001d003447	Zm00001d003447	4.68867	-1.11921	0.263544
Zm00001d003523	Zm00001d003523	Zm00001d003523	1.60217	-1.80621	0.598921
Zm00001d003723	Zm00001d003723	receptor-like protein kinase 4	5.20695	-1.15313	0.216601
Zm00001d003790	Zm00001d003790	SPOC domain / Transcription elongation factor S-II protein	2.06857	-1.4671	0.367717
Zm00001d003794	Zm00001d003794	Pentatricopeptide repeat-containing protein	5.27689	1.03925	0.347471
Zm00001d004109	Zm00001d004109	Protein arginine N-methyltransferase 1.5	48.1296	1.15322	0.241376
Zm00001d004115	Zm00001d004115	Zm00001d004115	47.4149	-1.12289	0.316433
Zm00001d004137	Zm00001d004137	Zm00001d004137	35.5982	-1.82463	0.478731
Zm00001d004282	Zm00001d004282	Putative disease resistance RPP13-like protein 1	8.00293	2.5643	0.440577
Zm00001d004486	Zm00001d004486	Cytochrome P450 71D7	7.82814	1.82359	0.369711
Zm00001d004526	Zm00001d004526	Zm00001d004526	6.80813	1.55358	0.470834
Zm00001d004537	Zm00001d004537	Zm00001d004537	6.51842	-1.27594	0.273009
Zm00001d004620	Zm00001d004620	Zm00001d004620	53.0657	3.62508	0.53589
Zm00001d004700	Zm00001d004700	Bifunctional inhibitor/lipid-transfer protein/seed storage 2S albumin superfamily protein	22.8715	-1.80137	0.268925
Zm00001d004725	Zm00001d004725	Root cap-specific protein	123.478	-1.75372	0.31504
Zm00001d004847	Zm00001d004847	rRNA N-glycosidase	1.56737	-1.26163	0.285348
Zm00001d005148	Zm00001d005148	Myristoyl-acyl carrier protein thioesterase	4.34492	-1.47728	0.202997
Zm00001d005163	Zm00001d005163	Zm00001d005163	2.07464	-1.25584	0.413869
Zm00001d005261	Zm00001d005261	Zm00001d005261	3.61976	-1.61286	0.362132
Zm00001d005423	Zm00001d005423	DNA-directed RNA polymerases II IV and V subunit 12	50.4927	-1.14076	0.207076
Zm00001d005570	Zm00001d005570	TPX2 (targeting protein for Xklp2) protein family	1.19623	-1.30781	0.37713
Zm00001d005813	ZIM-transcription factor 13	Protein TIFY 10B	15.8354	-1.17645	0.245003
Zm00001d005840	Zm00001d005840	Zm00001d005840	1.18325	-1.35604	0.429748
Zm00001d006047	Zm00001d006047	Inosine triphosphate pyrophosphatase	9.3243	2.12272	0.44473
Zm00001d006110	bHLH-transcription factor 23	Transcription factor bHLH137	1.19146	-1.0564	0.274105
Zm00001d006229	Zm00001d006229	CDP-diacylglycerol--serine O-phosphatidyltransferase 1	1.0725	-1.34996	0.377157
Zm00001d006346	Zm00001d006346	dentin sialophosphoprotein-related	44.7514	3.37857	0.722202
Zm00001d006365	Zm00001d006365	Probable aldo-keto reductase 4	42.2898	-1.06138	0.278797
Zm00001d006526	Zm00001d006526	Eukaryotic aspartyl protease family protein	4.47497	-1.05594	0.348256
Zm00001d006586	Zm00001d006586	Peptidyl-prolyl cis-trans isomerase Pin1	11.3084	-1.31345	0.463955
Zm00001d006692	Zm00001d006692	Zm00001d006692	2.72124	-1.41913	0.320681
Zm00001d006913	trehalose-6-phosphate phosphatase3	trehalose-6-phosphate phosphatase3	1.92494	-1.57649	0.410535
Zm00001d007370	Zm00001d007370	Zm00001d007370	10.9813	1.16968	0.190651
Zm00001d007450	Zm00001d007450	Zm00001d007450	34.8677	1.11517	0.172298
Zm00001d007752	Zm00001d007752	hAT transposon superfamily protein	32.1192	-1.6861	0.406638
Zm00001d007773	Zm00001d007773	AAA-ATPase ASD mitochondrial	18.2842	-1.11866	0.179063
Zm00001d007805	Zm00001d007805	Zm00001d007805	10.9158	-2.49721	0.463063
Zm00001d007994	Zm00001d007994	Zm00001d007994	5.23792	1.81799	0.62818
Zm00001d008003	Zm00001d008003	Zm00001d008003	95.923	1.02254	0.340449
Zm00001d008035	Zm00001d008035	Zm00001d008035	81.2732	-1.08527	0.346138
Zm00001d008195	Zm00001d008195	Zm00001d008195	0.956617	1.12563	0.377831
Zm00001d008332	Zm00001d008332	Cinnamoyl-CoA reductase 1	6.181	-2.2418	0.535464
Zm00001d008435	Zm00001d008435	Beta-glucosidase 44	12.0865	-1.50136	0.271529
Zm00001d008523	Zm00001d008523	Zm00001d008523	96.352	2.48023	0.400915
Zm00001d008528	MYB-transcription factor 22	myb domain protein 62	1.54577	-1.07309	0.274336
Zm00001d008537	Zm00001d008537	Zm00001d008537	10.6611	2.18372	0.342616
Zm00001d008649	Zm00001d008649	RING/U-box superfamily protein	69.7809	-1.16667	0.289153
Zm00001d008773	Zm00001d008773	Zm00001d008773	36.1136	2.46152	0.385698
Zm00001d008774	Zm00001d008774	ERBB-3 BINDING PROTEIN 1	0.674654	1.01577	0.366593
Zm00001d008913	Zm00001d008913	evolutionarily conserved C-terminal region 10	7.11768	1.55707	0.324399
Zm00001d009054	Zm00001d009054	Zm00001d009054	43.9324	4.08127	0.666939
Zm00001d009140	Zm00001d009140	Peroxidase 64	5.68468	-1.78159	0.352786
Zm00001d009187	Zm00001d009187	Zm00001d009187	1.38749	-1.18392	0.265098
Zm00001d009261	Zm00001d009261	Phospholipase A I	11.6218	1.43728	0.426112
Zm00001d009512	Zm00001d009512	Polyadenylate-binding protein RBP45C	8.97047	-2.4571	0.657283
Zm00001d009558	Zm00001d009558	Zm00001d009558	2.89424	2.18394	0.344792
Zm00001d009671	Zm00001d009671	Potassium transporter 10	10.1763	2.88182	0.891399
Zm00001d009814	Zm00001d009814	Putative leucine-rich repeat receptor-like protein kinase family protein	1.13627	-1.04811	0.367279
Zm00001d009881	Zm00001d009881	Zm00001d009881	1.48016	1.3304	0.4398
Zm00001d009905	Zm00001d009905	Zm00001d009905	13.7913	-2.22256	0.659883
Zm00001d009945	Zm00001d009945	Os05g0181800 protein%3B Unknow protein	3.94355	-1.31757	0.268227
Zm00001d010218	Zm00001d010218	Peroxidase 53	5.58616	-1.29962	0.272923
Zm00001d010221	Zm00001d010221	Serine/threonine-protein kinase ATG1c	3.95724	-1.34138	0.437866
Zm00001d010358	Zm00001d010358	Malic enzyme	11.0383	1.15883	0.285648
Zm00001d010489	Zm00001d010489	Zm00001d010489	116.369	1.01743	0.254764
Zm00001d010554	Zm00001d010554	Gamma-glutamylcyclotransferase 2-2	32.1731	-1.72034	0.294882
Zm00001d010608	Zm00001d010608	Remorin family protein	1.28189	-1.14172	0.368211
Zm00001d010662	Zm00001d010662	SNF1-related protein kinase regulatory subunit beta-1	42.5468	-1.08868	0.19513
Zm00001d010671	Zm00001d010671	Probable glucan endo-13-beta-glucosidase BG1	0.919466	-1.00987	0.331523
Zm00001d010709	Zm00001d010709	Zm00001d010709	0.575903	1.04204	0.36077
Zm00001d010725	Zm00001d010725	Zm00001d010725	1.17178	1.60654	0.53789
Zm00001d010735	Zm00001d010735	Zm00001d010735	2.13759	-1.37511	0.444192
Zm00001d010768	Zm00001d010768	Zm00001d010768	3.6973	-1.34603	0.493873
Zm00001d010772	Zm00001d010772	Zm00001d010772	5.41546	-1.83054	0.574546
Zm00001d010780	Zm00001d010780	Zm00001d010780	3.4564	-1.6055	0.558483
Zm00001d010874	Zm00001d010874	Zm00001d010874	2.7916	-1.384	0.481323
Zm00001d010945	Zm00001d010945	Cysteine-rich receptor-like protein kinase 2	2.59721	-1.01833	0.305525
Zm00001d011088	Zm00001d011088	WAT1-related protein	1.04837	-1.09031	0.350335
Zm00001d011117	Zm00001d011117	cytochrome P450 family 722 subfamily A polypeptide 1	465.552	-1.70836	0.421543
Zm00001d011237	WRKY-transcription factor 84	Putative WRKY DNA-binding domain superfamily protein	1.59348	-1.35897	0.396113
Zm00001d011644	Zm00001d011644	ABC transporter B family member 9	75.7836	-1.31549	0.23406
Zm00001d011847	bHLH-transcription factor 54	Putative HLH DNA-binding domain superfamily protein	2.98271	-1.51806	0.477965
Zm00001d011848	Zm00001d011848	60S ribosomal protein L17-2	3.96431	2.07697	0.600353
Zm00001d011890	cytokinin oxidase 3	cytokinin oxidase 3	11.8149	1.18317	0.407737
Zm00001d012222	Zm00001d012222	SAUR-like auxin-responsive protein family	3.10218	-1.55146	0.561529
Zm00001d012229	Zm00001d012229	Amino acid permease 6	5.45744	-1.11875	0.264755
Zm00001d012322	Zm00001d012322	cytochrome P450 family 81 subfamily D polypeptide 8	38.5766	-1.21651	0.230957
Zm00001d012323	Zm00001d012323	Zm00001d012323	76.7926	-1.76183	0.305889
Zm00001d012341	Zm00001d012341	guanylyl cyclase 1	13.7149	-1.22487	0.226585
Zm00001d012342	Zm00001d012342	Guanine nucleotide exchange factor SPIKE 1	4.65254	-2.84571	0.949633
Zm00001d012508	WRKY-transcription factor 35	Putative WRKY DNA-binding domain superfamily protein	1.1244	-1.55452	0.524822
Zm00001d012696	Zm00001d012696	Putative CBL-interacting protein kinase family protein	4.92421	2.49582	0.696877
Zm00001d012744	Zm00001d012744	Cellulose synthase A catalytic subunit 8 [UDP-forming]	9.03464	-1.12319	0.330515
Zm00001d012753	Zm00001d012753	Peptidyl-prolyl cis-trans isomerase CYP37 chloroplastic	1.22927	-1.43538	0.409364
Zm00001d012797	Zm00001d012797	Zm00001d012797	36.6302	1.88219	0.266575
Zm00001d012873	Zm00001d012873	Zm00001d012873	0.858609	-1.26215	0.351256
Zm00001d012907	Zm00001d012907	soluble epoxide hydrolase	6.09368	2.34225	0.468124
Zm00001d012943	Zm00001d012943	E3 ubiquitin-protein ligase HOS1	1.11317	1.55904	0.438089
Zm00001d013063	argonaute5c	argonaute5c	47.345	1.25443	0.186356
Zm00001d013089	Zm00001d013089	Bifunctional inhibitor/lipid-transfer protein/seed storage 2S albumin superfamily protein	1.65175	-1.92433	0.528919
Zm00001d013114	Zm00001d013114	Syntaxin-121	1.72855	1.1904	0.341729
Zm00001d013153	Zm00001d013153	Zm00001d013153	0.974929	-1.17053	0.3346
Zm00001d013213	Zm00001d013213	camphor resistance CrcB family protein	3.4684	-1.07613	0.397145
Zm00001d013313	Zm00001d013313	Zm00001d013313	12.0758	-2.75665	0.423782
Zm00001d013378	Zm00001d013378	Maf-like protein	15.1302	-1.50744	0.222604
Zm00001d013476	Zm00001d013476	Ornithine carbamoyltransferase chloroplastic	3.25384	-1.84535	0.432689
Zm00001d013511	Zm00001d013511	Protein DEFECTIVE IN MERISTEM SILENCING 3	8.85908	1.0402	0.22344
Zm00001d013802	Zm00001d013802	Zm00001d013802	10.16	-1.63329	0.472873
Zm00001d014001	Zm00001d014001	Flotillin-like protein 2	5.86525	-1.367	0.239861
Zm00001d014444	Zm00001d014444	Triphosphate tunel metalloenzyme 3	4.00067	1.21798	0.389227
Zm00001d014528	Zm00001d014528	Retrovirus-related Pol polyprotein LINE-1	46.9649	-1.0327	0.344137
Zm00001d014582	Zm00001d014582	Zm00001d014582	4.92937	1.26087	0.31509
Zm00001d014816	Zm00001d014816	Senescence-associated protein DIN1	2.95235	-1.88072	0.306689
Zm00001d015011	Zm00001d015011	Zm00001d015011	31.9938	6.72508	0.799443
Zm00001d015021	Zm00001d015021	Zm00001d015021	2.43303	1.00547	0.265832
Zm00001d015050	Zm00001d015050	Chaperone protein dnaJ 6	30.0615	1.01788	0.199143
Zm00001d015097	Zm00001d015097	Zm00001d015097	27.4971	-2.34273	0.385041
Zm00001d015098	Zm00001d015098	Zm00001d015098	41.7127	-1.77487	0.453575
Zm00001d015347	Zm00001d015347	Germin-like protein subfamily 1 member 8	1.7904	-1.2678	0.319148
Zm00001d015363	Zm00001d015363	Zm00001d015363	21.8979	-1.00521	0.321888
Zm00001d015398	Zm00001d015398	Zm00001d015398	9.86103	2.17197	0.478322
Zm00001d015517	Zm00001d015517	Protein POLAR LOCALIZATION DURING ASYMMETRIC DIVISION AND REDISTRIBUTION	0.932842	-1.17124	0.365937
Zm00001d015634	Zm00001d015634	Zm00001d015634	9.42249	1.32601	0.489492
Zm00001d015717	Zm00001d015717	Zm00001d015717	0.788787	1.13372	0.426102
Zm00001d015867	Zm00001d015867	Zm00001d015867	2.97611	-1.27244	0.362702
Zm00001d015884	Zm00001d015884	Protein kinase	3.44909	-1.21528	0.294473
Zm00001d015989	Zm00001d015989	BSD domain-containing protein	7.38769	2.62699	0.487989
Zm00001d016101	Zm00001d016101	Zm00001d016101	2.98339	1.11171	0.32492
Zm00001d016331	Zm00001d016331	Inactive LRR receptor-like serine/threonine-protein kinase BIR2	1.49037	-1.16714	0.36827
Zm00001d016487	Zm00001d016487	Retrovirus-related Pol polyprotein LINE-1	2.4477	1.17451	0.19259
Zm00001d016488	Zm00001d016488	Squamosa promoter-binding-like protein 18	3.95603	-1.97184	0.568626
Zm00001d016582	Zm00001d016582	SAUR-like auxin-responsive protein family	4.08187	-1.01204	0.18555
Zm00001d016789	Zm00001d016789	Protein LNK1	4.60352	1.52178	0.473187
Zm00001d016840	Zm00001d016840	RING-H2 finger protein ATL3	2.29139	-1.45621	0.364853
Zm00001d016901	Zm00001d016901	E3 ubiquitin-protein ligase ATL6	2.08459	-2.00916	0.452373
Zm00001d016912	Zm00001d016912	Zm00001d016912	3.10396	1.67753	0.386968
Zm00001d016947	Zm00001d016947	Zm00001d016947	1.03691	-1.15746	0.414792
Zm00001d017559	Zm00001d017559	basic helix-loop-helix (bHLH) DNA-binding superfamily protein	2.04347	-1.30731	0.292437
Zm00001d017696	Zm00001d017696	Peroxidase 64	1.8654	-1.04389	0.363229
Zm00001d017991	Zm00001d017991	Zm00001d017991	7.14009	-1.16521	0.194749
Zm00001d018022	Zm00001d018022	Zm00001d018022	5.90139	-1.84573	0.599646
Zm00001d018064	Zm00001d018064	Laccase-14	6.55809	-1.29426	0.323421
Zm00001d018106	Zm00001d018106	Protein EXORDIUM	39.6709	-1.13433	0.17466
Zm00001d018152	Zm00001d018152	Protein SUPPRESSOR OF GENE SILENCING 3	1.33679	-1.6463	0.480168
Zm00001d018154	Zm00001d018154	Beta-adaptin-like protein C	2.41629	-1.35322	0.369606
Zm00001d018195	Zm00001d018195	WAT1-related protein	0.937818	-1.30987	0.37728
Zm00001d018257	Zm00001d018257	Zm00001d018257	7.20738	1.68971	0.334437
Zm00001d018313	Zm00001d018313	Zm00001d018313	7.95288	3.12963	1.01761
Zm00001d018568	Zm00001d018568	Autophagy-related protein 8c	3.37097	-1.50885	0.423976
Zm00001d018645	Zm00001d018645	Polynucleotidyl transferase ribonuclease H-like superfamily protein	13.5649	-4.42245	0.980903
Zm00001d018727	phytosulfokine peptide precursor1	phytosulfokine peptide precursor1	1.23688	-1.40383	0.317972
Zm00001d018769	Zm00001d018769	Probable nucleoredoxin 3	40.359	3.54285	0.664048
Zm00001d018791	Zm00001d018791	Anther-specific proline-rich protein APG	9.29882	-1.07536	0.26818
Zm00001d018796	Zm00001d018796	High-light-induced protein chloroplastic	1.21123	-1.20298	0.311046
Zm00001d018844	Zm00001d018844	Zm00001d018844	51.7493	-2.17738	0.534929
Zm00001d018942	Zm00001d018942	Probable nucleoredoxin 3	4.84048	1.29522	0.465224
Zm00001d019375	Zm00001d019375	Zm00001d019375	36.9099	2.15794	0.524242
Zm00001d020031	Zm00001d020031	Sec14p-like phosphatidylinositol transfer family protein	5.1932	2.39694	0.659549
Zm00001d020248	Zm00001d020248	mRNA cap guanine-N7 methyltransferase 2	7.53418	3.13887	0.593813
Zm00001d020251	Zm00001d020251	Zm00001d020251	9.56253	-1.19134	0.196546
Zm00001d020557	glossy1	Glossy1	1.99527	-1.34806	0.333458
Zm00001d020587	Zm00001d020587	AGC (cAMP-dependent cGMP-dependent and protein kinase C) kinase family protein	2.3686	-1.36852	0.477924
Zm00001d020588	Zm00001d020588	Eukaryotic translation initiation factor 3 subunit E	21.4072	-1.83303	0.516224
Zm00001d020729	Zm00001d020729	Reticulon-like protein B4	4.41485	-2.01553	0.695304
Zm00001d020935	Zm00001d020935	Eukaryotic translation initiation factor 3 subunit C	24.9899	1.24194	0.288039
Zm00001d020938	bZIP-transcription factor 7	bZIP transcription factor family protein	1.98761	-1.32422	0.286994
Zm00001d020961	Zm00001d020961	NAD(P)-binding Rossmann-fold superfamily protein	4.77177	-1.62183	0.233425
Zm00001d021186	Zm00001d021186	Lysine histidine transporter 2	2.83797	-1.39231	0.475428
Zm00001d021266	Zm00001d021266	Zm00001d021266	1.56375	-1.05873	0.314701
Zm00001d021300	Zm00001d021300	Histone H2A	48.5668	-1.05959	0.398961
Zm00001d021315	Zm00001d021315	Collagen%252C type IV%252C alpha 5	3.06012	-1.58203	0.440938
Zm00001d021344	Zm00001d021344	basic helix-loop-helix (bHLH) DNA-binding superfamily protein	4.10582	-1.02957	0.241329
Zm00001d021677	Zm00001d021677	Aspartic proteinase nepenthesin-1	27.2497	-1.1737	0.193512
Zm00001d021685	Zm00001d021685	Villin-4	33.6202	1.43126	0.307466
Zm00001d021759	Zm00001d021759	RNA-binding (RRM/RBD/RNP motifs) family protein	32.2871	1.47124	0.287684
Zm00001d021814	Zm00001d021814	Membrane metalloprotease ARASP chloroplastic	1.45755	-1.12445	0.409209
Zm00001d022053	Zm00001d022053	hydroxyproline-rich glycoprotein family protein	0.851205	-1.27871	0.411044
Zm00001d022162	Zm00001d022162	Scarecrow-like protein 6	19.9668	-2.40708	0.374179
Zm00001d022254	Zm00001d022254	Haloacid dehalogenase-like hydrolase (HAD) superfamily protein	2.65779	-1.52893	0.274914
Zm00001d022321	Zm00001d022321	ARM repeat superfamily protein	60.1199	2.45102	0.468442
Zm00001d022483	Zm00001d022483	PIN domain protein	0.695533	1.20415	0.401579
Zm00001d022516	Zm00001d022516	Stress responsive protein	0.769663	-1.18008	0.331984
Zm00001d022549	Zm00001d022549	Protein kinase 2B chloroplastic	5.55453	-1.27818	0.328989
Zm00001d022593	Zm00001d022593	Diaminopimelate decarboxylase 2 chloroplastic	3.28979	-1.42697	0.28033
Zm00001d022858	Zm00001d022858	Zm00001d022858	2.05759	-1.05545	0.231627
Zm00001d023009	Zm00001d023009	Zm00001d023009	0.698445	1.22878	0.412787
Zm00001d023019	Zm00001d023019	Zm00001d023019	52.8348	-1.00656	0.370818
Zm00001d023212	Zm00001d023212	Zm00001d023212	22.0714	2.37307	0.653124
Zm00001d023232	Zm00001d023232	MADS box interactor-like	3.31962	1.0569	0.352939
Zm00001d023240	Zm00001d023240	Serine/threonine-protein kinase BLUS1	4.37422	1.31921	0.363497
Zm00001d023384	Zm00001d023384	Phytosulfokines 2	0.641228	-1.03195	0.38508
Zm00001d023573	Zm00001d023573	Phospholipase D alpha 3	22.4198	1.223	0.424558
Zm00001d023596	Zm00001d023596	Amino acid permease 2	3.96051	-1.01332	0.251057
Zm00001d023603	Zm00001d023603	Amino acid permease 2	8.46393	1.61127	0.410113
Zm00001d023664	Zm00001d023664	ABA-responsive protein	22.0365	-1.09685	0.144626
Zm00001d023677	sugars will eventually be exported transporter13a	sugars will eventually be exported transporter13a	2.31309	-1.47534	0.321917
Zm00001d023704	Zm00001d023704	Zm00001d023704	8.54981	-3.141	0.670868
Zm00001d023774	Zm00001d023774	Erg28 like protein	7.94236	-1.18506	0.266964
Zm00001d023781	Zm00001d023781	Putative pumilio homolog 7 chloroplastic	4.86008	1.04531	0.223015
Zm00001d023890	Zm00001d023890	Zm00001d023890	2.30211	1.3303	0.498
Zm00001d024072	Zm00001d024072	CTC-interacting domain 7	69.9896	3.02134	0.420532
Zm00001d024184	Zm00001d024184	Coatomer subunit beta'-3	2.51082	1.60043	0.550222
Zm00001d024193	Zm00001d024193	Zm00001d024193	2.63464	-1.00676	0.277305
Zm00001d024208	Zm00001d024208	Alpha-humulene/(-)-(E)-beta-caryophyllene synthase	31.9215	-1.75194	0.436044
Zm00001d024211	Zm00001d024211	Alpha-humulene/(-)-(E)-beta-caryophyllene synthase	51.3529	-1.33552	0.358139
Zm00001d024652	Zm00001d024652	Zm00001d024652	35.0474	3.34008	0.448427
Zm00001d024699	Zm00001d024699	IQ domain-containing protein IQM2	2.58683	1.22248	0.25755
Zm00001d024713	Zm00001d024713	RNA binding (RRM/RBD/RNP motifs) family protein	205.289	-1.59931	0.231268
Zm00001d024750	Zm00001d024750	Peroxidase 64	3.63423	1.68625	0.459564
Zm00001d024752	Zm00001d024752	Peroxidase 64	50.6503	-1.58908	0.285229
Zm00001d024838	Zm00001d024838	Zm00001d024838	4.99073	1.28721	0.234263
Zm00001d024843	1-aminocyclopropane-1-carboxylate oxidase15	1-aminocyclopropane-1-carboxylate oxidase15	9.17696	-1.04305	0.191345
Zm00001d024962	Zm00001d024962	PR5-like receptor kinase	2.25179	-1.08201	0.298813
Zm00001d025023	Zm00001d025023	Probable 2-oxoacid dependent dioxygenase	118.688	1.20522	0.266477
Zm00001d025195	Zm00001d025195	Serine carboxypeptidase-like 20	1.16071	-1.17097	0.328503
Zm00001d025253	Zm00001d025253	Zm00001d025253	36.608	-2.59701	0.410348
Zm00001d025386	Zm00001d025386	Zm00001d025386	13.842	1.02151	0.185556
Zm00001d025586	Zm00001d025586	Galactose mutarotase-like superfamily protein	21.3171	2.04466	0.270398
Zm00001d025613	Zm00001d025613	Casparian strip membrane protein 5	4.01868	-1.8496	0.340727
Zm00001d025924	Zm00001d025924	(+)-neomenthol dehydrogenase	6.78397	1.89557	0.412386
Zm00001d025932	Zm00001d025932	Remorin	1.12946	1.07181	0.401432
Zm00001d026021	Zm00001d026021	Putative RING zinc finger domain superfamily protein	0.917058	-1.34014	0.447416
Zm00001d026098	Zm00001d026098	Zm00001d026098	1.81668	1.68199	0.457053
Zm00001d026164	Zm00001d026164	OSJNBa0010H02.21 protein	26.5406	-1.46497	0.396975
Zm00001d026166	Zm00001d026166	C2H2-type zinc finger family protein	5.80701	1.39073	0.38372
Zm00001d026197	MYB transcription factor9	MYB transcription factor9	1.69305	-1.80713	0.399717
Zm00001d026277	coproporphyrinogen III oxidase2	coproporphyrinogen III oxidase2	14.73	1.78862	0.474495
Zm00001d026295	Zm00001d026295	Zm00001d026295	24.8057	1.93198	0.282042
Zm00001d026399	Zm00001d026399	UDP-glucuronic acid decarboxylase 5	7.31044	3.01574	0.872405
Zm00001d026420	Zm00001d026420	Zm00001d026420	96.0658	1.7009	0.348438
Zm00001d026606	Zm00001d026606	DNAJ heat shock N-terminal domain-containing protein	25.5911	-2.17635	0.297756
Zm00001d026744	Zm00001d026744	Zm00001d026744	14.1504	1.52169	0.338409
Zm00001d026920	Zm00001d026920	Zm00001d026920	12.4772	-1.66604	0.398329
Zm00001d027040	Zm00001d027040	Zm00001d027040	3.87716	1.91389	0.544876
Zm00001d027058	Zm00001d027058	Zm00001d027058	1.66098	-1.73094	0.555271
Zm00001d027232	Zm00001d027232	Zm00001d027232	23.5111	-1.02138	0.324915
Zm00001d027303	Zm00001d027303	Pleiotropic drug resistance protein 2	14.5701	1.59241	0.378376
Zm00001d027537	Zm00001d027537	Cytochrome P450 CYP78A55	1.26762	-1.52274	0.450601
Zm00001d027577	Zm00001d027577	centromere protein C	12.3531	-1.06385	0.306194
Zm00001d027599	Zm00001d027599	cytochrome P450 family 96 subfamily A polypeptide 1	2.96965	1.34894	0.479298
Zm00001d027631	Zm00001d027631	Zm00001d027631	1.98915	-1.29265	0.488139
Zm00001d027791	Zm00001d027791	Zm00001d027791	5.41652	-2.04674	0.536137
Zm00001d027794	Zm00001d027794	Zm00001d027794	45.3998	1.23602	0.376155
Zm00001d027831	Zm00001d027831	Major facilitator superfamily protein	1.50306	-1.40534	0.397744
Zm00001d027900	ZIM-transcription factor 27	Protein TIFY 10B	14.5322	-1.71326	0.288228
Zm00001d027919	Zm00001d027919	40S ribosomal protein Sa-1	3.71803	1.17363	0.375528
Zm00001d027928	AP2-EREBP-transcription factor 181	Zm00001d027928	8.91084	-1.10718	0.2359
Zm00001d027946	hydroxycinnamoyltransferase1	hydroxycinnamoyltransferase1	1.45595	-1.63156	0.421598
Zm00001d028001	Zm00001d028001	Zm00001d028001	7.98645	-2.25006	0.348532
Zm00001d028165	Zm00001d028165	Aminotransferase ALD1	1.54958	-1.23203	0.344761
Zm00001d028295	Zm00001d028295	Protein LOW PSII ACCUMULATION 3 chloroplastic	9.0953	-3.34844	0.511556
Zm00001d028330	Zm00001d028330	Sodium/hydrogen exchanger 2	1.95982	-1.01783	0.371793
Zm00001d028348	Zm00001d028348	Peroxidase 53	25.8447	-1.05916	0.205829
Zm00001d028738	Zm00001d028738	Zm00001d028738	1.80433	1.14513	0.297716
Zm00001d028816	pathogenesis-related protein6	Pathogenesis-related protein 10	9.99114	-1.72037	0.421206
Zm00001d029164	Zm00001d029164	Beta-amylase	30.2866	-1.00652	0.245316
Zm00001d029274	guaiacol peroxidase2	guaiacol peroxidase2	63.9473	-1.13136	0.186777
Zm00001d029275	Zm00001d029275	Zm00001d029275	3.1874	-1.45996	0.313449
Zm00001d029279	Zm00001d029279	Peroxidase 64	3.45086	-1.05347	0.197569
Zm00001d029307	Zm00001d029307	Triosephosphate isomerase cytosolic	37.081	1.17932	0.213938
Zm00001d029316	Zm00001d029316	Succinate dehydrogenase [ubiquinone] flavoprotein subunit 1 mitochondrial	31.0354	1.13334	0.283851
Zm00001d029348	Zm00001d029348	Thioredoxin superfamily protein	3.80503	1.78283	0.457062
Zm00001d029387	Zm00001d029387	LOL3	7.82379	-1.04962	0.248696
Zm00001d029545	Zm00001d029545	WAT1-related protein	0.790046	-1.14438	0.412208
Zm00001d029592	Zm00001d029592	Protein ROOT HAIR DEFECTIVE 3	4.00858	-1.64576	0.581306
Zm00001d029787	Zm00001d029787	Zm00001d029787	0.87776	1.10558	0.329559
Zm00001d029794	Zm00001d029794	Basic endochitinase B	6.94005	-1.21044	0.33105
Zm00001d030105	Zm00001d030105	Zm00001d030105	6.6153	-1.18783	0.421217
Zm00001d030216	Zm00001d030216	Triosephosphate isomerase cytosolic	13.7607	2.02214	0.318493
Zm00001d030338	Zm00001d030338	Zm00001d030338	7.34082	-1.52867	0.399153
Zm00001d030341	Zm00001d030341	hAT transposon superfamily protein	3.90413	-2.30174	0.673973
Zm00001d030558	Zm00001d030558	Zm00001d030558	3.23506	-1.60084	0.33626
Zm00001d030761	Zm00001d030761	Cytochrome P450 97B3 chloroplastic	1.82078	-1.23753	0.3321
Zm00001d031001	Zm00001d031001	Probable ubiquitin conjugation factor E4	0.889672	1.45195	0.549917
Zm00001d031037	Zm00001d031037	Zm00001d031037	30.4444	3.51857	0.727468
Zm00001d031093	Zm00001d031093	Zm00001d031093	25.0076	-1.01436	0.229355
Zm00001d031221	Zm00001d031221	AAA-ATPase ASD mitochondrial	3.36288	-1.03729	0.275809
Zm00001d031244	Zm00001d031244	Zm00001d031244	2.67887	-1.62901	0.525352
Zm00001d031314	Zm00001d031314	Zm00001d031314	2.96459	-1.19085	0.344112
Zm00001d031345	Zm00001d031345	Beta-glucosidase aggregating factor-like protein	8.2157	1.26262	0.436476
Zm00001d031377	Zm00001d031377	receptor-like protein kinase 4	1.18554	-1.47298	0.457182
Zm00001d031380	Zm00001d031380	Calcium-binding EF hand family protein	2.8831	1.08212	0.309965
Zm00001d031404	Zm00001d031404	Calcium-binding EF hand family protein	1.79001	1.1128	0.284423
Zm00001d031412	Zm00001d031412	Glycerophosphodiester phosphodiesterase GDPDL3	9.3101	-1.78106	0.462769
Zm00001d031465	Zm00001d031465	Zm00001d031465	1.94389	-1.2087	0.45549
Zm00001d031482	Zm00001d031482	Cysteine protease ATG4a	1.31566	1.29231	0.343366
Zm00001d031547	Zm00001d031547	Zm00001d031547	3.78013	1.54369	0.432275
Zm00001d031665	bHLH-transcription factor 173	Transcription factor bHLH137	77.9223	1.70303	0.378572
Zm00001d031673	AP2-EREBP-transcription factor 119	Ethylene-responsive transcription factor ERF112	5.40246	-1.2902	0.280838
Zm00001d031779	Zm00001d031779	Alpha carbonic anhydrase 7	2.14068	-1.66966	0.361419
Zm00001d031887	Zm00001d031887	AT-hook motif nuclear-localized protein 20	2.92058	-1.05882	0.191346
Zm00001d032085	Zm00001d032085	Zm00001d032085	5.29365	2.36367	0.551848
Zm00001d032255	Zm00001d032255	Zm00001d032255	5.36844	2.38529	0.514408
Zm00001d032269	Zm00001d032269	Zm00001d032269	1.07334	1.27445	0.451301
Zm00001d032443	Zm00001d032443	DUF538 family protein	2.55622	-1.98647	0.361709
Zm00001d032483	Zm00001d032483	HR-like lesion-inducing protein-related	4.68748	1.45702	0.333733
Zm00001d032535	Zm00001d032535	Tetratricopeptide repeat (TPR)-like superfamily protein	0.903284	-1.29739	0.387783
Zm00001d032691	Zm00001d032691	MATH domain containing protein%3B Os10g0478500 protein	34.6934	-1.0527	0.219229
Zm00001d032766	Zm00001d032766	Zm00001d032766	21.8135	1.27814	0.273349
Zm00001d032858	kaurene synthase1	kaurene synthase1	0.951481	-1.38105	0.486164
Zm00001d033140	Zm00001d033140	Heme-binding-like protein chloroplastic	1.85342	-1.10086	0.386145
Zm00001d033279	Zm00001d033279	Leucine-rich repeat extensin-like protein 6	3.34334	-1.34724	0.328152
Zm00001d033607	Zm00001d033607	Protein yippee-like	3.56726	-1.33584	0.328219
Zm00001d033618	Zm00001d033618	formate dehydrogenase2	22.5537	-1.52123	0.30532
Zm00001d033657	Zm00001d033657	Histone acetyltransferase type B catalytic subunit	77.0597	2.14778	0.299162
Zm00001d033832	Zm00001d033832	Zm00001d033832	0.971061	1.47342	0.485574
Zm00001d033938	Zm00001d033938	nucleotide binding%3Bnucleic acid binding%3BRNA binding	11.4956	-1.30034	0.386806
Zm00001d034027	Zm00001d034027	Ethylene-responsive protein	7.26882	-1.4797	0.325571
Zm00001d034046	Zm00001d034046	DUF247 domain protein	12.3897	-1.1585	0.304965
Zm00001d034117	Zm00001d034117	Actin-like ATPase superfamily protein	2.05614	1.65705	0.424281
Zm00001d034208	Zm00001d034208	Exocyst complex component SEC15A	27.7679	-1.22719	0.456227
Zm00001d034382	Zm00001d034382	rRNA N-glycosidase [Source:UniProtKB/TrEMBL%3BAcc:A0A1D6L706]	51.4684	-1.01803	0.291046
Zm00001d034441	Zm00001d034441	Zm00001d034441	1.83804	-1.28075	0.452577
Zm00001d034513	Zm00001d034513	Lipid binding protein	4.72708	-1.01373	0.21586
Zm00001d034920	AP2-EREBP-transcription factor 58	Ethylene-responsive transcription factor 1B	0.589432	-1.0093	0.367095
Zm00001d034948	Zm00001d034948	TRAM LAG1 and CLN8 (TLC) lipid-sensing domain containing protein	22.6958	-2.10453	0.348739
Zm00001d034978	Zm00001d034978	Farnesylated protein 2	7.91817	-1.12874	0.203463
Zm00001d035049	Zm00001d035049	Zm00001d035049	0.961405	-1.23449	0.302964
Zm00001d035195	Zm00001d035195	Protein LSD1	0.880759	-1.37321	0.474543
Zm00001d035246	Zm00001d035246	Taxadien-5-alpha-ol O-acetyltransferase	9.90591	-1.12483	0.216627
Zm00001d035263	Zm00001d035263	Probable protein phosphatase 2C 30	0.879932	-1.07339	0.372938
Zm00001d035589	Zm00001d035589	CBL-interacting protein kinase 26	11.5099	2.02045	0.605532
Zm00001d035683	Zm00001d035683	Subtilisin-chymotrypsin inhibitor CI-1B%253B Subtilisin-chymotrypsin inhibitor CI-1B isoform 1%253B Subtilisin-chymotrypsin inhibitor CI-1B isoform 2%253B Subtilisin-chymotrypsin inhibitor CI-1B isoform 3	4.51357	2.30597	0.595542
Zm00001d035710	Zm00001d035710	Protein translation factor SUI1-like protein	27.1136	1.18944	0.29449
Zm00001d035717	Zm00001d035717	WAT1-related protein	1.78021	-1.21319	0.374908
Zm00001d035864	Zm00001d035864	Zm00001d035864	2.5703	2.22883	0.43053
Zm00001d036006	Zm00001d036006	Zm00001d036006	6.65352	2.83476	1.05082
Zm00001d036165	Zm00001d036165	Zm00001d036165	1.62249	1.09864	0.393463
Zm00001d036226	Zm00001d036226	14-3-3-like protein GF14 nu	79.5287	-2.58338	0.304083
Zm00001d036342	Zm00001d036342	Vesicle-associated protein 1-1	6.76438	-2.98149	0.864895
Zm00001d036537	Zm00001d036537	Pyrophosphate--fructose 6-phosphate 1-phosphotransferase subunit alpha 2	14.1509	2.94198	0.496261
Zm00001d036726	WRKY-transcription factor 114	Putative WRKY DNA-binding domain superfamily protein	4.42402	-1.71594	0.241012
Zm00001d037007	Zm00001d037007	Zm00001d037007	20.9652	1.12593	0.3151
Zm00001d037033	Zm00001d037033	Zm00001d037033	10.4921	-1.17599	0.19613
Zm00001d037298	Zm00001d037298	UDP-glycosyltransferase 84A1	5.75559	-1.04092	0.386302
Zm00001d037339	Zm00001d037339	Zm00001d037339	1.43662	-1.12336	0.331226
Zm00001d037341	Zm00001d037341	Apyrase 1	2.51698	6.71707	1.30998
Zm00001d037466	Zm00001d037466	Pyrophosphate--fructose 6-phosphate 1-phosphotransferase subunit alpha 2	4.468	1.42544	0.309698
Zm00001d037513	germin-like protein1	germin-like protein1	3.34669	-1.78641	0.301382
Zm00001d037542	Zm00001d037542	NAD(P)H dehydrogenase (quinone) FQR1	1.21004	-1.36673	0.346509
Zm00001d037656	Zm00001d037656	Xylanase inhibitor protein 1	5.86553	-1.18555	0.338186
Zm00001d038438	Zm00001d038438	DNA repair metallo-beta-lactamase family protein	6.10077	1.20071	0.245233
Zm00001d038451	WRKY-transcription factor 57	Putative WRKY DNA-binding domain superfamily protein	3.57548	-1.28613	0.272717
Zm00001d038470	Zm00001d038470	Zinc finger BED domain-containing protein DAYSLEEPER	6.74784	-1.75126	0.346016
Zm00001d038477	Zm00001d038477	Zm00001d038477	11.092	2.88298	0.597884
Zm00001d038503	Zm00001d038503	Leucine-rich repeat protein kinase family protein	8.87222	1.7308	0.251775
Zm00001d038519	Zm00001d038519	Zm00001d038519	68.4232	1.27855	0.42065
Zm00001d038586	Zm00001d038586	Cysteine proteinase inhibitor [Source:UniProtKB/TrEMBL%3BAcc:A0A1D6M7D2]	1.80942	1.16851	0.377547
Zm00001d038843	WRKY-transcription factor 82	Putative WRKY DNA-binding domain superfamily protein	6.32553	-1.06485	0.215861
Zm00001d038958	Zm00001d038958	Zm00001d038958	19.9881	-3.026	0.518712
Zm00001d039100	Zm00001d039100	Zm00001d039100	1.4858	-1.03781	0.33983
Zm00001d039239	Zm00001d039239	Phospholipid:diacylglycerol acyltransferase 1	0.731825	1.00472	0.317761
Zm00001d039293	tonoplast intrinsic protein4	tonoplast intrinsic protein4	7.79775	2.01362	0.411355
Zm00001d039392	Zm00001d039392	Cationic amino acid transporter 5	2.28272	1.03371	0.302275
Zm00001d039459	bHLH-transcription factor 70	Putative transcription factor bHLH041	3.25865	-1.23762	0.30791
Zm00001d039538	Zm00001d039538	Zm00001d039538	71.2515	-3.11518	0.477538
Zm00001d039539	Zm00001d039539	Zm00001d039539	66.5592	-1.4774	0.324625
Zm00001d039544	Zm00001d039544	Retrotransposon-like protein	1.89568	1.10788	0.339884
Zm00001d039546	Zm00001d039546	Ras-related protein RABG3a	13.922	-1.3618	0.336926
Zm00001d039632	Zm00001d039632	Rap1-interacting factor 1 amino-terminal protein	7.2472	2.36517	0.449164
Zm00001d039772	Zm00001d039772	Serine carboxypeptidase K10B2.2	2.68542	-1.77498	0.536707
Zm00001d039788	Zm00001d039788	Dirigent-like protein	3.20232	-1.73851	0.455822
Zm00001d039907	Zm00001d039907	AP2/ERF and B3 domain-containing transcription repressor TEM1	1.69402	-1.04161	0.24954
Zm00001d040149	Zm00001d040149	Protein PIN-LIKES 7	5.7151	2.44411	0.452203
Zm00001d040266	Zm00001d040266	Zm00001d040266	11.7138	3.13702	0.408895
Zm00001d040468	major facilitator superfamily defense1	major facilitator superfamily defense1	8.14412	-1.03273	0.353913
Zm00001d040770	Zm00001d040770	Zm00001d040770	3.6356	-1.66466	0.546481
Zm00001d040773	Zm00001d040773	Expressed protein%3B protein	52.2368	-2.38004	0.436519
Zm00001d041231	Zm00001d041231	Zm00001d041231	9.88324	-1.61752	0.498805
Zm00001d041574	Zm00001d041574	Probable LRR receptor-like serine/threonine-protein kinase	2.76161	-1.11249	0.228685
Zm00001d041589	Zm00001d041589	Ankyrin repeat family protein	18.4623	1.8706	0.482442
Zm00001d041645	GRMZM2G374405	Zm00001d041645	9.46029	1.30173	0.410446
Zm00001d041649	Zm00001d041649	Zm00001d041649	57.4521	-2.64973	0.466004
Zm00001d041705	Zm00001d041705	Patellin-1	1.70993	1.09925	0.236644
Zm00001d041786	Zm00001d041786	Zm00001d041786	3.77009	2.57778	0.96957
Zm00001d041788	Zm00001d041788	Protein SUPPRESSOR OF GENE SILENCING 3	194.596	3.06279	0.361851
Zm00001d041801	Zm00001d041801	D8Ertd354e protein	12.3588	-1.86065	0.335507
Zm00001d041939	Zm00001d041939	L-ascorbate peroxidase 2 cytosolic	8.46453	-1.59843	0.431547
Zm00001d042104	glutathione transferase7	glutathione transferase7	46.2713	-1.56534	0.253095
Zm00001d042122	Zm00001d042122	Cytosolic sulfotransferase 17	35.6795	-1.17052	0.197826
Zm00001d042493	Zm00001d042493	Hydroxyproline-rich glycoprotein (HRGP)	6.14352	-1.49112	0.289697
Zm00001d042637	Zm00001d042637	Leucine-rich receptor-like protein kinase family protein	11.4371	-1.12362	0.220542
Zm00001d042735	Zm00001d042735	RING-H2 finger protein ATL79	3.04097	-1.31603	0.42331
Zm00001d042835	Zm00001d042835	Protein kinase superfamily protein with octicosapeptide/Phox/Bem1p domain	7.0652	-1.47414	0.362673
Zm00001d042881	Zm00001d042881	Probable UDP-arabinopyranose mutase 5	8.08376	-1.73706	0.384166
Zm00001d042949	Zm00001d042949	Probable membrane-associated kinase regulator 4	1.26122	-1.0195	0.32297
Zm00001d043019	GRMZM2G132169	Laccase-13	6.79068	-2.61064	0.38639
Zm00001d043141	Zm00001d043141	Zm00001d043141	9.58078	-2.24926	0.500603
Zm00001d043142	Zm00001d043142	Zm00001d043142	3.51673	-1.81181	0.538172
Zm00001d043186	Zm00001d043186	Zm00001d043186	7.83514	1.23623	0.319738
Zm00001d043200	Zm00001d043200	Zm00001d043200	1.48606	-1.1651	0.330947
Zm00001d043246	Zm00001d043246	L-Aspartase-like family protein	3.2672	-1.13738	0.334066
Zm00001d043342	Zm00001d043342	Zm00001d043342	0.532999	-1.02192	0.31783
Zm00001d043360	Zm00001d043360	Zm00001d043360	2.36053	-1.7877	0.566245
Zm00001d043423	Zm00001d043423	Transcription factor TCP4	0.66122	-1.07713	0.273824
Zm00001d043448	Zm00001d043448	Pyrophosphate-energized vacuolar membrane proton pump 1	20.9229	-1.05376	0.200009
Zm00001d043456	Zm00001d043456	Zm00001d043456	2.31887	-1.3146	0.34408
Zm00001d043484	Zm00001d043484	Zm00001d043484	4.38117	-1.35939	0.302831
Zm00001d043541	Zm00001d043541	Ribosomal protein L20	8.05152	-1.60298	0.555691
Zm00001d043610	Zm00001d043610	Zm00001d043610	162.106	-1.36412	0.206366
Zm00001d043690	Zm00001d043690	Heparanase-like protein 3	72.8249	-1.97148	0.285636
Zm00001d043856	Zm00001d043856	Zm00001d043856	23.5999	-1.09861	0.241144
Zm00001d043859	Zm00001d043859	Zm00001d043859	2.24144	1.75509	0.452179
Zm00001d043872	Zm00001d043872	Zm00001d043872	1.60121	-1.54475	0.372863
Zm00001d043918	Zm00001d043918	Zm00001d043918	6.19818	2.47053	0.876397
Zm00001d043920	Zm00001d043920	Zm00001d043920	6.52354	2.98535	0.798219
Zm00001d043924	Zm00001d043924	Peptidase family M48 family protein	121.536	2.1326	0.275205
Zm00001d043925	Zm00001d043925	Putative calcium-transporting ATPase 13 plasma membrane-type	59.4981	3.95635	0.556458
Zm00001d043930	Zm00001d043930	Protein STICHEL-like 2	0.876872	1.09897	0.384015
Zm00001d043982	Zm00001d043982	Zm00001d043982	98.6194	1.90745	0.304341
Zm00001d043988	chitinase chem5	chitinase chem5	11.7252	-1.39265	0.256068
Zm00001d044079	Zm00001d044079	Tat pathway signal sequence family protein	5.76347	-1.42066	0.237768
Zm00001d044136	Zm00001d044136	Glycerol-3-phosphate acyltransferase 1	0.717046	-1.01341	0.30796
Zm00001d044142	Zm00001d044142	Zm00001d044142	13.8486	1.15532	0.188597
Zm00001d044146	Zm00001d044146	cytochrome P450 family 72 subfamily A polypeptide 8	2.37382	-1.58373	0.289381
Zm00001d044147	Zm00001d044147	cytochrome P450 family 72 subfamily A polypeptide 8	12.5486	-1.90788	0.36578
Zm00001d044156	Zm00001d044156	cytochrome P450 family 72 subfamily A polypeptide 8	356.486	-1.58383	0.204062
Zm00001d044190	Zm00001d044190	Zm00001d044190	1.11991	-1.05346	0.283133
Zm00001d044219	Zm00001d044219	Zm00001d044219	26.5256	-1.94732	0.373106
Zm00001d044237	Zm00001d044237	Protein transport protein Sec61 subunit beta	2.13175	1.27515	0.328166
Zm00001d044348	Zm00001d044348	Zm00001d044348	4.22868	-1.94328	0.495495
Zm00001d044524	Zm00001d044524	Zm00001d044524	5.99701	-1.81912	0.312209
Zm00001d044535	Zm00001d044535	WAT1-related protein	685.5	-3.59846	0.375582
Zm00001d044572	Zm00001d044572	Zm00001d044572	4.45677	1.56451	0.381196
Zm00001d044731	Zm00001d044731	Zm00001d044731	23.5999	-2.40473	0.62716
Zm00001d044816	Zm00001d044816	Casparian strip membrane protein 1	1.44952	-1.4691	0.50001
Zm00001d044846	Zm00001d044846	Zm00001d044846	14.7879	-1.4695	0.308898
Zm00001d044853	Zm00001d044853	Zm00001d044853	0.788266	-1.10349	0.358302
Zm00001d044905	Zm00001d044905	Potassium transporter 24	14.6289	-1.06307	0.209278
Zm00001d044951	Zm00001d044951	WAT1-related protein	2.36632	-1.48731	0.395894
Zm00001d044984	Zm00001d044984	Cyclin-D2-1	98.3405	-1.65653	0.415213
Zm00001d045024	Zm00001d045024	Zm00001d045024	4.66217	-1.38296	0.314329
Zm00001d045052	Zm00001d045052	Galactosyltransferase family protein	2.29131	-1.08932	0.243136
Zm00001d045210	Zm00001d045210	Dirigent	14.6375	-1.33516	0.283297
Zm00001d045454	Zm00001d045454	Zinc finger (C3HC4-type RING finger) family protein	19.1851	2.20003	0.486375
Zm00001d045473	Zm00001d045473	Zm00001d045473	16.4706	1.1897	0.389774
Zm00001d045560	MYB-transcription factor 148	Putative MYB DNA-binding domain superfamily protein	1.79375	-1.33813	0.276431
Zm00001d045651	Zm00001d045651	Zm00001d045651	1.56823	-1.3459	0.370138
Zm00001d045836	Zm00001d045836	Aspartyl protease AED1	4.44884	-1.01503	0.223052
Zm00001d045858	Zm00001d045858	Plasma membrane-associated cation-binding protein 1	31.7398	1.30696	0.21934
Zm00001d045916	Zm00001d045916	Zm00001d045916	2.99754	-1.53662	0.30961
Zm00001d046065	Zm00001d046065	Histone acetyltransferase type B catalytic subunit	2.81245	-1.40003	0.275164
Zm00001d046105	Zm00001d046105	Putative RAN GTPase activating family protein	90.6123	1.07358	0.332378
Zm00001d046184	Zm00001d046184	Peroxidase 52	4.73805	-1.65962	0.379282
Zm00001d046195	Zm00001d046195	Histone acetyltransferase type B catalytic subunit	5.1366	-1.40042	0.319063
Zm00001d046199	Zm00001d046199	Putative calcium-dependent protein kinase family protein	1.98413	-1.14607	0.294225
Zm00001d046202	Zm00001d046202	Zm00001d046202	34.6653	2.81023	0.646741
Zm00001d046281	Zm00001d046281	Zm00001d046281	2.06518	-1.51924	0.318688
Zm00001d046333	Zm00001d046333	Dihydroflavonol-4-reductase	20.3608	3.84897	0.883872
Zm00001d046751	bZIP-transcription factor 70	bZIP transcription factor family protein	2.32821	-1.46201	0.330514
Zm00001d046809	Zm00001d046809	Zm00001d046809	2.5013	2.57262	0.783825
Zm00001d046926	Zm00001d046926	Protein kinase superfamily protein	11.8524	1.14429	0.392519
Zm00001d047070	Zm00001d047070	Zm00001d047070	2.91384	-1.28084	0.411502
Zm00001d047072	Zm00001d047072	evolutionarily conserved C-terminal region 10	1.60651	1.10983	0.325503
Zm00001d047089	beta expansin5	Beta-expansin 5	337.731	1.16886	0.260039
Zm00001d047224	Zm00001d047224	Probable acetyl-CoA acetyltransferase cytosolic 2	8.89135	1.68194	0.377722
Zm00001d047267	Zm00001d047267	Zm00001d047267	3.85364	1.27397	0.311747
Zm00001d047441	Zm00001d047441	NADPH:quinone oxidoreductase	34.6744	-1.05065	0.237642
Zm00001d047595	Zm00001d047595	Auxin-responsive protein [Source:UniProtKB/TrEMBL%3BAcc:A0A1D6PBR5]	5.30547	2.346	0.538308
Zm00001d047670	Zm00001d047670	Probable indole-3-pyruvate monooxygenase YUCCA11	9.30034	-1.03891	0.284646
Zm00001d047708	Zm00001d047708	SNF2 domain-containing protein CLASSY 1	32.2656	1.31251	0.288363
Zm00001d047775	Zm00001d047775	Dirigent protein 9	11.8659	-1.21506	0.243146
Zm00001d048032	Zm00001d048032	OSJNBa0055H05.7 protein	10.7929	2.12573	0.462428
Zm00001d048052	Zm00001d048052	Zm00001d048052	3.96	2.64392	0.750177
Zm00001d048172	Zm00001d048172	Homeobox-leucine zipper protein ATHB-40	16.9161	3.61317	0.752342
Zm00001d048244	ABI3-VP1-transcription factor 43	B3 domain-containing protein	4.20482	2.24898	0.667018
Zm00001d048260	Zm00001d048260	Probable flavin-containing monooxygenase 1	6.33883	-1.11485	0.301248
Zm00001d048416	Zm00001d048416	FAD/NAD(P)-binding oxidoreductase family protein	73.3571	-1.99222	0.336208
Zm00001d048433	Zm00001d048433	Ornithine carbamoyltransferase chloroplastic	5.23817	-1.58666	0.374293
Zm00001d048597	Zm00001d048597	Zm00001d048597	3.17634	1.24639	0.386469
Zm00001d048621	Zm00001d048621	ABC transporter G family member 11	1.32952	-1.16184	0.402314
Zm00001d048710	benzoxazinone synthesis2	benzoxazinone synthesis2	5.24403	-1.02985	0.251071
Zm00001d048738	Zm00001d048738	Aldehyde dehydrogenase family 7 member A1	6.77903	-1.23234	0.286246
Zm00001d048739	Zm00001d048739	Protein kinase superfamily protein	40.1626	-2.00287	0.361876
Zm00001d048883	Zm00001d048883	Zm00001d048883	1.2452	-1.2109	0.389287
Zm00001d048913	Zm00001d048913	Probable calcium-binding protein CML45	0.977068	-1.06886	0.372038
Zm00001d048937	Zm00001d048937	Long chain base biosynthesis protein 2a	52.8883	1.84306	0.288814
Zm00001d048939	Zm00001d048939	Zm00001d048939	5.9989	2.80506	0.961621
Zm00001d048949	pco080661a	Hevein-like preproprotein	121.357	-1.0111	0.170729
Zm00001d049017	Zm00001d049017	Zm00001d049017	4.90776	-1.5972	0.312655
Zm00001d049060	Zm00001d049060	Putative uncharacterized protein [Source:UniProtKB/TrEMBL%3BAcc:B6SQE6]	41.6896	-1.68193	0.234243
Zm00001d049061	Zm00001d049061	Zm00001d049061	7.35735	-2.4257	0.352775
Zm00001d049068	Zm00001d049068	GTP-binding protein SAR1B	4.05662	-1.20848	0.273676
Zm00001d049213	Zm00001d049213	Sphinganine C4-monooxygenase 1	6.35976	-1.90899	0.352995
Zm00001d049252	sugars will eventually be exported transporter14b	sugars will eventually be exported transporter14b	1.7357	-1.66031	0.430625
Zm00001d049418	Zm00001d049418	Germin-like protein subfamily 1 member 8	1.80092	-1.27998	0.343842
Zm00001d049419	Zm00001d049419	Germin-like protein subfamily 1 member 8	1.68626	-1.18948	0.337339
Zm00001d049645	TCP-transcription factor 39	Chaperone protein dnaJ 6	0.875126	1.11818	0.348898
Zm00001d049731	Zm00001d049731	ATP-dependent 6-phosphofructokinase 3	176.201	3.54204	0.452343
Zm00001d049870	bHLH-transcription factor 165	Transcription factor bHLH137	12.1964	2.72082	0.812891
Zm00001d050159	Zm00001d050159	Solanesyl diphosphate synthase 2 chloroplastic	6.90181	1.88022	0.541342
Zm00001d050185	MYB-transcription factor 108	Putative MYB DNA-binding domain superfamily protein	9.47984	-1.0047	0.252952
Zm00001d050321	Zm00001d050321	Zm00001d050321	1.28446	-1.16405	0.329389
Zm00001d050480	Zm00001d050480	Probable galacturonosyltransferase-like 9	7.81475	-1.4587	0.420599
Zm00001d050864	Zm00001d050864	Zm00001d050864	154.217	-1.17902	0.19224
Zm00001d050877	Zm00001d050877	Zm00001d050877	3.03271	2.30234	0.703298
Zm00001d051064	Zm00001d051064	Putative RING zinc finger domain superfamily protein	0.88917	-1.02979	0.316477
Zm00001d051102	Zm00001d051102	Leucine-rich repeat (LRR) family protein	11.6959	2.515	0.527871
Zm00001d051118	Zm00001d051118	Early nodulin-like protein 1	8.81858	1.83986	0.343941
Zm00001d051166	Zm00001d051166	phenylalanine ammonia lyase4	4.03757	-1.19903	0.270449
Zm00001d051414	Zm00001d051414	transducin family protein / WD-40 repeat family protein	15.8271	3.35093	0.998144
Zm00001d051739	bZIP-transcription factor 97	Putative bZIP transcription factor superfamily protein	0.62666	-1.0952	0.328103
Zm00001d051769	Zm00001d051769	L-ascorbate peroxidase 2 cytosolic	48.4252	2.13319	0.349633
Zm00001d051776	Zm00001d051776	Zm00001d051776	3.14963	1.58981	0.490259
Zm00001d052036	Zm00001d052036	DEAD-box ATP-dependent RNA helicase 1	6.81355	-1.65107	0.304034
Zm00001d052096	Zm00001d052096	Zm00001d052096	6.56889	1.60666	0.553782
Zm00001d052126	Zm00001d052126	Zm00001d052126	12.9108	1.48008	0.273678
Zm00001d052158	Zm00001d052158	Mannan endo-14-beta-mannosidase 1	96.4835	-4.15749	0.728993
Zm00001d052183	Zm00001d052183	Zm00001d052183	24.7683	1.15639	0.366842
Zm00001d052675	Zm00001d052675	Type III polyketide synthase B	21.094	-1.58674	0.297497
Zm00001d052685	Zm00001d052685	Zm00001d052685	10.4195	3.56547	0.939421
Zm00001d052804	MYB-transcription factor 63	Putative MYB DNA-binding domain superfamily protein	2.04065	-1.13757	0.23701
Zm00001d052973	Zm00001d052973	Zm00001d052973	6.36169	2.7654	0.558948
Zm00001d053145	Zm00001d053145	Purple acid phosphatase 22	1.53068	-1.08767	0.245937
Zm00001d053157	Zm00001d053157	Zm00001d053157	4.59958	1.26967	0.289931
Zm00001d053233	Zm00001d053233	alpha/beta-Hydrolases superfamily protein	43.1656	3.50327	0.419726
Zm00001d053322	Zm00001d053322	Putative lectin-like receptor protein kinase family protein	1.2359	-1.58811	0.457379
Zm00001d053364	Zm00001d053364	Gamma-glutamylcyclotransferase 2-2	2.75493	-1.55047	0.46309
Zm00001d053365	Zm00001d053365	Gamma-glutamylcyclotransferase 2-2	3.67284	-1.06624	0.315096
Zm00001d053398	Zm00001d053398	Acid phosphatase/vanadium-dependent haloperoxidase-related protein	6.41394	1.4998	0.372694
Zm00001d053907	Zm00001d053907	Zm00001d053907	0.585833	1.0066	0.295631
Zm00001d053956	Zm00001d053956	65-kDa microtubule-associated protein 3	5.23153	1.24058	0.37742
