# Supplementary material for: Transcriptomic diversity in seedling roots of European flint maize in response to cold
Source: BMC Genomics. 2020 Apr 15;21:300. doi: 10.1186/s12864-020-6682-1 (PMC7158136; doi:10.1186/s12864-020-6682-1)
Supplement: Supplementary file 10 — Additional file 10: Table S9: Gene ontology (GO) terms enriched (p < 0.05) in genes associated with growth rate at cold conditions (see Table 9). [file 12864_2020_6682_MOESM10_ESM.xlsx]

## Sheet: Sheet1
Table S9: Gene ontology (GO) terms enriched (p <0.05) in genes associated with growth rate at cold conditions (see Table S8).
GO.ID	Term	Annotated	Significant	Expected	Fisher_weight
GO:0098869	cellular oxidant detoxification	226	16	4.17	5.2e-06
GO:0032508	DNA duplex unwinding	153	11	2.83	0.00013
GO:0015800	acidic amino acid transport	31	5	0.57	0.00024
GO:0006348	chromatin silencing at telomere	9	3	0.17	0.00048
GO:0015809	arginine transport	11	3	0.2	0.00092
GO:0003333	amino acid transmembrane transport	110	8	2.03	0.00101
GO:0033609	oxalate metabolic process	13	3	0.24	0.00156
GO:0017001	antibiotic catabolic process	238	12	4.39	0.00167
GO:0042737	drug catabolic process	410	17	7.57	0.00175
GO:0009808	lignin metabolic process	123	8	2.27	0.00206
GO:0006751	glutathione catabolic process	15	3	0.28	0.00241
GO:0015804	neutral amino acid transport	129	8	2.38	0.00277
GO:0000723	telomere maintenance	212	11	3.91	0.00459
GO:0006591	ornithine metabolic process	19	3	0.35	0.00486
GO:0015837	amine transport	66	6	1.22	0.00568
GO:0007190	activation of adenylate cyclase activity	40	4	0.74	0.0062
GO:0061615	glycolytic process through fructose-6-phosphate	21	3	0.39	0.0065
GO:0007043	cell-cell junction assembly	7	2	0.13	0.00672
GO:0018871	1-aminocyclopropane-1-carboxylate metabolic process	8	2	0.15	0.00885
GO:0055114	oxidation-reduction process	2769	67	51.13	0.01246
GO:0050832	defense response to fungus	513	17	9.47	0.01535
GO:0043090	amino acid import	173	8	3.19	0.01535
GO:0045580	regulation of T cell differentiation	11	2	0.2	0.01676
GO:0006558	L-phenylalanine metabolic process	30	3	0.55	0.01755
GO:0010025	wax biosynthetic process	30	3	0.55	0.01755
GO:0015698	inorganic anion transport	429	14	7.92	0.02935
GO:0009861	jasmonic acid and ethylene-dependent systemic resistance	17	2	0.31	0.03853
GO:0016998	cell wall macromolecule catabolic process	42	3	0.78	0.04224
GO:0008202	steroid metabolic process	403	14	7.44	0.04289
